# Supplementary material for: Investigating the establishment of the rumen and oral bacterial communities in beef cattle and assessing the applicability of using the oral bacterial community composition as a proxy for rumen bacterial community structure in cattle
Source: Front Microbiol. 2025 Dec 19;16:1667498. doi: 10.3389/fmicb.2025.1667498 (PMC12757392; doi:10.3389/fmicb.2025.1667498)
Supplement: Supplementary file 3 [file Table_1.XLSX]

## Sheet: Sheet1
Taxa	50-120	170-240	295-365	400-468	Kingdom	Phylum	Class	Order	Family	Genus	Species
ASV_3260	1.02159e-06	1.76998e-05	1.50931e-05	0	Bacteria	Firmicutes	Clostridia	Lachnospirales	Lachnospiraceae	Lachnospiraceae AC2044 group	Unclassified Lachnospiraceae AC2044 group
ASV_248	0.000320484	0.000686271	0.000489086	0	Bacteria	Firmicutes	Clostridia	Lachnospirales	Lachnospiraceae	Lachnospiraceae AC2044 group	Unclassified Lachnospiraceae AC2044 group
ASV_3418	2.38729e-05	2.97419e-06	9.77388e-06	0	Bacteria	Firmicutes	Clostridia	Lachnospirales	Lachnospiraceae	Lachnospiraceae AC2044 group	Unclassified Lachnospiraceae AC2044 group
ASV_78	0.00184295	0.00187641	0.00204304	0	Bacteria	Firmicutes	Clostridia	Lachnospirales	Lachnospiraceae	Lachnospiraceae AC2044 group	Lachnospiraceae AC2044 group bacterium
ASV_879	0.000105968	0.000138905	9.18156e-05	0	Bacteria	Firmicutes	Clostridia	Lachnospirales	Lachnospiraceae	Oribacterium	Unclassified Oribacterium
ASV_6633	1.34721e-05	6.28596e-06	1.87148e-06	0	Bacteria	Firmicutes	Clostridia	Lachnospirales	Lachnospiraceae	Dorea	Unclassified Dorea
ASV_2040	1.94192e-05	5.79726e-05	0.000244421	7.28692e-05	Bacteria	Firmicutes	Clostridia	Lachnospirales	Lachnospiraceae	Dorea	Unclassified Dorea
ASV_2878	0	4.85715e-06	0.000165085	0	Bacteria	Firmicutes	Clostridia	Lachnospirales	Lachnospiraceae	Dorea	Dorea formicigenerans
ASV_293	0.000324946	0.000611857	0.000312575	0	Bacteria	Firmicutes	Clostridia	Lachnospirales	Lachnospiraceae	Oribacterium	Unclassified Oribacterium
ASV_967	1.62074e-05	0.000154369	0.000153515	0	Bacteria	Firmicutes	Clostridia	Lachnospirales	Lachnospiraceae	Oribacterium	Unclassified Oribacterium
ASV_3236	0	0	0	0.000173454	Bacteria	Firmicutes	Clostridia	Lachnospirales	Lachnospiraceae	Oribacterium	Unclassified Oribacterium
ASV_1223	2.14574e-05	0.000125711	3.6052e-05	0	Bacteria	Firmicutes	Clostridia	Lachnospirales	Lachnospiraceae	Oribacterium	Unclassified Oribacterium
ASV_2333	0	1.26846e-05	9.36638e-05	0.00025014	Bacteria	Firmicutes	Clostridia	Lachnospirales	Lachnospiraceae	Lachnospiraceae UCG-004	Unclassified Lachnospiraceae UCG-004
ASV_393	0.000302866	0.000407929	0.00042449	0	Bacteria	Firmicutes	Clostridia	Lachnospirales	Lachnospiraceae	Lachnospiraceae AC2044 group	Unclassified Lachnospiraceae AC2044 group
ASV_671	0.000193137	0.000220292	6.98478e-05	0	Bacteria	Firmicutes	Clostridia	Lachnospirales	Lachnospiraceae	Lachnospiraceae AC2044 group	Unclassified Lachnospiraceae AC2044 group
ASV_1277	4.3271e-05	0.000115786	6.17902e-05	0	Bacteria	Firmicutes	Clostridia	Lachnospirales	Lachnospiraceae	[Eubacterium] ventriosum group	Unclassified [Eubacterium] ventriosum group
ASV_4025	1.80622e-05	5.31761e-06	9.56503e-06	0	Bacteria	Firmicutes	Clostridia	Lachnospirales	Lachnospiraceae	Unclassified Lachnospiraceae	Unclassified Lachnospiraceae
ASV_794	0.00014615	0.000168706	3.02531e-05	0	Bacteria	Firmicutes	Clostridia	Lachnospirales	Lachnospiraceae	Lachnospiraceae AC2044 group	Unclassified Lachnospiraceae AC2044 group
ASV_1351	9.02432e-05	7.03949e-05	0.000145361	0	Bacteria	Firmicutes	Clostridia	Lachnospirales	Lachnospiraceae	Lachnospiraceae AC2044 group	Unclassified Lachnospiraceae AC2044 group
ASV_1353	7.31878e-05	6.98432e-05	6.453e-06	0	Bacteria	Firmicutes	Clostridia	Lachnospirales	Lachnospiraceae	Lachnospiraceae AC2044 group	Unclassified Lachnospiraceae AC2044 group
ASV_2962	2.00698e-05	1.66928e-05	2.08606e-05	0	Bacteria	Firmicutes	Clostridia	Lachnospirales	Lachnospiraceae	Lachnospiraceae AC2044 group	Unclassified Lachnospiraceae AC2044 group
ASV_680	0.000146885	0.0002037	3.12651e-05	0	Bacteria	Firmicutes	Clostridia	Lachnospirales	Lachnospiraceae	Lachnospiraceae AC2044 group	Unclassified Lachnospiraceae AC2044 group
ASV_426	0.000493951	0.000286454	0.000134151	4.81846e-05	Bacteria	Firmicutes	Clostridia	Lachnospirales	Lachnospiraceae	Lachnospiraceae AC2044 group	Unclassified Lachnospiraceae AC2044 group
ASV_1042	7.22892e-05	0.000110315	6.70715e-05	9.1456e-05	Bacteria	Firmicutes	Clostridia	Lachnospirales	Lachnospiraceae	Lachnospiraceae AC2044 group	Unclassified Lachnospiraceae AC2044 group
ASV_5000	1.10169e-05	0	0	0	Bacteria	Firmicutes	Clostridia	Lachnospirales	Lachnospiraceae	Lachnoclostridium	Unclassified Lachnoclostridium
ASV_487	0.000149864	0.000394493	0.000248641	0	Bacteria	Firmicutes	Clostridia	Lachnospirales	Lachnospiraceae	Lachnospiraceae ND3007 group	Unclassified Lachnospiraceae ND3007 group
ASV_2286	2.70477e-05	3.631e-05	5.71351e-05	0	Bacteria	Firmicutes	Clostridia	Lachnospirales	Lachnospiraceae	Lachnospiraceae ND3007 group	Unclassified Lachnospiraceae ND3007 group
ASV_3156	3.58975e-05	1.3127e-05	5.0329e-06	0	Bacteria	Firmicutes	Clostridia	Lachnospirales	Lachnospiraceae	probable genus 10	Unclassified probable genus 10
ASV_1281	4.19724e-05	0.000128995	1.32967e-05	0	Bacteria	Firmicutes	Clostridia	Lachnospirales	Lachnospiraceae	probable genus 10	Unclassified probable genus 10
ASV_733	0.000135467	0.000194544	8.28669e-05	0	Bacteria	Firmicutes	Clostridia	Lachnospirales	Lachnospiraceae	probable genus 10	Unclassified probable genus 10
ASV_9965	0.000388651	1.30914e-05	0	0	Bacteria	Firmicutes	Clostridia	Lachnospirales	Lachnospiraceae	probable genus 10	Unclassified probable genus 10
ASV_291	0.000560987	0.000322712	0.00104666	7.80351e-06	Bacteria	Firmicutes	Clostridia	Lachnospirales	Lachnospiraceae	probable genus 10	Unclassified probable genus 10
ASV_403	0.00023677	0.000588989	0.000102753	3.16353e-06	Bacteria	Firmicutes	Clostridia	Lachnospirales	Lachnospiraceae	probable genus 10	Unclassified probable genus 10
ASV_3868	1.71996e-05	2.86105e-05	0	0	Bacteria	Firmicutes	Clostridia	Lachnospirales	Lachnospiraceae	probable genus 10	Unclassified probable genus 10
ASV_2152	3.82722e-05	2.12683e-05	3.29345e-05	6.34035e-06	Bacteria	Firmicutes	Clostridia	Lachnospirales	Lachnospiraceae	probable genus 10	Unclassified probable genus 10
ASV_1800	2.50017e-05	8.18614e-05	4.22894e-05	0	Bacteria	Firmicutes	Clostridia	Lachnospirales	Lachnospiraceae	probable genus 10	Unclassified probable genus 10
ASV_1418	8.81584e-05	6.2838e-05	1.16628e-05	0	Bacteria	Firmicutes	Clostridia	Lachnospirales	Lachnospiraceae	probable genus 10	Unclassified probable genus 10
ASV_1146	5.70222e-05	0.000115455	5.71408e-05	0	Bacteria	Firmicutes	Clostridia	Lachnospirales	Lachnospiraceae	probable genus 10	Unclassified probable genus 10
ASV_715	0.000103599	0.000209665	0.000124162	0	Bacteria	Firmicutes	Clostridia	Lachnospirales	Lachnospiraceae	Unclassified Lachnospiraceae	Unclassified Lachnospiraceae
ASV_1221	0	0	0	0.00109709	Bacteria	Firmicutes	Clostridia	Lachnospirales	Lachnospiraceae	Moryella	Unclassified Moryella
ASV_1039	1.6759e-05	0.00014428	0	0	Bacteria	Firmicutes	Clostridia	Lachnospirales	Lachnospiraceae	Butyrivibrio	Unclassified Butyrivibrio
ASV_2443	1.72313e-05	2.60333e-05	0	0	Bacteria	Firmicutes	Clostridia	Lachnospirales	Lachnospiraceae	Butyrivibrio	Unclassified Butyrivibrio
ASV_192	0.000274187	0.00113039	7.47178e-05	0	Bacteria	Firmicutes	Clostridia	Lachnospirales	Lachnospiraceae	Butyrivibrio	Unclassified Butyrivibrio
ASV_29	0.00508123	0.00702523	0.00447577	0	Bacteria	Firmicutes	Clostridia	Lachnospirales	Lachnospiraceae	Butyrivibrio	Butyrivibrio proteoclasticus
ASV_60	0.00127728	0.00396416	0.000689154	0	Bacteria	Firmicutes	Clostridia	Lachnospirales	Lachnospiraceae	Butyrivibrio	Butyrivibrio hungatei
ASV_2105	2.26095e-05	2.81867e-05	0	0	Bacteria	Firmicutes	Clostridia	Lachnospirales	Lachnospiraceae	Butyrivibrio	Unclassified Butyrivibrio
ASV_856	1.59735e-05	0.000183165	0	0	Bacteria	Firmicutes	Clostridia	Lachnospirales	Lachnospiraceae	Butyrivibrio	Unclassified Butyrivibrio
ASV_2050	2.68287e-05	3.65919e-05	0	0	Bacteria	Firmicutes	Clostridia	Lachnospirales	Lachnospiraceae	Butyrivibrio	Unclassified Butyrivibrio
ASV_824	0.000101868	0.000176628	7.28966e-06	0	Bacteria	Firmicutes	Clostridia	Lachnospirales	Lachnospiraceae	Butyrivibrio	Unclassified Butyrivibrio
ASV_355	0.000396054	0.000394265	0	0	Bacteria	Firmicutes	Clostridia	Lachnospirales	Lachnospiraceae	Butyrivibrio	Butyrivibrio proteoclasticus
ASV_1020	6.59003e-05	0.000129514	1.28971e-05	0	Bacteria	Firmicutes	Clostridia	Lachnospirales	Lachnospiraceae	Butyrivibrio	Butyrivibrio fibrisolvens
ASV_1985	1.97281e-05	4.94319e-05	1.3497e-05	0	Bacteria	Firmicutes	Clostridia	Lachnospirales	Lachnospiraceae	Butyrivibrio	Unclassified Butyrivibrio
ASV_262	0.000258204	0.000802553	0.000239078	0	Bacteria	Firmicutes	Clostridia	Lachnospirales	Lachnospiraceae	Butyrivibrio	Butyrivibrio fibrisolvens
ASV_2756	1.23018e-05	1.33131e-05	0	3.77184e-05	Bacteria	Firmicutes	Clostridia	Lachnospirales	Lachnospiraceae	Butyrivibrio	Unclassified Butyrivibrio
ASV_1764	5.91944e-05	2.27434e-05	9.05113e-06	0	Bacteria	Firmicutes	Clostridia	Lachnospirales	Lachnospiraceae	Butyrivibrio	Unclassified Butyrivibrio
ASV_2729	3.98532e-05	4.32811e-06	1.28736e-05	0	Bacteria	Firmicutes	Clostridia	Lachnospirales	Lachnospiraceae	Butyrivibrio	Unclassified Butyrivibrio
ASV_19	0.00558116	0.0098883	0.00516599	7.35388e-05	Bacteria	Firmicutes	Clostridia	Lachnospirales	Lachnospiraceae	Butyrivibrio	Butyrivibrio proteoclasticus
ASV_2661	3.77728e-05	0	6.25429e-05	0	Bacteria	Firmicutes	Clostridia	Lachnospirales	Lachnospiraceae	Butyrivibrio	Unclassified Butyrivibrio
ASV_190	0.000538242	0.00105788	0.000989907	0	Bacteria	Firmicutes	Clostridia	Lachnospirales	Lachnospiraceae	Butyrivibrio	Unclassified Butyrivibrio
ASV_5595	4.52456e-06	0	2.64088e-05	0	Bacteria	Firmicutes	Clostridia	Lachnospirales	Lachnospiraceae	Butyrivibrio	Unclassified Butyrivibrio
ASV_619	0.000108814	0.000273156	9.41445e-05	0	Bacteria	Firmicutes	Clostridia	Lachnospirales	Lachnospiraceae	Butyrivibrio	Butyrivibrio fibrisolvens
ASV_1898	5.46704e-05	2.03135e-05	1.39792e-05	0	Bacteria	Firmicutes	Clostridia	Lachnospirales	Lachnospiraceae	Butyrivibrio	Unclassified Butyrivibrio
ASV_3969	1.97305e-05	7.29729e-06	0	0	Bacteria	Firmicutes	Clostridia	Lachnospirales	Lachnospiraceae	Butyrivibrio	Unclassified Butyrivibrio
ASV_422	8.0812e-05	0.00053507	0.00021535	1.30446e-05	Bacteria	Firmicutes	Clostridia	Lachnospirales	Lachnospiraceae	Butyrivibrio	Butyrivibrio fibrisolvens
ASV_1145	4.05954e-05	0.000154783	2.6529e-05	0	Bacteria	Firmicutes	Clostridia	Lachnospirales	Lachnospiraceae	Butyrivibrio	Butyrivibrio fibrisolvens
ASV_2024	1.67522e-05	4.72612e-05	4.99175e-06	0	Bacteria	Firmicutes	Clostridia	Lachnospirales	Lachnospiraceae	Butyrivibrio	Unclassified Butyrivibrio
ASV_892	4.5749e-05	0.000243045	7.21959e-05	0	Bacteria	Firmicutes	Clostridia	Lachnospirales	Lachnospiraceae	Butyrivibrio	Butyrivibrio hungatei
ASV_2507	1.25764e-05	2.05813e-05	0	0	Bacteria	Firmicutes	Clostridia	Lachnospirales	Lachnospiraceae	Butyrivibrio	Unclassified Butyrivibrio
ASV_1977	5.14544e-05	4.2974e-05	3.08005e-05	0	Bacteria	Firmicutes	Clostridia	Lachnospirales	Lachnospiraceae	Butyrivibrio	Unclassified Butyrivibrio
ASV_822	0.000110596	0.000240562	4.39082e-05	0	Bacteria	Firmicutes	Clostridia	Lachnospirales	Lachnospiraceae	Butyrivibrio	Unclassified Butyrivibrio
ASV_50	0.00188823	0.00422505	0.00266366	2.1543e-05	Bacteria	Firmicutes	Clostridia	Lachnospirales	Lachnospiraceae	Butyrivibrio	Butyrivibrio fibrisolvens
ASV_3407	5.58703e-05	0	1.88844e-05	0	Bacteria	Firmicutes	Clostridia	Lachnospirales	Lachnospiraceae	Butyrivibrio	Butyrivibrio fibrisolvens
ASV_1050	7.11359e-05	0.000132842	6.33323e-05	0	Bacteria	Firmicutes	Clostridia	Lachnospirales	Lachnospiraceae	Butyrivibrio	Unclassified Butyrivibrio
ASV_1591	5.51149e-05	5.40619e-05	7.31787e-06	0	Bacteria	Firmicutes	Clostridia	Lachnospirales	Lachnospiraceae	Lachnospiraceae NK4A136 group	Unclassified Lachnospiraceae NK4A136 group
ASV_1026	9.40041e-05	0.000113548	4.42128e-05	0	Bacteria	Firmicutes	Clostridia	Lachnospirales	Lachnospiraceae	Unclassified Lachnospiraceae	Unclassified Lachnospiraceae
ASV_1134	6.00554e-05	9.08927e-05	5.97001e-05	0	Bacteria	Firmicutes	Clostridia	Lachnospirales	Lachnospiraceae	Lachnospiraceae ND3007 group	Unclassified Lachnospiraceae ND3007 group
ASV_814	8.34794e-05	0.00015137	0.000243765	0	Bacteria	Firmicutes	Clostridia	Lachnospirales	Lachnospiraceae	Lachnospiraceae ND3007 group	Unclassified Lachnospiraceae ND3007 group
ASV_7828	0	7.43552e-06	1.73959e-05	0	Bacteria	Firmicutes	Clostridia	Lachnospirales	Lachnospiraceae	Lachnospiraceae AC2044 group	Unclassified Lachnospiraceae AC2044 group
ASV_4076	0	5.45217e-06	4.62928e-05	0	Bacteria	Firmicutes	Clostridia	Lachnospirales	Lachnospiraceae	Unclassified Lachnospiraceae	Unclassified Lachnospiraceae
ASV_1472	5.98855e-05	5.69208e-05	6.06241e-06	0	Bacteria	Firmicutes	Clostridia	Lachnospirales	Lachnospiraceae	possible genus Sk018	Unclassified possible genus Sk018
ASV_3670	2.62466e-05	3.30222e-06	0	0	Bacteria	Firmicutes	Clostridia	Lachnospirales	Lachnospiraceae	possible genus Sk018	Unclassified possible genus Sk018
ASV_1931	1.90854e-05	4.63796e-05	9.73885e-06	0	Bacteria	Firmicutes	Clostridia	Lachnospirales	Lachnospiraceae	possible genus Sk018	Unclassified possible genus Sk018
ASV_2403	1.57258e-05	3.45765e-05	4.74679e-05	0	Bacteria	Firmicutes	Clostridia	Lachnospirales	Lachnospiraceae	Lachnospiraceae AC2044 group	Unclassified Lachnospiraceae AC2044 group
ASV_870	0.000156738	0.000175617	3.3483e-05	3.35659e-05	Bacteria	Firmicutes	Clostridia	Lachnospirales	Lachnospiraceae	possible genus Sk018	Unclassified possible genus Sk018
ASV_4063	8.53143e-06	2.21808e-05	1.91837e-05	0	Bacteria	Firmicutes	Clostridia	Lachnospirales	Lachnospiraceae	possible genus Sk018	Unclassified possible genus Sk018
ASV_7843	2.11177e-05	0	0	0	Bacteria	Firmicutes	Clostridia	Lachnospirales	Lachnospiraceae	Lachnospiraceae NK4A136 group	Unclassified Lachnospiraceae NK4A136 group
ASV_7108	2.16483e-05	0	0	0	Bacteria	Firmicutes	Clostridia	Lachnospirales	Lachnospiraceae	Unclassified Lachnospiraceae	Unclassified Lachnospiraceae
ASV_3278	1.71297e-05	4.19278e-05	6.41905e-05	3.74151e-05	Bacteria	Firmicutes	Clostridia	Lachnospirales	Lachnospiraceae	Unclassified Lachnospiraceae	Unclassified Lachnospiraceae
ASV_4664	0	2.53757e-05	8.43701e-05	0	Bacteria	Firmicutes	Clostridia	Lachnospirales	Lachnospiraceae	Unclassified Lachnospiraceae	Unclassified Lachnospiraceae
ASV_2665	9.60752e-05	3.37854e-06	5.10999e-05	2.85022e-05	Bacteria	Firmicutes	Clostridia	Lachnospirales	Lachnospiraceae	Unclassified Lachnospiraceae	Unclassified Lachnospiraceae
ASV_3903	0	0	0	0.000158042	Bacteria	Firmicutes	Clostridia	Lachnospirales	Lachnospiraceae	Lachnospiraceae UCG-007	Unclassified Lachnospiraceae UCG-007
ASV_2734	0	0	0	0.000246195	Bacteria	Firmicutes	Clostridia	Lachnospirales	Lachnospiraceae	Lachnospiraceae NK4A136 group	Unclassified Lachnospiraceae NK4A136 group
ASV_3214	1.11898e-05	3.8432e-05	0	0	Bacteria	Firmicutes	Clostridia	Lachnospirales	Lachnospiraceae	Unclassified Lachnospiraceae	Unclassified Lachnospiraceae
ASV_8082	0	0	2.21646e-05	0	Bacteria	Firmicutes	Clostridia	Lachnospirales	Lachnospiraceae	Lachnospiraceae NK4A136 group	Lachnospiraceae NK4A136 group bacterium
ASV_905	1.85553e-05	0.000226371	0.000134863	0	Bacteria	Firmicutes	Clostridia	Lachnospirales	Lachnospiraceae	Lachnospiraceae NK4A136 group	Lachnospiraceae NK4A136 group bacterium
ASV_2990	0	0	0.000135801	8.04601e-06	Bacteria	Firmicutes	Clostridia	Lachnospirales	Lachnospiraceae	Lachnoclostridium	Unclassified Lachnoclostridium
ASV_2100	5.58113e-05	5.35414e-06	0	0.000259619	Bacteria	Firmicutes	Clostridia	Lachnospirales	Lachnospiraceae	Unclassified Lachnospiraceae	Unclassified Lachnospiraceae
ASV_2236	0	3.75136e-05	0	0.000361073	Bacteria	Firmicutes	Clostridia	Lachnospirales	Lachnospiraceae	Incertae Sedis	Unclassified Incertae Sedis
ASV_1002	0.000606278	0	0	5.9014e-05	Bacteria	Firmicutes	Clostridia	Lachnospirales	Lachnospiraceae	Unclassified Lachnospiraceae	Unclassified Lachnospiraceae
ASV_2556	0	0	0	0.000285265	Bacteria	Firmicutes	Clostridia	Lachnospirales	Lachnospiraceae	Incertae Sedis	Unclassified Incertae Sedis
ASV_9562	0	6.75563e-06	1.63002e-05	0	Bacteria	Firmicutes	Clostridia	Lachnospirales	Lachnospiraceae	Lachnospiraceae AC2044 group	Unclassified Lachnospiraceae AC2044 group
ASV_974	8.04561e-05	0.000128324	8.52507e-05	0	Bacteria	Firmicutes	Clostridia	Lachnospirales	Lachnospiraceae	Unclassified Lachnospiraceae	Unclassified Lachnospiraceae
ASV_807	0.000127791	0.000246316	1.43095e-05	0	Bacteria	Firmicutes	Clostridia	Lachnospirales	Lachnospiraceae	[Eubacterium] cellulosolvens group	[Eubacterium] cellulosolvens group cellulosolvens
ASV_1789	2.81983e-05	2.64986e-05	0.000108209	0	Bacteria	Firmicutes	Clostridia	Lachnospirales	Lachnospiraceae	Lachnospiraceae NK4A136 group	Unclassified Lachnospiraceae NK4A136 group
ASV_1772	1.38089e-05	5.32231e-05	8.61691e-05	0	Bacteria	Firmicutes	Clostridia	Lachnospirales	Lachnospiraceae	Lachnospiraceae NK4A136 group	Unclassified Lachnospiraceae NK4A136 group
ASV_955	0.000149387	0.000120942	5.82259e-05	0	Bacteria	Firmicutes	Clostridia	Lachnospirales	Lachnospiraceae	Lachnospiraceae NK4A136 group	Unclassified Lachnospiraceae NK4A136 group
ASV_4344	1.86277e-05	1.59808e-05	2.25971e-05	0	Bacteria	Firmicutes	Clostridia	Lachnospirales	Lachnospiraceae	Lachnospiraceae NK4A136 group	Unclassified Lachnospiraceae NK4A136 group
ASV_891	9.30513e-05	0.000108065	0.000292189	0	Bacteria	Firmicutes	Clostridia	Lachnospirales	Lachnospiraceae	Acetatifactor	Unclassified Acetatifactor
ASV_1547	2.16749e-05	5.6983e-05	9.43109e-05	0	Bacteria	Firmicutes	Clostridia	Lachnospirales	Lachnospiraceae	Oribacterium	Unclassified Oribacterium
ASV_1500	3.29881e-05	6.87853e-05	1.83238e-05	0	Bacteria	Firmicutes	Clostridia	Lachnospirales	Lachnospiraceae	Lachnospiraceae ND3007 group	Unclassified Lachnospiraceae ND3007 group
ASV_1025	3.52415e-05	9.66062e-05	0.000304178	0	Bacteria	Firmicutes	Clostridia	Lachnospirales	Lachnospiraceae	Lachnospiraceae ND3007 group	Unclassified Lachnospiraceae ND3007 group
ASV_2725	2.25416e-05	2.19324e-05	8.66287e-06	0	Bacteria	Firmicutes	Clostridia	Lachnospirales	Lachnospiraceae	Lachnospiraceae ND3007 group	Unclassified Lachnospiraceae ND3007 group
ASV_2261	6.60123e-06	6.60422e-05	4.78189e-06	0	Bacteria	Firmicutes	Clostridia	Lachnospirales	Lachnospiraceae	Oribacterium	Unclassified Oribacterium
ASV_2284	2.71803e-05	3.40061e-05	5.90125e-06	0	Bacteria	Firmicutes	Clostridia	Lachnospirales	Lachnospiraceae	Lachnospiraceae ND3007 group	Unclassified Lachnospiraceae ND3007 group
ASV_1669	2.54795e-05	5.41096e-05	0	0	Bacteria	Firmicutes	Clostridia	Lachnospirales	Lachnospiraceae	Lachnospiraceae ND3007 group	Unclassified Lachnospiraceae ND3007 group
ASV_1289	8.52696e-05	5.20261e-05	2.4592e-05	0	Bacteria	Firmicutes	Clostridia	Lachnospirales	Lachnospiraceae	Lachnospiraceae ND3007 group	Unclassified Lachnospiraceae ND3007 group
ASV_569	9.33726e-05	0.000435592	0.000135722	0	Bacteria	Firmicutes	Clostridia	Lachnospirales	Lachnospiraceae	Lachnospiraceae ND3007 group	Unclassified Lachnospiraceae ND3007 group
ASV_386	0.000238456	0.000535416	8.46654e-05	0	Bacteria	Firmicutes	Clostridia	Lachnospirales	Lachnospiraceae	Lachnospiraceae ND3007 group	Unclassified Lachnospiraceae ND3007 group
ASV_235	0.000409367	0.000595665	0.000870948	0	Bacteria	Firmicutes	Clostridia	Lachnospirales	Lachnospiraceae	Lachnospiraceae ND3007 group	Unclassified Lachnospiraceae ND3007 group
ASV_2414	3.58231e-05	1.99834e-05	1.1301e-05	0	Bacteria	Firmicutes	Clostridia	Lachnospirales	Lachnospiraceae	Lachnospiraceae ND3007 group	Unclassified Lachnospiraceae ND3007 group
ASV_1027	0.00010692	0.000106974	0.00013042	0	Bacteria	Firmicutes	Clostridia	Lachnospirales	Lachnospiraceae	Unclassified Lachnospiraceae	Unclassified Lachnospiraceae
ASV_2571	2.81502e-05	4.27115e-05	2.99896e-05	0	Bacteria	Firmicutes	Clostridia	Lachnospirales	Lachnospiraceae	Lachnospiraceae ND3007 group	Unclassified Lachnospiraceae ND3007 group
ASV_1130	0	0	0	0.00100194	Bacteria	Firmicutes	Clostridia	Lachnospirales	Lachnospiraceae	Lachnospiraceae NK3A20 group	Unclassified Lachnospiraceae NK3A20 group
ASV_1113	0	0	0	0.000994551	Bacteria	Firmicutes	Clostridia	Lachnospirales	Lachnospiraceae	Lachnospiraceae NK3A20 group	Unclassified Lachnospiraceae NK3A20 group
ASV_917	7.96574e-05	0.000157876	0.000143155	0.000645061	Bacteria	Firmicutes	Clostridia	Lachnospirales	Lachnospiraceae	Lachnospiraceae NK3A20 group	Unclassified Lachnospiraceae NK3A20 group
ASV_3160	1.20227e-05	4.79136e-05	2.85391e-05	1.18963e-05	Bacteria	Firmicutes	Clostridia	Lachnospirales	Lachnospiraceae	Lachnospiraceae NK3A20 group	Unclassified Lachnospiraceae NK3A20 group
ASV_2350	8.92688e-06	0	0	0.000260003	Bacteria	Firmicutes	Clostridia	Lachnospirales	Lachnospiraceae	Lachnospiraceae NK3A20 group	Unclassified Lachnospiraceae NK3A20 group
ASV_454	0	0	0	0.0028556	Bacteria	Firmicutes	Clostridia	Lachnospirales	Lachnospiraceae	Lachnospiraceae NK3A20 group	Unclassified Lachnospiraceae NK3A20 group
ASV_3321	0	0	0	0.000136653	Bacteria	Firmicutes	Clostridia	Lachnospirales	Lachnospiraceae	Lachnospiraceae NK3A20 group	Unclassified Lachnospiraceae NK3A20 group
ASV_339	0	0	0	0.00413014	Bacteria	Firmicutes	Clostridia	Lachnospirales	Lachnospiraceae	Lachnospiraceae NK3A20 group	Unclassified Lachnospiraceae NK3A20 group
ASV_1010	0	1.37577e-06	0	0.00120509	Bacteria	Firmicutes	Clostridia	Lachnospirales	Lachnospiraceae	Lachnospiraceae NK3A20 group	Unclassified Lachnospiraceae NK3A20 group
ASV_1212	3.40396e-05	0.00013751	7.42678e-06	0	Bacteria	Firmicutes	Clostridia	Lachnospirales	Lachnospiraceae	Lachnospiraceae NK3A20 group	Unclassified Lachnospiraceae NK3A20 group
ASV_1797	4.04093e-05	4.97637e-05	1.0951e-05	0	Bacteria	Firmicutes	Clostridia	Lachnospirales	Lachnospiraceae	Lachnospiraceae NK3A20 group	Unclassified Lachnospiraceae NK3A20 group
ASV_7353	1.48579e-05	0	0	0	Bacteria	Firmicutes	Clostridia	Lachnospirales	Lachnospiraceae	Lachnospiraceae UCG-002	Unclassified Lachnospiraceae UCG-002
ASV_2256	0	0	0	0.000353743	Bacteria	Firmicutes	Clostridia	Lachnospirales	Lachnospiraceae	Syntrophococcus	Unclassified Syntrophococcus
ASV_2406	0	0	0	0.000322536	Bacteria	Firmicutes	Clostridia	Lachnospirales	Lachnospiraceae	Syntrophococcus	Unclassified Syntrophococcus
ASV_237	3.48121e-05	0	0	0.00746819	Bacteria	Firmicutes	Clostridia	Lachnospirales	Lachnospiraceae	Oribacterium	Unclassified Oribacterium
ASV_990	0	1.80759e-06	0	0.00143884	Bacteria	Firmicutes	Clostridia	Lachnospirales	Lachnospiraceae	Unclassified Lachnospiraceae	Unclassified Lachnospiraceae
ASV_1683	1.15677e-07	0	0	0.000549086	Bacteria	Firmicutes	Clostridia	Lachnospirales	Lachnospiraceae	Unclassified Lachnospiraceae	Unclassified Lachnospiraceae
ASV_501	0	0	0	0.0029973	Bacteria	Firmicutes	Clostridia	Lachnospirales	Lachnospiraceae	[Ruminococcus] gauvreauii group	Unclassified [Ruminococcus] gauvreauii group
ASV_3378	5.47234e-06	0	0	0.000103447	Bacteria	Firmicutes	Clostridia	Lachnospirales	Lachnospiraceae	[Ruminococcus] gauvreauii group	Unclassified [Ruminococcus] gauvreauii group
ASV_4112	0	0	0	0.000115749	Bacteria	Firmicutes	Clostridia	Lachnospirales	Lachnospiraceae	[Ruminococcus] gauvreauii group	Unclassified [Ruminococcus] gauvreauii group
ASV_2441	5.88866e-06	0	0	0.000211044	Bacteria	Firmicutes	Clostridia	Lachnospirales	Lachnospiraceae	[Ruminococcus] gauvreauii group	Unclassified [Ruminococcus] gauvreauii group
ASV_1636	0	0	0	0.000588933	Bacteria	Firmicutes	Clostridia	Lachnospirales	Lachnospiraceae	Unclassified Lachnospiraceae	Unclassified Lachnospiraceae
ASV_1970	8.54163e-05	1.21868e-05	0	0	Bacteria	Firmicutes	Clostridia	Lachnospirales	Lachnospiraceae	[Ruminococcus] gauvreauii group	Unclassified [Ruminococcus] gauvreauii group
ASV_2648	1.5004e-05	0	0	0.000174461	Bacteria	Firmicutes	Clostridia	Lachnospirales	Lachnospiraceae	Acetitomaculum	Unclassified Acetitomaculum
ASV_3122	0	0	0	0.000200181	Bacteria	Firmicutes	Clostridia	Lachnospirales	Lachnospiraceae	Acetitomaculum	Unclassified Acetitomaculum
ASV_5838	2.13784e-06	2.62549e-05	0	0	Bacteria	Firmicutes	Clostridia	Lachnospirales	Lachnospiraceae	Acetitomaculum	Unclassified Acetitomaculum
ASV_3272	1.41571e-05	6.02997e-05	4.79878e-05	0	Bacteria	Firmicutes	Clostridia	Lachnospirales	Lachnospiraceae	Acetitomaculum	Unclassified Acetitomaculum
ASV_1597	0.000110881	6.19447e-05	4.08972e-05	0	Bacteria	Firmicutes	Clostridia	Lachnospirales	Lachnospiraceae	Acetitomaculum	Unclassified Acetitomaculum
ASV_2844	1.94132e-06	5.96082e-05	6.27157e-06	0	Bacteria	Firmicutes	Clostridia	Lachnospirales	Lachnospiraceae	Lachnospiraceae NK4A136 group	Unclassified Lachnospiraceae NK4A136 group
ASV_1094	4.3516e-05	0.000156497	4.4762e-05	0	Bacteria	Firmicutes	Clostridia	Lachnospirales	Lachnospiraceae	Unclassified Lachnospiraceae	Unclassified Lachnospiraceae
ASV_1635	3.0811e-05	4.53375e-05	0.000113778	0	Bacteria	Firmicutes	Clostridia	Lachnospirales	Lachnospiraceae	Lachnospiraceae UCG-009	Unclassified Lachnospiraceae UCG-009
ASV_683	8.2373e-05	0.000354948	7.93308e-05	0	Bacteria	Firmicutes	Clostridia	Lachnospirales	Lachnospiraceae	Lachnospiraceae AC2044 group	Unclassified Lachnospiraceae AC2044 group
ASV_4319	8.66556e-06	0	1.88853e-05	7.29782e-05	Bacteria	Firmicutes	Clostridia	Lachnospirales	Lachnospiraceae	Lachnospiraceae UCG-009	Unclassified Lachnospiraceae UCG-009
ASV_3762	9.10951e-05	0	0	9.61724e-05	Bacteria	Firmicutes	Clostridia	Lachnospirales	Lachnospiraceae	Lachnospiraceae UCG-009	Unclassified Lachnospiraceae UCG-009
ASV_3817	1.72457e-05	0	0	0.000100131	Bacteria	Firmicutes	Clostridia	Lachnospirales	Lachnospiraceae	Incertae Sedis	Unclassified Incertae Sedis
ASV_298	0.000457973	0.000656693	0.000321546	0	Bacteria	Firmicutes	Clostridia	Lachnospirales	Lachnospiraceae	Lachnospiraceae FCS020 group	Lachnospiraceae FCS020 group bacterium
ASV_1492	3.83485e-05	7.08249e-05	9.95468e-05	0	Bacteria	Firmicutes	Clostridia	Lachnospirales	Lachnospiraceae	Lachnospiraceae FCS020 group	Unclassified Lachnospiraceae FCS020 group
ASV_443	0.000341792	0.000294252	0.00012883	0	Bacteria	Firmicutes	Clostridia	Lachnospirales	Lachnospiraceae	[Eubacterium] xylanophilum group	Unclassified [Eubacterium] xylanophilum group
ASV_1196	6.68025e-05	0.000134577	2.16749e-05	0	Bacteria	Firmicutes	Clostridia	Lachnospirales	Lachnospiraceae	Lachnospiraceae FCS020 group	Unclassified Lachnospiraceae FCS020 group
ASV_5175	1.35845e-05	6.7276e-06	0	0	Bacteria	Firmicutes	Clostridia	Lachnospirales	Lachnospiraceae	Unclassified Lachnospiraceae	Unclassified Lachnospiraceae
ASV_1454	5.46338e-05	6.54321e-05	1.02335e-05	0	Bacteria	Firmicutes	Clostridia	Lachnospirales	Lachnospiraceae	Unclassified Lachnospiraceae	Unclassified Lachnospiraceae
ASV_799	8.74291e-05	0.000142421	0.00028747	6.32706e-06	Bacteria	Firmicutes	Clostridia	Lachnospirales	Lachnospiraceae	Lachnospiraceae UCG-009	Unclassified Lachnospiraceae UCG-009
ASV_884	6.31129e-05	0.000133508	6.81767e-05	0	Bacteria	Firmicutes	Clostridia	Lachnospirales	Lachnospiraceae	Unclassified Lachnospiraceae	Unclassified Lachnospiraceae
ASV_1088	0.000130861	7.32868e-05	9.46306e-05	0	Bacteria	Firmicutes	Clostridia	Lachnospirales	Lachnospiraceae	Oribacterium	Unclassified Oribacterium
ASV_5154	2.01547e-05	7.80327e-07	0	0	Bacteria	Firmicutes	Clostridia	Lachnospirales	Lachnospiraceae	Unclassified Lachnospiraceae	Unclassified Lachnospiraceae
ASV_3754	7.91614e-06	2.00381e-05	4.35449e-06	0	Bacteria	Firmicutes	Clostridia	Lachnospirales	Lachnospiraceae	Unclassified Lachnospiraceae	Unclassified Lachnospiraceae
ASV_1174	7.44297e-05	0.000101034	3.32496e-05	0	Bacteria	Firmicutes	Clostridia	Lachnospirales	Lachnospiraceae	Oribacterium	Unclassified Oribacterium
ASV_3031	0	0	0	0.000210643	Bacteria	Firmicutes	Clostridia	Lachnospirales	Lachnospiraceae	[Ruminococcus] gauvreauii group	Unclassified [Ruminococcus] gauvreauii group
ASV_2289	0	3.44759e-06	0.000267109	0	Bacteria	Firmicutes	Clostridia	Lachnospirales	Lachnospiraceae	[Ruminococcus] torques group	Unclassified [Ruminococcus] torques group
ASV_4826	0.000753012	0	7.4336e-05	0	Bacteria	Firmicutes	Clostridia	Lachnospirales	Lachnospiraceae	[Ruminococcus] torques group	Unclassified [Ruminococcus] torques group
ASV_3230	0	0	0	0.000181476	Bacteria	Firmicutes	Clostridia	Lachnospirales	Lachnospiraceae	Unclassified Lachnospiraceae	Unclassified Lachnospiraceae
ASV_5996	1.1245e-05	8.82972e-06	5.90631e-05	0	Bacteria	Firmicutes	Clostridia	Lachnospirales	Lachnospiraceae	Unclassified Lachnospiraceae	Unclassified Lachnospiraceae
ASV_5545	0	1.15969e-05	4.20991e-05	0	Bacteria	Firmicutes	Clostridia	Lachnospirales	Lachnospiraceae	Unclassified Lachnospiraceae	Unclassified Lachnospiraceae
ASV_5710	0	7.53729e-06	4.66988e-05	0	Bacteria	Firmicutes	Clostridia	Lachnospirales	Lachnospiraceae	Unclassified Lachnospiraceae	Unclassified Lachnospiraceae
ASV_3979	1.36776e-05	0	0	8.39828e-05	Bacteria	Firmicutes	Clostridia	Lachnospirales	Lachnospiraceae	[Ruminococcus] torques group	Unclassified [Ruminococcus] torques group
ASV_1323	9.83955e-06	0	0	0.000791422	Bacteria	Firmicutes	Clostridia	Lachnospirales	Lachnospiraceae	[Ruminococcus] torques group	Unclassified [Ruminococcus] torques group
ASV_3027	0	1.32629e-05	0.000120282	0	Bacteria	Firmicutes	Clostridia	Lachnospirales	Lachnospiraceae	Coprococcus	Coprococcus comes
ASV_3698	0	0	0	0.000145431	Bacteria	Firmicutes	Clostridia	Lachnospirales	Lachnospiraceae	Coprococcus	Unclassified Coprococcus
ASV_3138	0	0	0	0.000179327	Bacteria	Firmicutes	Clostridia	Lachnospirales	Lachnospiraceae	Marvinbryantia	Unclassified Marvinbryantia
ASV_5281	0	0	1.53278e-05	5.69449e-05	Bacteria	Firmicutes	Clostridia	Lachnospirales	Lachnospiraceae	Marvinbryantia	Unclassified Marvinbryantia
ASV_1468	0	3.80839e-05	0.000416903	0	Bacteria	Firmicutes	Clostridia	Lachnospirales	Lachnospiraceae	Blautia	Unclassified Blautia
ASV_3176	0	7.26711e-06	0.000158662	7.50839e-06	Bacteria	Firmicutes	Clostridia	Lachnospirales	Lachnospiraceae	Roseburia	Roseburia inulinivorans
ASV_535	0.000426019	0.000448132	0.000233989	3.21788e-06	Bacteria	Firmicutes	Clostridia	Lachnospirales	Lachnospiraceae	Unclassified Lachnospiraceae	Unclassified Lachnospiraceae
ASV_3211	2.3148e-05	6.16075e-06	1.86188e-05	0	Bacteria	Firmicutes	Clostridia	Lachnospirales	Lachnospiraceae	Lachnospiraceae NK3A20 group	Unclassified Lachnospiraceae NK3A20 group
ASV_5321	0.000249469	0	1.02244e-05	0	Bacteria	Firmicutes	Clostridia	Lachnospirales	Lachnospiraceae	Lachnospiraceae NK3A20 group	Unclassified Lachnospiraceae NK3A20 group
ASV_2017	8.95385e-05	2.33275e-05	3.21605e-05	8.26366e-05	Bacteria	Firmicutes	Clostridia	Lachnospirales	Lachnospiraceae	Lachnospiraceae NK3A20 group	Unclassified Lachnospiraceae NK3A20 group
ASV_2329	4.55318e-05	8.09085e-05	2.00399e-05	0	Bacteria	Firmicutes	Clostridia	Lachnospirales	Lachnospiraceae	Lachnospiraceae NK3A20 group	Unclassified Lachnospiraceae NK3A20 group
ASV_2248	5.31041e-05	7.54919e-05	0	0	Bacteria	Firmicutes	Clostridia	Lachnospirales	Lachnospiraceae	Lachnospiraceae NK3A20 group	Unclassified Lachnospiraceae NK3A20 group
ASV_3198	4.18943e-05	5.43281e-06	2.90342e-05	1.5498e-05	Bacteria	Firmicutes	Clostridia	Lachnospirales	Lachnospiraceae	Lachnospiraceae NK3A20 group	Unclassified Lachnospiraceae NK3A20 group
ASV_5669	9.01204e-07	1.5693e-05	3.1588e-05	0	Bacteria	Firmicutes	Clostridia	Lachnospirales	Lachnospiraceae	Lachnospiraceae NK3A20 group	Unclassified Lachnospiraceae NK3A20 group
ASV_4065	7.2744e-06	2.46678e-05	0	0	Bacteria	Firmicutes	Clostridia	Lachnospirales	Lachnospiraceae	Lachnospiraceae NK3A20 group	Unclassified Lachnospiraceae NK3A20 group
ASV_2425	5.28959e-05	1.20488e-05	4.39993e-06	0	Bacteria	Firmicutes	Clostridia	Lachnospirales	Lachnospiraceae	Lachnospiraceae NK3A20 group	Unclassified Lachnospiraceae NK3A20 group
ASV_4728	0	1.4171e-05	2.58972e-05	0	Bacteria	Firmicutes	Clostridia	Lachnospirales	Lachnospiraceae	Lachnospiraceae XPB1014 group	Unclassified Lachnospiraceae XPB1014 group
ASV_120	0.000993272	0.00153186	0.000887967	8.30114e-06	Bacteria	Firmicutes	Clostridia	Lachnospirales	Lachnospiraceae	Lachnospiraceae XPB1014 group	Unclassified Lachnospiraceae XPB1014 group
ASV_815	9.73574e-05	0.000167355	6.31146e-05	0	Bacteria	Firmicutes	Clostridia	Lachnospirales	Lachnospiraceae	Lachnospiraceae AC2044 group	Unclassified Lachnospiraceae AC2044 group
ASV_789	9.94495e-05	0.000161635	0.00013848	0	Bacteria	Firmicutes	Clostridia	Lachnospirales	Lachnospiraceae	Lachnospiraceae AC2044 group	Unclassified Lachnospiraceae AC2044 group
ASV_1896	2.81301e-05	4.39061e-05	1.4191e-05	0	Bacteria	Firmicutes	Clostridia	Lachnospirales	Lachnospiraceae	Unclassified Lachnospiraceae	Unclassified Lachnospiraceae
ASV_340	0.000572099	0.000435739	0.000170915	0.00023892	Bacteria	Firmicutes	Clostridia	Lachnospirales	Lachnospiraceae	Unclassified Lachnospiraceae	Unclassified Lachnospiraceae
ASV_724	0.000155525	0.000102029	1.24765e-06	0.000593527	Bacteria	Firmicutes	Clostridia	Lachnospirales	Lachnospiraceae	Unclassified Lachnospiraceae	Unclassified Lachnospiraceae
ASV_1243	1.83053e-05	7.57935e-05	0.000126528	0	Bacteria	Firmicutes	Clostridia	Lachnospirales	Lachnospiraceae	Lachnospiraceae XPB1014 group	Unclassified Lachnospiraceae XPB1014 group
ASV_1666	6.15385e-05	3.51388e-05	3.25694e-05	0	Bacteria	Firmicutes	Clostridia	Lachnospirales	Lachnospiraceae	Lachnospiraceae XPB1014 group	Unclassified Lachnospiraceae XPB1014 group
ASV_1579	2.29175e-05	6.72568e-05	3.1693e-05	0	Bacteria	Firmicutes	Clostridia	Lachnospirales	Lachnospiraceae	Lachnospiraceae XPB1014 group	Unclassified Lachnospiraceae XPB1014 group
ASV_2053	0	0	0	0.000484642	Bacteria	Firmicutes	Clostridia	Lachnospirales	Lachnospiraceae	Lachnospiraceae XPB1014 group	Unclassified Lachnospiraceae XPB1014 group
ASV_2498	3.3281e-05	2.03456e-05	1.83661e-05	0	Bacteria	Firmicutes	Clostridia	Lachnospirales	Lachnospiraceae	Lachnospiraceae XPB1014 group	Unclassified Lachnospiraceae XPB1014 group
ASV_477	0.000205846	0.000350075	0.000141185	0	Bacteria	Firmicutes	Clostridia	Lachnospirales	Lachnospiraceae	Lachnospiraceae XPB1014 group	Unclassified Lachnospiraceae XPB1014 group
ASV_1555	2.38007e-05	6.50958e-05	4.49744e-05	0	Bacteria	Firmicutes	Clostridia	Lachnospirales	Lachnospiraceae	Lachnospiraceae XPB1014 group	Unclassified Lachnospiraceae XPB1014 group
ASV_4932	9.98565e-06	2.41828e-06	1.24142e-05	0	Bacteria	Firmicutes	Clostridia	Lachnospirales	Lachnospiraceae	Lachnospiraceae XPB1014 group	Unclassified Lachnospiraceae XPB1014 group
ASV_1325	9.01719e-05	5.22089e-05	1.80948e-05	0	Bacteria	Firmicutes	Clostridia	Lachnospirales	Lachnospiraceae	Lachnospiraceae XPB1014 group	Unclassified Lachnospiraceae XPB1014 group
ASV_2984	2.24991e-05	1.81863e-05	0	0	Bacteria	Firmicutes	Clostridia	Lachnospirales	Lachnospiraceae	Lachnospiraceae XPB1014 group	Unclassified Lachnospiraceae XPB1014 group
ASV_2325	3.66594e-05	2.41273e-05	5.47025e-05	0	Bacteria	Firmicutes	Clostridia	Lachnospirales	Lachnospiraceae	Lachnospiraceae XPB1014 group	Unclassified Lachnospiraceae XPB1014 group
ASV_300	0.000413593	0.000568741	0.000272589	0	Bacteria	Firmicutes	Clostridia	Lachnospirales	Lachnospiraceae	Lachnospiraceae XPB1014 group	Unclassified Lachnospiraceae XPB1014 group
ASV_1205	3.16301e-05	8.09838e-05	0.000139749	0	Bacteria	Firmicutes	Clostridia	Lachnospirales	Lachnospiraceae	Lachnospiraceae XPB1014 group	Unclassified Lachnospiraceae XPB1014 group
ASV_513	0.000214138	0.000276123	0.000349539	0	Bacteria	Firmicutes	Clostridia	Lachnospirales	Lachnospiraceae	Lachnospiraceae XPB1014 group	Unclassified Lachnospiraceae XPB1014 group
ASV_500	0.000379057	0.000160982	6.97509e-05	0	Bacteria	Firmicutes	Clostridia	Lachnospirales	Lachnospiraceae	Lachnospiraceae XPB1014 group	Unclassified Lachnospiraceae XPB1014 group
ASV_4276	1.22351e-05	6.59874e-06	5.2185e-05	0	Bacteria	Firmicutes	Clostridia	Lachnospirales	Lachnospiraceae	Blautia	Blautia obeum
ASV_1041	0.000789095	0.000171774	0.00051045	0	Bacteria	Firmicutes	Clostridia	Lachnospirales	Lachnospiraceae	Blautia	Blautia obeum
ASV_4871	4.68645e-06	2.40429e-05	0	0	Bacteria	Firmicutes	Clostridia	Lachnospirales	Lachnospiraceae	Blautia	Unclassified Blautia
ASV_3892	1.78674e-06	5.33621e-06	5.04892e-05	0	Bacteria	Firmicutes	Clostridia	Lachnospirales	Lachnospiraceae	Blautia	Unclassified Blautia
ASV_2569	5.58572e-05	7.40791e-06	0	0	Bacteria	Firmicutes	Clostridia	Lachnospirales	Lachnospiraceae	Marvinbryantia	Unclassified Marvinbryantia
ASV_9495	0	0	3.0168e-05	0	Bacteria	Firmicutes	Clostridia	Lachnospirales	Lachnospiraceae	Unclassified Lachnospiraceae	Unclassified Lachnospiraceae
ASV_1664	6.56595e-05	5.28799e-05	2.62608e-05	0	Bacteria	Firmicutes	Clostridia	Lachnospirales	Lachnospiraceae	Unclassified Lachnospiraceae	Unclassified Lachnospiraceae
ASV_759	0.00016964	0.000223786	0.000143281	0	Bacteria	Firmicutes	Clostridia	Lachnospirales	Lachnospiraceae	[Eubacterium] ventriosum group	Unclassified [Eubacterium] ventriosum group
ASV_559	0	0	0	0.00282887	Bacteria	Firmicutes	Clostridia	Lachnospirales	Lachnospiraceae	Shuttleworthia	Unclassified Shuttleworthia
ASV_5896	0	1.92679e-05	0	0	Bacteria	Firmicutes	Clostridia	Lachnospirales	Lachnospiraceae	[Ruminococcus] gnavus group	Unclassified [Ruminococcus] gnavus group
ASV_1583	0	1.3067e-05	0.000412375	0	Bacteria	Firmicutes	Clostridia	Lachnospirales	Lachnospiraceae	Dorea	Unclassified Dorea
ASV_773	0.000206293	0.000198696	0	0	Bacteria	Firmicutes	Clostridia	Lachnospirales	Lachnospiraceae	XBB1006	Unclassified XBB1006
ASV_628	4.53531e-06	0	0	0.00233592	Bacteria	Firmicutes	Clostridia	Lachnospirales	Lachnospiraceae	Unclassified Lachnospiraceae	Unclassified Lachnospiraceae
ASV_1177	0	0	0	0.00110451	Bacteria	Firmicutes	Clostridia	Lachnospirales	Lachnospiraceae	Unclassified Lachnospiraceae	Unclassified Lachnospiraceae
ASV_2383	0	0	0	0.000304991	Bacteria	Firmicutes	Clostridia	Lachnospirales	Lachnospiraceae	Unclassified Lachnospiraceae	Unclassified Lachnospiraceae
ASV_2419	0	0	0	0.000295495	Bacteria	Firmicutes	Clostridia	Lachnospirales	Lachnospiraceae	Unclassified Lachnospiraceae	Unclassified Lachnospiraceae
ASV_3519	0	0	0	0.000176512	Bacteria	Firmicutes	Clostridia	Lachnospirales	Lachnospiraceae	Syntrophococcus	Unclassified Syntrophococcus
ASV_665	0	0	0	0.00226734	Bacteria	Firmicutes	Clostridia	Lachnospirales	Lachnospiraceae	Shuttleworthia	Unclassified Shuttleworthia
ASV_707	0.000282469	0.000103028	8.4174e-05	0	Bacteria	Firmicutes	Clostridia	Lachnospirales	Lachnospiraceae	Pseudobutyrivibrio	Unclassified Pseudobutyrivibrio
ASV_2175	0	0	0	0.000444254	Bacteria	Firmicutes	Clostridia	Lachnospirales	Lachnospiraceae	Shuttleworthia	Unclassified Shuttleworthia
ASV_2311	0	0	0	0.000298302	Bacteria	Firmicutes	Clostridia	Lachnospirales	Lachnospiraceae	Shuttleworthia	Unclassified Shuttleworthia
ASV_566	0	0	0	0.00291567	Bacteria	Firmicutes	Clostridia	Lachnospirales	Lachnospiraceae	Shuttleworthia	Unclassified Shuttleworthia
ASV_488	1.33907e-05	0	0	0.00315166	Bacteria	Firmicutes	Clostridia	Lachnospirales	Lachnospiraceae	Shuttleworthia	Unclassified Shuttleworthia
ASV_213	0	0	0	0.00832516	Bacteria	Firmicutes	Clostridia	Lachnospirales	Lachnospiraceae	Shuttleworthia	Unclassified Shuttleworthia
ASV_946	0	0	0	0.0013642	Bacteria	Firmicutes	Clostridia	Lachnospirales	Lachnospiraceae	Shuttleworthia	Unclassified Shuttleworthia
ASV_445	0	0	0	0.00388873	Bacteria	Firmicutes	Clostridia	Lachnospirales	Lachnospiraceae	Shuttleworthia	Unclassified Shuttleworthia
ASV_4060	1.72316e-05	1.50983e-05	2.39768e-06	0	Bacteria	Firmicutes	Clostridia	Lachnospirales	Lachnospiraceae	Shuttleworthia	Unclassified Shuttleworthia
ASV_1672	7.84137e-05	4.10509e-05	1.88988e-05	0	Bacteria	Firmicutes	Clostridia	Lachnospirales	Lachnospiraceae	Shuttleworthia	Unclassified Shuttleworthia
ASV_1090	0.000104484	0.000158468	6.01175e-06	0	Bacteria	Firmicutes	Clostridia	Lachnospirales	Lachnospiraceae	Lachnobacterium	Lachnobacterium bovis
ASV_20	0.00632176	0.00882763	0.00415274	2.49034e-05	Bacteria	Firmicutes	Clostridia	Lachnospirales	Lachnospiraceae	Pseudobutyrivibrio	Unclassified Pseudobutyrivibrio
ASV_942	3.87343e-05	0.000165482	0	0	Bacteria	Firmicutes	Clostridia	Lachnospirales	Lachnospiraceae	Pseudobutyrivibrio	Unclassified Pseudobutyrivibrio
ASV_1760	8.13799e-05	1.27222e-05	0	0	Bacteria	Firmicutes	Clostridia	Lachnospirales	Lachnospiraceae	Pseudobutyrivibrio	Unclassified Pseudobutyrivibrio
ASV_5827	1.40644e-05	0	0	0	Bacteria	Firmicutes	Clostridia	Lachnospirales	Lachnospiraceae	Pseudobutyrivibrio	Unclassified Pseudobutyrivibrio
ASV_1028	0.000145397	6.28234e-05	5.51892e-06	0	Bacteria	Firmicutes	Clostridia	Lachnospirales	Lachnospiraceae	FD2005	Unclassified FD2005
ASV_1621	3.75473e-05	5.96908e-05	0	0	Bacteria	Firmicutes	Clostridia	Lachnospirales	Lachnospiraceae	Unclassified Lachnospiraceae	Unclassified Lachnospiraceae
ASV_325	0.000387093	0.00079764	1.07697e-05	0	Bacteria	Firmicutes	Clostridia	Lachnospirales	Lachnospiraceae	FD2005	Unclassified FD2005
ASV_399	0.000318422	0.000412925	0.000145201	0	Bacteria	Firmicutes	Clostridia	Lachnospirales	Lachnospiraceae	Unclassified Lachnospiraceae	Unclassified Lachnospiraceae
ASV_2366	6.14975e-06	1.59995e-05	0.000145414	0	Bacteria	Firmicutes	Clostridia	Lachnospirales	Lachnospiraceae	Unclassified Lachnospiraceae	Unclassified Lachnospiraceae
ASV_1638	9.63322e-05	7.91563e-05	0.000520222	0	Bacteria	Firmicutes	Clostridia	Lachnospirales	Lachnospiraceae	Agathobacter	Unclassified Agathobacter
ASV_2912	0	2.2946e-05	5.97965e-05	0.000140036	Bacteria	Firmicutes	Clostridia	Lachnospirales	Lachnospiraceae	Agathobacter	Unclassified Agathobacter
ASV_10941	0	6.32834e-06	2.37235e-05	0	Bacteria	Firmicutes	Clostridia	Lachnospirales	Lachnospiraceae	Roseburia	Unclassified Roseburia
ASV_823	0	0.000259338	0.000856134	0	Bacteria	Firmicutes	Clostridia	Lachnospirales	Lachnospiraceae	Agathobacter	Unclassified Agathobacter
ASV_1361	0	0	0	0.000895887	Bacteria	Firmicutes	Clostridia	Lachnospirales	Lachnospiraceae	Unclassified Lachnospiraceae	Unclassified Lachnospiraceae
ASV_4153	0	0	0	0.000157616	Bacteria	Firmicutes	Clostridia	Lachnospirales	Lachnospiraceae	[Eubacterium] ventriosum group	Unclassified [Eubacterium] ventriosum group
ASV_3611	5.99996e-06	2.81177e-06	3.2513e-05	9.55091e-05	Bacteria	Firmicutes	Clostridia	Lachnospirales	Lachnospiraceae	Lachnoclostridium	Unclassified Lachnoclostridium
ASV_969	0.000157273	0.000106709	0.000130874	0	Bacteria	Firmicutes	Clostridia	Lachnospirales	Lachnospiraceae	Unclassified Lachnospiraceae	Unclassified Lachnospiraceae
ASV_5707	4.66546e-06	1.0009e-05	0	0	Bacteria	Firmicutes	Clostridia	Lachnospirales	Lachnospiraceae	Lachnospiraceae FCS020 group	Lachnospiraceae FCS020 group bacterium
ASV_1961	3.43896e-05	4.58423e-05	0	0	Bacteria	Firmicutes	Clostridia	Lachnospirales	Lachnospiraceae	Lachnospiraceae FCS020 group	Lachnospiraceae FCS020 group bacterium
ASV_2190	2.99777e-05	3.40779e-05	0	0	Bacteria	Firmicutes	Clostridia	Lachnospirales	Lachnospiraceae	Lachnospiraceae FCS020 group	Lachnospiraceae FCS020 group bacterium
ASV_401	0.000179417	0.00045821	0.000457644	0	Bacteria	Firmicutes	Clostridia	Lachnospirales	Lachnospiraceae	Lachnospiraceae AC2044 group	Unclassified Lachnospiraceae AC2044 group
ASV_1306	3.03481e-06	0.000159071	4.94172e-05	0	Bacteria	Firmicutes	Clostridia	Lachnospirales	Lachnospiraceae	Lachnospiraceae AC2044 group	Unclassified Lachnospiraceae AC2044 group
ASV_3999	1.26118e-06	3.5987e-05	4.04337e-05	0	Bacteria	Firmicutes	Clostridia	Lachnospirales	Lachnospiraceae	Moryella	Unclassified Moryella
ASV_514	0.000139394	0.000262866	0.000447992	0	Bacteria	Firmicutes	Clostridia	Lachnospirales	Lachnospiraceae	Moryella	Unclassified Moryella
ASV_3411	1.82501e-05	2.50952e-05	1.50989e-05	0	Bacteria	Firmicutes	Clostridia	Lachnospirales	Lachnospiraceae	Moryella	Unclassified Moryella
ASV_2356	3.28492e-05	1.08276e-05	1.84534e-05	0.000160724	Bacteria	Firmicutes	Clostridia	Lachnospirales	Lachnospiraceae	Moryella	Unclassified Moryella
ASV_873	8.06204e-05	0.000145775	4.1467e-05	0	Bacteria	Firmicutes	Clostridia	Lachnospirales	Lachnospiraceae	Moryella	Unclassified Moryella
ASV_888	4.3039e-07	1.69211e-05	0.000965284	0	Bacteria	Firmicutes	Negativicutes	Acidaminococcales	Acidaminococcaceae	Phascolarctobacterium	Unclassified Phascolarctobacterium
ASV_1129	2.34898e-05	0	0	0.0010033	Bacteria	Firmicutes	Negativicutes	Acidaminococcales	Acidaminococcaceae	Phascolarctobacterium	Unclassified Phascolarctobacterium
ASV_949	8.66169e-05	0.000133416	0.00104178	6.761e-05	Bacteria	Firmicutes	Negativicutes	Acidaminococcales	Acidaminococcaceae	Phascolarctobacterium	Unclassified Phascolarctobacterium
ASV_2045	3.245e-06	0.000159304	0.000159686	6.67301e-06	Bacteria	Firmicutes	Negativicutes	Acidaminococcales	Acidaminococcaceae	Phascolarctobacterium	Phascolarctobacterium faecium
ASV_645	0	0	0	0.00281007	Bacteria	Firmicutes	Negativicutes	Acidaminococcales	Acidaminococcaceae	Acidaminococcus	Unclassified Acidaminococcus
ASV_2328	5.43756e-06	7.19607e-05	6.8952e-05	0	Bacteria	Firmicutes	Negativicutes	Acidaminococcales	Acidaminococcaceae	Acidaminococcus	Acidaminococcus intestini
ASV_938	0	0	0	0.00146339	Bacteria	Firmicutes	Negativicutes	Acidaminococcales	Acidaminococcaceae	Acidaminococcus	Unclassified Acidaminococcus
ASV_1217	2.17686e-06	0	0.000679391	0	Bacteria	Firmicutes	Negativicutes	Acidaminococcales	Acidaminococcaceae	Acidaminococcus	Acidaminococcus fermentans
ASV_571	0	0	0	0.00293909	Bacteria	Firmicutes	Negativicutes	Acidaminococcales	Acidaminococcaceae	Succiniclasticum	Unclassified Succiniclasticum
ASV_161	0.000317693	0.00108478	0.00134103	0	Bacteria	Firmicutes	Negativicutes	Acidaminococcales	Acidaminococcaceae	Succiniclasticum	Unclassified Succiniclasticum
ASV_718	4.9799e-05	0.000181172	0.000353061	0	Bacteria	Firmicutes	Negativicutes	Acidaminococcales	Acidaminococcaceae	Succiniclasticum	Unclassified Succiniclasticum
ASV_1337	2.40131e-05	8.32597e-05	7.47067e-05	0	Bacteria	Firmicutes	Negativicutes	Acidaminococcales	Acidaminococcaceae	Succiniclasticum	Unclassified Succiniclasticum
ASV_2215	1.29654e-05	3.58721e-05	0	0	Bacteria	Firmicutes	Negativicutes	Acidaminococcales	Acidaminococcaceae	Succiniclasticum	Unclassified Succiniclasticum
ASV_534	0.000134311	0.000351552	0.000122062	0	Bacteria	Firmicutes	Negativicutes	Acidaminococcales	Acidaminococcaceae	Succiniclasticum	Unclassified Succiniclasticum
ASV_1043	0	0	0	0.00119608	Bacteria	Firmicutes	Negativicutes	Acidaminococcales	Acidaminococcaceae	Succiniclasticum	Unclassified Succiniclasticum
ASV_146	0.000391916	0.00132249	0.00111481	0	Bacteria	Firmicutes	Negativicutes	Acidaminococcales	Acidaminococcaceae	Succiniclasticum	Unclassified Succiniclasticum
ASV_176	0.000184375	0.00100434	0.00107122	0	Bacteria	Firmicutes	Negativicutes	Acidaminococcales	Acidaminococcaceae	Succiniclasticum	Unclassified Succiniclasticum
ASV_44	0.00153592	0.0041546	0.00403006	0.000106901	Bacteria	Firmicutes	Negativicutes	Acidaminococcales	Acidaminococcaceae	Succiniclasticum	Unclassified Succiniclasticum
ASV_203	0.000312989	0.000752368	0.000938609	0	Bacteria	Firmicutes	Negativicutes	Acidaminococcales	Acidaminococcaceae	Succiniclasticum	Unclassified Succiniclasticum
ASV_808	2.10602e-05	0.000190464	0.000114597	0	Bacteria	Firmicutes	Negativicutes	Acidaminococcales	Acidaminococcaceae	Succiniclasticum	Unclassified Succiniclasticum
ASV_40	0.0018318	0.00470372	0.00311067	0.000960227	Bacteria	Firmicutes	Negativicutes	Acidaminococcales	Acidaminococcaceae	Succiniclasticum	Unclassified Succiniclasticum
ASV_2038	4.41101e-05	2.80729e-05	5.08953e-05	0	Bacteria	Cyanobacteria	Vampirivibrionia	Gastranaerophilales	Unclassified Gastranaerophilales	Unclassified Gastranaerophilales	Unclassified Gastranaerophilales
ASV_5987	5.81088e-06	7.6002e-06	0	0	Bacteria	Cyanobacteria	Vampirivibrionia	Gastranaerophilales	Unclassified Gastranaerophilales	Unclassified Gastranaerophilales	Unclassified Gastranaerophilales
ASV_4026	1.02076e-05	2.48128e-06	3.93259e-05	0	Bacteria	Cyanobacteria	Vampirivibrionia	Gastranaerophilales	Unclassified Gastranaerophilales	Unclassified Gastranaerophilales	Unclassified Gastranaerophilales
ASV_3727	2.54907e-05	1.27674e-06	2.74508e-05	0	Bacteria	Cyanobacteria	Vampirivibrionia	Gastranaerophilales	Unclassified Gastranaerophilales	Unclassified Gastranaerophilales	Unclassified Gastranaerophilales
ASV_4302	2.12661e-05	1.38646e-06	1.76454e-05	0	Bacteria	Cyanobacteria	Vampirivibrionia	Gastranaerophilales	Unclassified Gastranaerophilales	Unclassified Gastranaerophilales	Unclassified Gastranaerophilales
ASV_2203	5.67268e-05	1.36215e-05	4.95246e-05	0	Bacteria	Cyanobacteria	Vampirivibrionia	Gastranaerophilales	Unclassified Gastranaerophilales	Unclassified Gastranaerophilales	Unclassified Gastranaerophilales
ASV_3859	4.858e-06	1.89807e-06	7.33928e-05	0	Bacteria	Cyanobacteria	Vampirivibrionia	Gastranaerophilales	Unclassified Gastranaerophilales	Unclassified Gastranaerophilales	Unclassified Gastranaerophilales
ASV_3774	4.72758e-06	2.29418e-06	5.82471e-05	0	Bacteria	Cyanobacteria	Vampirivibrionia	Gastranaerophilales	Unclassified Gastranaerophilales	Unclassified Gastranaerophilales	Unclassified Gastranaerophilales
ASV_4352	5.79357e-06	0	5.70883e-05	0	Bacteria	Cyanobacteria	Vampirivibrionia	Gastranaerophilales	Unclassified Gastranaerophilales	Unclassified Gastranaerophilales	Unclassified Gastranaerophilales
ASV_3532	3.62699e-05	4.07786e-06	0	0	Bacteria	Cyanobacteria	Vampirivibrionia	Gastranaerophilales	Unclassified Gastranaerophilales	Unclassified Gastranaerophilales	Unclassified Gastranaerophilales
ASV_846	3.01559e-07	0	0	0.00158708	Bacteria	Cyanobacteria	Vampirivibrionia	Gastranaerophilales	Unclassified Gastranaerophilales	Unclassified Gastranaerophilales	Unclassified Gastranaerophilales
ASV_3945	0	0	0	0.00012261	Bacteria	Cyanobacteria	Vampirivibrionia	Gastranaerophilales	Unclassified Gastranaerophilales	Unclassified Gastranaerophilales	Unclassified Gastranaerophilales
ASV_4066	6.06955e-06	7.00658e-07	4.05847e-06	0.000135247	Bacteria	Cyanobacteria	Vampirivibrionia	Gastranaerophilales	Unclassified Gastranaerophilales	Unclassified Gastranaerophilales	Unclassified Gastranaerophilales
ASV_932	0.000155748	7.1572e-05	7.15677e-05	0.000182059	Bacteria	Cyanobacteria	Vampirivibrionia	Gastranaerophilales	Unclassified Gastranaerophilales	Unclassified Gastranaerophilales	Unclassified Gastranaerophilales
ASV_1267	6.7675e-06	0	1.67744e-05	0.00103266	Bacteria	Cyanobacteria	Vampirivibrionia	Gastranaerophilales	Unclassified Gastranaerophilales	Unclassified Gastranaerophilales	Unclassified Gastranaerophilales
ASV_1315	0.000115596	5.59057e-05	0	7.60924e-05	Bacteria	Cyanobacteria	Vampirivibrionia	Gastranaerophilales	Unclassified Gastranaerophilales	Unclassified Gastranaerophilales	Unclassified Gastranaerophilales
ASV_741	0.000120021	0.000125272	0.000497591	0.0002318	Bacteria	Cyanobacteria	Vampirivibrionia	Gastranaerophilales	Unclassified Gastranaerophilales	Unclassified Gastranaerophilales	Unclassified Gastranaerophilales
ASV_5431	2.97979e-06	1.55373e-05	0	0	Bacteria	Cyanobacteria	Vampirivibrionia	Gastranaerophilales	Unclassified Gastranaerophilales	Unclassified Gastranaerophilales	Unclassified Gastranaerophilales
ASV_1814	5.70855e-05	2.92242e-05	6.51361e-05	2.80339e-05	Bacteria	Cyanobacteria	Vampirivibrionia	Gastranaerophilales	Unclassified Gastranaerophilales	Unclassified Gastranaerophilales	Unclassified Gastranaerophilales
ASV_2868	0	0	0	0.000252134	Bacteria	Cyanobacteria	Vampirivibrionia	Gastranaerophilales	Unclassified Gastranaerophilales	Unclassified Gastranaerophilales	Unclassified Gastranaerophilales
ASV_6070	1.54397e-05	0	0	0	Bacteria	Cyanobacteria	Vampirivibrionia	Gastranaerophilales	Unclassified Gastranaerophilales	Unclassified Gastranaerophilales	Unclassified Gastranaerophilales
ASV_1545	8.84102e-05	1.20694e-05	1.40376e-05	0.00025426	Bacteria	Cyanobacteria	Vampirivibrionia	Gastranaerophilales	Unclassified Gastranaerophilales	Unclassified Gastranaerophilales	Unclassified Gastranaerophilales
ASV_1560	3.65394e-05	3.13375e-05	0.000282569	3.40597e-06	Bacteria	Cyanobacteria	Vampirivibrionia	Gastranaerophilales	Unclassified Gastranaerophilales	Unclassified Gastranaerophilales	Unclassified Gastranaerophilales
ASV_2136	2.30328e-05	4.09037e-07	0.000230901	0	Bacteria	Cyanobacteria	Vampirivibrionia	Gastranaerophilales	Unclassified Gastranaerophilales	Unclassified Gastranaerophilales	Unclassified Gastranaerophilales
ASV_2444	0	1.8548e-05	0.000176496	0	Bacteria	Cyanobacteria	Vampirivibrionia	Gastranaerophilales	Unclassified Gastranaerophilales	Unclassified Gastranaerophilales	Unclassified Gastranaerophilales
ASV_201	0.00102037	0.000864953	0.000615945	1.13633e-05	Bacteria	Cyanobacteria	Vampirivibrionia	Gastranaerophilales	Unclassified Gastranaerophilales	Unclassified Gastranaerophilales	Unclassified Gastranaerophilales
ASV_3242	3.59414e-05	0	0	0	Bacteria	Cyanobacteria	Vampirivibrionia	Gastranaerophilales	Unclassified Gastranaerophilales	Unclassified Gastranaerophilales	Unclassified Gastranaerophilales
ASV_5033	1.75425e-05	6.42834e-06	3.37974e-05	0	Bacteria	Cyanobacteria	Vampirivibrionia	Gastranaerophilales	Unclassified Gastranaerophilales	Unclassified Gastranaerophilales	Unclassified Gastranaerophilales
ASV_705	0.000204816	0.000232757	0.000370915	0	Bacteria	Cyanobacteria	Vampirivibrionia	Gastranaerophilales	Unclassified Gastranaerophilales	Unclassified Gastranaerophilales	Unclassified Gastranaerophilales
ASV_3189	2.59762e-05	6.56318e-06	7.93514e-06	0	Bacteria	Cyanobacteria	Vampirivibrionia	Gastranaerophilales	Unclassified Gastranaerophilales	Unclassified Gastranaerophilales	Unclassified Gastranaerophilales
ASV_6717	1.88093e-05	0	0	0	Bacteria	Cyanobacteria	Vampirivibrionia	Gastranaerophilales	Unclassified Gastranaerophilales	Unclassified Gastranaerophilales	Unclassified Gastranaerophilales
ASV_3365	4.35531e-05	1.89807e-06	0	0	Bacteria	Cyanobacteria	Vampirivibrionia	Gastranaerophilales	Unclassified Gastranaerophilales	Unclassified Gastranaerophilales	Unclassified Gastranaerophilales
ASV_1783	2.14015e-05	3.83306e-05	0.000136779	0	Bacteria	Cyanobacteria	Vampirivibrionia	Gastranaerophilales	Unclassified Gastranaerophilales	Unclassified Gastranaerophilales	Unclassified Gastranaerophilales
ASV_2371	4.87106e-05	4.91558e-06	7.76736e-05	0	Bacteria	Cyanobacteria	Vampirivibrionia	Gastranaerophilales	Unclassified Gastranaerophilales	Unclassified Gastranaerophilales	Unclassified Gastranaerophilales
ASV_4748	9.67951e-06	1.67595e-05	2.16725e-05	0	Bacteria	Cyanobacteria	Vampirivibrionia	Gastranaerophilales	Unclassified Gastranaerophilales	Unclassified Gastranaerophilales	Unclassified Gastranaerophilales
ASV_2819	1.65318e-05	1.57695e-05	5.92212e-05	0	Bacteria	Cyanobacteria	Vampirivibrionia	Gastranaerophilales	Unclassified Gastranaerophilales	Unclassified Gastranaerophilales	Unclassified Gastranaerophilales
ASV_3991	1.61213e-05	7.37746e-06	1.18423e-05	0	Bacteria	Cyanobacteria	Vampirivibrionia	Gastranaerophilales	Unclassified Gastranaerophilales	Unclassified Gastranaerophilales	Unclassified Gastranaerophilales
ASV_2654	3.74464e-05	1.64702e-05	4.39683e-06	0	Bacteria	Cyanobacteria	Vampirivibrionia	Gastranaerophilales	Unclassified Gastranaerophilales	Unclassified Gastranaerophilales	Unclassified Gastranaerophilales
ASV_1984	2.42627e-05	3.25469e-05	7.56756e-05	0	Bacteria	Cyanobacteria	Vampirivibrionia	Gastranaerophilales	Unclassified Gastranaerophilales	Unclassified Gastranaerophilales	Unclassified Gastranaerophilales
ASV_4427	2.31533e-05	0	1.68887e-05	0	Bacteria	Cyanobacteria	Vampirivibrionia	Gastranaerophilales	Unclassified Gastranaerophilales	Unclassified Gastranaerophilales	Unclassified Gastranaerophilales
ASV_2656	0	1.06931e-05	0.000173035	0.000101752	Bacteria	Cyanobacteria	Vampirivibrionia	Gastranaerophilales	Unclassified Gastranaerophilales	Unclassified Gastranaerophilales	Unclassified Gastranaerophilales
ASV_2831	4.19642e-07	1.90401e-05	0.000186524	6.29885e-05	Bacteria	Cyanobacteria	Vampirivibrionia	Gastranaerophilales	Unclassified Gastranaerophilales	Unclassified Gastranaerophilales	Unclassified Gastranaerophilales
ASV_2504	0.000125406	6.72213e-07	4.85774e-06	0	Bacteria	Cyanobacteria	Vampirivibrionia	Gastranaerophilales	Unclassified Gastranaerophilales	Unclassified Gastranaerophilales	Unclassified Gastranaerophilales
ASV_377	0.000646078	0.000290339	0.000340247	0	Bacteria	Cyanobacteria	Vampirivibrionia	Gastranaerophilales	Unclassified Gastranaerophilales	Unclassified Gastranaerophilales	Unclassified Gastranaerophilales
ASV_4773	1.82083e-05	0	1.20478e-05	0	Bacteria	Cyanobacteria	Vampirivibrionia	Gastranaerophilales	Unclassified Gastranaerophilales	Unclassified Gastranaerophilales	Unclassified Gastranaerophilales
ASV_1791	0.000140325	2.14174e-05	1.91661e-05	0	Bacteria	Cyanobacteria	Vampirivibrionia	Gastranaerophilales	Unclassified Gastranaerophilales	Unclassified Gastranaerophilales	Unclassified Gastranaerophilales
ASV_4507	1.80015e-05	0	0	0	Bacteria	Cyanobacteria	Vampirivibrionia	Gastranaerophilales	Unclassified Gastranaerophilales	Unclassified Gastranaerophilales	Unclassified Gastranaerophilales
ASV_4101	7.77923e-06	2.60205e-06	1.57829e-05	3.17598e-05	Bacteria	Cyanobacteria	Vampirivibrionia	Gastranaerophilales	Unclassified Gastranaerophilales	Unclassified Gastranaerophilales	Unclassified Gastranaerophilales
ASV_3320	2.89347e-05	0	4.52814e-05	0	Bacteria	Cyanobacteria	Vampirivibrionia	Gastranaerophilales	Unclassified Gastranaerophilales	Unclassified Gastranaerophilales	Unclassified Gastranaerophilales
ASV_1125	0.000264366	3.66873e-05	3.91447e-06	0	Bacteria	Cyanobacteria	Vampirivibrionia	Gastranaerophilales	Unclassified Gastranaerophilales	Unclassified Gastranaerophilales	Unclassified Gastranaerophilales
ASV_2512	2.06837e-05	5.49534e-05	0	0	Bacteria	Cyanobacteria	Vampirivibrionia	Gastranaerophilales	Unclassified Gastranaerophilales	Unclassified Gastranaerophilales	Unclassified Gastranaerophilales
ASV_4151	0	0	7.00391e-05	0	Bacteria	Cyanobacteria	Vampirivibrionia	Gastranaerophilales	Unclassified Gastranaerophilales	Unclassified Gastranaerophilales	Unclassified Gastranaerophilales
ASV_4806	1.32302e-06	0	5.12412e-05	0	Bacteria	Cyanobacteria	Vampirivibrionia	Gastranaerophilales	Unclassified Gastranaerophilales	Unclassified Gastranaerophilales	Unclassified Gastranaerophilales
ASV_4058	8.37744e-06	2.12221e-05	0	2.07548e-05	Bacteria	Cyanobacteria	Vampirivibrionia	Gastranaerophilales	Unclassified Gastranaerophilales	Unclassified Gastranaerophilales	Unclassified Gastranaerophilales
ASV_2583	2.79862e-05	1.67962e-05	0	0.000204228	Bacteria	Cyanobacteria	Vampirivibrionia	Gastranaerophilales	Unclassified Gastranaerophilales	Unclassified Gastranaerophilales	Unclassified Gastranaerophilales
ASV_1647	3.52366e-05	9.72964e-06	0.000190197	4.25647e-05	Bacteria	Cyanobacteria	Vampirivibrionia	Gastranaerophilales	Unclassified Gastranaerophilales	Unclassified Gastranaerophilales	Unclassified Gastranaerophilales
ASV_2144	3.97386e-05	2.06381e-05	1.44467e-05	0	Bacteria	Cyanobacteria	Vampirivibrionia	Gastranaerophilales	Unclassified Gastranaerophilales	Unclassified Gastranaerophilales	Unclassified Gastranaerophilales
ASV_1183	0.000192116	6.26366e-05	5.43318e-05	0	Bacteria	Cyanobacteria	Vampirivibrionia	Gastranaerophilales	Unclassified Gastranaerophilales	Unclassified Gastranaerophilales	Unclassified Gastranaerophilales
ASV_3287	6.51667e-06	2.13065e-05	2.40172e-05	0	Bacteria	Cyanobacteria	Vampirivibrionia	Gastranaerophilales	Unclassified Gastranaerophilales	Unclassified Gastranaerophilales	Unclassified Gastranaerophilales
ASV_4067	2.92413e-05	0	0	0	Bacteria	Cyanobacteria	Vampirivibrionia	Gastranaerophilales	Unclassified Gastranaerophilales	Unclassified Gastranaerophilales	Unclassified Gastranaerophilales
ASV_2863	3.87974e-05	4.57705e-06	0	0	Bacteria	Cyanobacteria	Vampirivibrionia	Gastranaerophilales	Unclassified Gastranaerophilales	Unclassified Gastranaerophilales	Unclassified Gastranaerophilales
ASV_2932	3.26967e-05	2.46071e-05	0	0	Bacteria	Cyanobacteria	Vampirivibrionia	Gastranaerophilales	Unclassified Gastranaerophilales	Unclassified Gastranaerophilales	Unclassified Gastranaerophilales
ASV_2292	4.3285e-05	3.35476e-05	0	3.37286e-05	Bacteria	Cyanobacteria	Vampirivibrionia	Gastranaerophilales	Unclassified Gastranaerophilales	Unclassified Gastranaerophilales	Unclassified Gastranaerophilales
ASV_1829	0	0	0.000339848	0	Bacteria	Cyanobacteria	Vampirivibrionia	Gastranaerophilales	Unclassified Gastranaerophilales	Unclassified Gastranaerophilales	Unclassified Gastranaerophilales
ASV_5304	3.61265e-07	1.52409e-05	0	0	Bacteria	Cyanobacteria	Vampirivibrionia	Gastranaerophilales	Unclassified Gastranaerophilales	Unclassified Gastranaerophilales	Unclassified Gastranaerophilales
ASV_3922	1.52489e-05	1.75782e-05	3.62094e-06	0	Bacteria	Cyanobacteria	Vampirivibrionia	Gastranaerophilales	Unclassified Gastranaerophilales	Unclassified Gastranaerophilales	Unclassified Gastranaerophilales
ASV_3684	2.04271e-05	8.235e-06	1.63678e-05	0	Bacteria	Cyanobacteria	Vampirivibrionia	Gastranaerophilales	Unclassified Gastranaerophilales	Unclassified Gastranaerophilales	Unclassified Gastranaerophilales
ASV_4973	1.58586e-05	8.60887e-06	0	0	Bacteria	Cyanobacteria	Vampirivibrionia	Gastranaerophilales	Unclassified Gastranaerophilales	Unclassified Gastranaerophilales	Unclassified Gastranaerophilales
ASV_3112	1.63431e-05	1.11874e-05	6.95994e-05	0	Bacteria	Cyanobacteria	Vampirivibrionia	Gastranaerophilales	Unclassified Gastranaerophilales	Unclassified Gastranaerophilales	Unclassified Gastranaerophilales
ASV_3513	1.89687e-05	4.80477e-06	0	0	Bacteria	Cyanobacteria	Vampirivibrionia	Gastranaerophilales	Unclassified Gastranaerophilales	Unclassified Gastranaerophilales	Unclassified Gastranaerophilales
ASV_2974	3.04174e-05	4.65505e-06	0	4.72302e-05	Bacteria	Cyanobacteria	Vampirivibrionia	Gastranaerophilales	Unclassified Gastranaerophilales	Unclassified Gastranaerophilales	Unclassified Gastranaerophilales
ASV_2570	5.28088e-06	1.28092e-06	7.68159e-05	0.000155012	Bacteria	Cyanobacteria	Vampirivibrionia	Gastranaerophilales	Unclassified Gastranaerophilales	Unclassified Gastranaerophilales	Unclassified Gastranaerophilales
ASV_1340	0.000101939	7.76492e-05	2.20949e-05	0	Bacteria	Cyanobacteria	Vampirivibrionia	Gastranaerophilales	Unclassified Gastranaerophilales	Unclassified Gastranaerophilales	Unclassified Gastranaerophilales
ASV_2405	3.11781e-05	1.46228e-05	3.26414e-05	0	Bacteria	Cyanobacteria	Vampirivibrionia	Gastranaerophilales	Unclassified Gastranaerophilales	Unclassified Gastranaerophilales	Unclassified Gastranaerophilales
ASV_3814	2.87188e-05	2.07925e-06	2.81533e-06	0	Bacteria	Cyanobacteria	Vampirivibrionia	Gastranaerophilales	Unclassified Gastranaerophilales	Unclassified Gastranaerophilales	Unclassified Gastranaerophilales
ASV_717	0.000224494	0.000165942	0.000216322	0.00017384	Bacteria	Cyanobacteria	Vampirivibrionia	Gastranaerophilales	Unclassified Gastranaerophilales	Unclassified Gastranaerophilales	Unclassified Gastranaerophilales
ASV_972	8.29763e-05	0.00010606	0.000103342	0.000483607	Bacteria	Cyanobacteria	Vampirivibrionia	Gastranaerophilales	Unclassified Gastranaerophilales	Unclassified Gastranaerophilales	Unclassified Gastranaerophilales
ASV_4184	1.64686e-05	5.97688e-06	0	0	Bacteria	Cyanobacteria	Vampirivibrionia	Gastranaerophilales	Unclassified Gastranaerophilales	Unclassified Gastranaerophilales	Unclassified Gastranaerophilales
ASV_2001	0	0	0	0.000477736	Bacteria	Cyanobacteria	Vampirivibrionia	Gastranaerophilales	Unclassified Gastranaerophilales	Unclassified Gastranaerophilales	Unclassified Gastranaerophilales
ASV_2221	5.76117e-05	2.11204e-05	3.04906e-05	0	Bacteria	Cyanobacteria	Vampirivibrionia	Gastranaerophilales	Unclassified Gastranaerophilales	Unclassified Gastranaerophilales	Unclassified Gastranaerophilales
ASV_5572	2.70718e-05	0	7.4354e-06	0	Bacteria	Cyanobacteria	Vampirivibrionia	Gastranaerophilales	Unclassified Gastranaerophilales	Unclassified Gastranaerophilales	Unclassified Gastranaerophilales
ASV_3451	0	0	0	0.000177475	Bacteria	Cyanobacteria	Vampirivibrionia	Gastranaerophilales	Unclassified Gastranaerophilales	Unclassified Gastranaerophilales	Unclassified Gastranaerophilales
ASV_2139	7.16287e-05	1.92267e-05	2.41951e-05	0	Bacteria	Cyanobacteria	Vampirivibrionia	Gastranaerophilales	Unclassified Gastranaerophilales	Unclassified Gastranaerophilales	Unclassified Gastranaerophilales
ASV_6942	2.97427e-05	0	0	0	Bacteria	Cyanobacteria	Vampirivibrionia	Gastranaerophilales	Unclassified Gastranaerophilales	Unclassified Gastranaerophilales	Unclassified Gastranaerophilales
ASV_3594	1.75516e-05	2.09834e-05	1.42583e-05	0	Bacteria	Cyanobacteria	Vampirivibrionia	Gastranaerophilales	Unclassified Gastranaerophilales	Unclassified Gastranaerophilales	Unclassified Gastranaerophilales
ASV_5618	1.28488e-05	0	0	0	Bacteria	Cyanobacteria	Vampirivibrionia	Gastranaerophilales	Unclassified Gastranaerophilales	Unclassified Gastranaerophilales	Unclassified Gastranaerophilales
ASV_1950	0.000125244	1.14471e-05	1.26263e-05	0	Bacteria	Cyanobacteria	Vampirivibrionia	Gastranaerophilales	Unclassified Gastranaerophilales	Unclassified Gastranaerophilales	Unclassified Gastranaerophilales
ASV_691	0.000128149	0.000132208	0.000597347	0	Bacteria	Cyanobacteria	Vampirivibrionia	Gastranaerophilales	Unclassified Gastranaerophilales	Unclassified Gastranaerophilales	Unclassified Gastranaerophilales
ASV_4273	0	1.48624e-05	5.10289e-05	0	Bacteria	Cyanobacteria	Vampirivibrionia	Gastranaerophilales	Unclassified Gastranaerophilales	Unclassified Gastranaerophilales	Unclassified Gastranaerophilales
ASV_3932	0	5.94582e-06	4.07797e-05	0	Bacteria	Cyanobacteria	Vampirivibrionia	Gastranaerophilales	Unclassified Gastranaerophilales	Unclassified Gastranaerophilales	Unclassified Gastranaerophilales
ASV_1172	8.38435e-05	7.60231e-05	0.000164509	0	Bacteria	Cyanobacteria	Vampirivibrionia	Gastranaerophilales	Unclassified Gastranaerophilales	Unclassified Gastranaerophilales	Unclassified Gastranaerophilales
ASV_1119	0.00021024	6.07385e-05	3.48923e-05	0	Bacteria	Cyanobacteria	Vampirivibrionia	Gastranaerophilales	Unclassified Gastranaerophilales	Unclassified Gastranaerophilales	Unclassified Gastranaerophilales
ASV_1079	0.000121542	6.64831e-05	0.000174066	0	Bacteria	Cyanobacteria	Vampirivibrionia	Gastranaerophilales	Unclassified Gastranaerophilales	Unclassified Gastranaerophilales	Unclassified Gastranaerophilales
ASV_1648	6.67146e-05	3.68595e-06	0.000210437	0	Bacteria	Cyanobacteria	Vampirivibrionia	Gastranaerophilales	Unclassified Gastranaerophilales	Unclassified Gastranaerophilales	Unclassified Gastranaerophilales
ASV_5404	0	1.90387e-06	3.05995e-05	0	Bacteria	Cyanobacteria	Vampirivibrionia	Gastranaerophilales	Unclassified Gastranaerophilales	Unclassified Gastranaerophilales	Unclassified Gastranaerophilales
ASV_3546	1.84223e-05	3.28396e-05	2.49658e-05	0	Bacteria	Cyanobacteria	Vampirivibrionia	Gastranaerophilales	Unclassified Gastranaerophilales	Unclassified Gastranaerophilales	Unclassified Gastranaerophilales
ASV_2991	0	4.53347e-05	2.84588e-05	0	Bacteria	Cyanobacteria	Vampirivibrionia	Gastranaerophilales	Unclassified Gastranaerophilales	Unclassified Gastranaerophilales	Unclassified Gastranaerophilales
ASV_4056	1.38548e-05	2.54439e-05	1.3721e-05	0	Bacteria	Cyanobacteria	Vampirivibrionia	Gastranaerophilales	Unclassified Gastranaerophilales	Unclassified Gastranaerophilales	Unclassified Gastranaerophilales
ASV_1318	9.00582e-05	6.16819e-05	7.47793e-05	0	Bacteria	Cyanobacteria	Vampirivibrionia	Gastranaerophilales	Unclassified Gastranaerophilales	Unclassified Gastranaerophilales	Unclassified Gastranaerophilales
ASV_971	0.00015067	7.69224e-05	0.000150008	0	Bacteria	Cyanobacteria	Vampirivibrionia	Gastranaerophilales	Unclassified Gastranaerophilales	Unclassified Gastranaerophilales	Unclassified Gastranaerophilales
ASV_2950	3.05519e-05	9.41651e-06	5.19452e-05	0	Bacteria	Cyanobacteria	Vampirivibrionia	Gastranaerophilales	Unclassified Gastranaerophilales	Unclassified Gastranaerophilales	Unclassified Gastranaerophilales
ASV_4666	0	8.19898e-06	1.59083e-05	6.17504e-05	Bacteria	Cyanobacteria	Vampirivibrionia	Gastranaerophilales	Unclassified Gastranaerophilales	Unclassified Gastranaerophilales	Unclassified Gastranaerophilales
ASV_2360	6.67923e-05	4.83347e-06	7.87044e-05	0	Bacteria	Cyanobacteria	Vampirivibrionia	Gastranaerophilales	Unclassified Gastranaerophilales	Unclassified Gastranaerophilales	Unclassified Gastranaerophilales
ASV_838	0.000357204	2.29291e-05	0.000170714	0	Bacteria	Cyanobacteria	Vampirivibrionia	Gastranaerophilales	Unclassified Gastranaerophilales	Unclassified Gastranaerophilales	Unclassified Gastranaerophilales
ASV_2029	3.48459e-05	5.50856e-05	0	0	Bacteria	Patescibacteria	Gracilibacteria	Absconditabacteriales (SR1)	Unclassified Absconditabacteriales (SR1)	Unclassified Absconditabacteriales (SR1)	Unclassified Absconditabacteriales (SR1)
ASV_310	0.000102844	0.000581867	0.000880943	3.49425e-05	Bacteria	Patescibacteria	Gracilibacteria	Absconditabacteriales (SR1)	Unclassified Absconditabacteriales (SR1)	Unclassified Absconditabacteriales (SR1)	Unclassified Absconditabacteriales (SR1)
ASV_965	5.64332e-05	0.0001661	0.000110595	0	Bacteria	Patescibacteria	Gracilibacteria	Absconditabacteriales (SR1)	Unclassified Absconditabacteriales (SR1)	Unclassified Absconditabacteriales (SR1)	Unclassified Absconditabacteriales (SR1)
ASV_24	0.00344766	0.00916302	0.00554756	1.86391e-05	Bacteria	Patescibacteria	Gracilibacteria	Absconditabacteriales (SR1)	Unclassified Absconditabacteriales (SR1)	Unclassified Absconditabacteriales (SR1)	Unclassified Absconditabacteriales (SR1)
ASV_743	6.81291e-05	0.000163666	6.41499e-05	0	Bacteria	Patescibacteria	Gracilibacteria	Absconditabacteriales (SR1)	Unclassified Absconditabacteriales (SR1)	Unclassified Absconditabacteriales (SR1)	Unclassified Absconditabacteriales (SR1)
ASV_465	0.000172073	0.00030049	0.000646746	0	Bacteria	Patescibacteria	Gracilibacteria	Absconditabacteriales (SR1)	Unclassified Absconditabacteriales (SR1)	Unclassified Absconditabacteriales (SR1)	Unclassified Absconditabacteriales (SR1)
ASV_75	0.00135366	0.00197802	0.00276525	0	Bacteria	Patescibacteria	Gracilibacteria	Absconditabacteriales (SR1)	Unclassified Absconditabacteriales (SR1)	Unclassified Absconditabacteriales (SR1)	Unclassified Absconditabacteriales (SR1)
ASV_2568	3.66554e-05	1.27701e-05	0	0	Bacteria	Proteobacteria	Gammaproteobacteria	Pseudomonadales	Moraxellaceae	Moraxella	Unclassified Moraxella
ASV_2458	4.62249e-05	2.6654e-05	0	0	Bacteria	Proteobacteria	Gammaproteobacteria	Pseudomonadales	Moraxellaceae	Moraxella	Unclassified Moraxella
ASV_810	0.000154887	0.000189674	0.000378619	0	Bacteria	Proteobacteria	Gammaproteobacteria	Pseudomonadales	Moraxellaceae	Unclassified Moraxellaceae	Unclassified Moraxellaceae
ASV_2385	0	0	0	0.000310807	Bacteria	Proteobacteria	Gammaproteobacteria	Pseudomonadales	Moraxellaceae	Psychrobacter	Unclassified Psychrobacter
ASV_383	0.000294231	0.000102968	0.00110741	0	Bacteria	Proteobacteria	Gammaproteobacteria	Pseudomonadales	Moraxellaceae	Moraxella	Unclassified Moraxella
ASV_1009	0.000252458	0.000101298	0	0	Bacteria	Proteobacteria	Gammaproteobacteria	Pseudomonadales	Moraxellaceae	Moraxella	Unclassified Moraxella
ASV_754	0.000378569	0	0	0	Bacteria	Proteobacteria	Gammaproteobacteria	Pseudomonadales	Moraxellaceae	Moraxella	Unclassified Moraxella
ASV_69	0.00150539	0.0060341	0.00183925	3.02231e-05	Bacteria	Proteobacteria	Gammaproteobacteria	Pseudomonadales	Moraxellaceae	Moraxella	Unclassified Moraxella
ASV_31	0.00207172	0.00451455	0.00802995	0.011235	Bacteria	Proteobacteria	Gammaproteobacteria	Pseudomonadales	Moraxellaceae	Moraxella	Moraxella cuniculi
ASV_1166	1.83924e-05	1.48472e-05	0.000109028	0.000427691	Bacteria	Proteobacteria	Gammaproteobacteria	Pseudomonadales	Moraxellaceae	Moraxella	Moraxella cuniculi
ASV_935	4.8564e-06	0	0	0.00117332	Bacteria	Proteobacteria	Gammaproteobacteria	Pseudomonadales	Moraxellaceae	Moraxella	Moraxella cuniculi
ASV_57	0.0030214	0.00293993	0.000305661	0.00200126	Bacteria	Proteobacteria	Gammaproteobacteria	Pseudomonadales	Moraxellaceae	Moraxella	Moraxella bovoculi
ASV_2551	1.25745e-05	1.6958e-05	0	4.90347e-05	Bacteria	Proteobacteria	Gammaproteobacteria	Pseudomonadales	Moraxellaceae	Moraxella	Moraxella bovoculi
ASV_104	0.0028618	0.000843141	0.000954889	0.000302422	Bacteria	Proteobacteria	Gammaproteobacteria	Pseudomonadales	Moraxellaceae	Moraxella	Moraxella bovoculi
ASV_174	5.55173e-05	0.00424637	0.000436604	0.000365364	Bacteria	Proteobacteria	Gammaproteobacteria	Pseudomonadales	Moraxellaceae	Moraxella	Moraxella bovoculi
ASV_3244	0	7.85389e-05	0	0	Bacteria	Proteobacteria	Gammaproteobacteria	Pseudomonadales	Moraxellaceae	Moraxella	Moraxella bovoculi
ASV_1888	5.22437e-06	0.000169296	1.49274e-05	0	Bacteria	Proteobacteria	Gammaproteobacteria	Pseudomonadales	Moraxellaceae	Moraxella	Moraxella bovoculi
ASV_433	0.000333983	0.000229385	0.000696114	0.000813138	Bacteria	Proteobacteria	Gammaproteobacteria	Pseudomonadales	Moraxellaceae	Moraxella	Moraxella bovoculi
ASV_2014	0	8.44454e-05	0	0.000199783	Bacteria	Proteobacteria	Gammaproteobacteria	Pseudomonadales	Moraxellaceae	Moraxella	Moraxella bovoculi
ASV_1690	5.69972e-05	9.3328e-05	1.63616e-05	0	Bacteria	Proteobacteria	Gammaproteobacteria	Pseudomonadales	Moraxellaceae	Moraxella	Unclassified Moraxella
ASV_32	0.00404657	0.0100369	0.00308051	0	Bacteria	Proteobacteria	Gammaproteobacteria	Pseudomonadales	Moraxellaceae	Moraxella	Unclassified Moraxella
ASV_2219	0	0	0.00023647	0	Bacteria	Proteobacteria	Gammaproteobacteria	Pseudomonadales	Moraxellaceae	Moraxella	Moraxella bovoculi
ASV_154	0.00251248	0.00152869	0.000659371	0	Bacteria	Proteobacteria	Gammaproteobacteria	Pseudomonadales	Moraxellaceae	Moraxella	Moraxella bovoculi
ASV_720	0.000241824	0.000599815	0	5.4682e-05	Bacteria	Proteobacteria	Gammaproteobacteria	Pseudomonadales	Moraxellaceae	Moraxella	Moraxella bovis
ASV_760	0	0.00138833	0.000350047	0	Bacteria	Proteobacteria	Gammaproteobacteria	Pseudomonadales	Moraxellaceae	Moraxella	Unclassified Moraxella
ASV_6742	0	2.9587e-05	0	0	Bacteria	Proteobacteria	Gammaproteobacteria	Pseudomonadales	Moraxellaceae	Moraxella	Moraxella cuniculi
ASV_2972	0	7.71354e-05	0	0	Bacteria	Proteobacteria	Gammaproteobacteria	Pseudomonadales	Moraxellaceae	Unclassified Moraxellaceae	Unclassified Moraxellaceae
ASV_586	4.30909e-05	0.00061976	0.000774913	0.00031813	Bacteria	Proteobacteria	Gammaproteobacteria	Pseudomonadales	Moraxellaceae	Unclassified Moraxellaceae	Unclassified Moraxellaceae
ASV_622	0	0.000703751	0.00112806	2.43958e-05	Bacteria	Proteobacteria	Gammaproteobacteria	Pseudomonadales	Moraxellaceae	Moraxella	Unclassified Moraxella
ASV_1111	2.26826e-05	0.000239327	0.000271171	0	Bacteria	Proteobacteria	Gammaproteobacteria	Pseudomonadales	Moraxellaceae	Moraxella	Unclassified Moraxella
ASV_2340	4.35084e-05	2.29243e-05	0	0	Bacteria	Proteobacteria	Gammaproteobacteria	Pseudomonadales	Moraxellaceae	Faucicola	Faucicola mancuniensis
ASV_315	0.00059618	0.00037922	0.000101163	0.000124528	Bacteria	Proteobacteria	Gammaproteobacteria	Pseudomonadales	Moraxellaceae	Moraxella	Moraxella oblonga
ASV_2113	0	0.00014424	0	0	Bacteria	Proteobacteria	Gammaproteobacteria	Pseudomonadales	Moraxellaceae	Moraxella	Moraxella oblonga
ASV_7	0.0237873	0.0255955	0.0146271	0.00348135	Bacteria	Proteobacteria	Gammaproteobacteria	Pseudomonadales	Moraxellaceae	Moraxella	Moraxella oblonga
ASV_1915	8.06242e-05	0	0	0	Bacteria	Proteobacteria	Gammaproteobacteria	Pseudomonadales	Moraxellaceae	Moraxella	Moraxella oblonga
ASV_3258	3.70678e-05	0	0	0.00010493	Bacteria	Proteobacteria	Gammaproteobacteria	Pseudomonadales	Moraxellaceae	Moraxella	Unclassified Moraxella
ASV_1132	0.000114667	5.23572e-05	4.38636e-05	0	Bacteria	Proteobacteria	Gammaproteobacteria	Pseudomonadales	Moraxellaceae	Acinetobacter	Unclassified Acinetobacter
ASV_11	0.00932951	0.0209325	0.011789	0.0015858	Bacteria	Proteobacteria	Gammaproteobacteria	Pseudomonadales	Moraxellaceae	Acinetobacter	Unclassified Acinetobacter
ASV_2404	2.46423e-05	2.08671e-05	1.28973e-05	0	Bacteria	Proteobacteria	Gammaproteobacteria	Pseudomonadales	Moraxellaceae	Acinetobacter	Unclassified Acinetobacter
ASV_1936	0	0.00024361	1.92033e-05	0	Bacteria	Proteobacteria	Gammaproteobacteria	Pseudomonadales	Moraxellaceae	Acinetobacter	Unclassified Acinetobacter
ASV_1368	0.000201382	4.84923e-05	0	0	Bacteria	Proteobacteria	Gammaproteobacteria	Pseudomonadales	Moraxellaceae	Acinetobacter	Unclassified Acinetobacter
ASV_51	0.00544786	0.000740216	0.00344948	0.00146791	Bacteria	Proteobacteria	Gammaproteobacteria	Pseudomonadales	Moraxellaceae	Acinetobacter	Unclassified Acinetobacter
ASV_2339	4.81321e-05	0	0	0	Bacteria	Proteobacteria	Gammaproteobacteria	Pseudomonadales	Moraxellaceae	Unclassified Moraxellaceae	Unclassified Moraxellaceae
ASV_2925	7.79716e-05	0	0	0	Bacteria	Proteobacteria	Gammaproteobacteria	Pseudomonadales	Moraxellaceae	Acinetobacter	Unclassified Acinetobacter
ASV_1509	0	0.000175909	0	0	Bacteria	Proteobacteria	Gammaproteobacteria	Pseudomonadales	Moraxellaceae	Acinetobacter	Unclassified Acinetobacter
ASV_3608	2.20476e-05	4.99337e-05	0	0	Bacteria	Proteobacteria	Gammaproteobacteria	Pseudomonadales	Moraxellaceae	Acinetobacter	Unclassified Acinetobacter
ASV_144	0.000490706	0.000224939	1.19137e-05	3.04588e-05	Bacteria	Proteobacteria	Gammaproteobacteria	Pseudomonadales	Moraxellaceae	Acinetobacter	Acinetobacter lwoffii
ASV_4701	1.46642e-05	0	0	0	Bacteria	Proteobacteria	Gammaproteobacteria	Pseudomonadales	Moraxellaceae	Acinetobacter	Acinetobacter variabilis
ASV_2475	2.2619e-05	6.96624e-05	0.000223289	0	Bacteria	Bacteroidota	Bacteroidia	Bacteroidales	Rikenellaceae	Rikenellaceae RC9 gut group	Unclassified Rikenellaceae RC9 gut group
ASV_3483	4.6425e-05	0	0	0	Bacteria	Bacteroidota	Bacteroidia	Bacteroidales	Rikenellaceae	SP3-e08	Unclassified SP3-e08
ASV_1770	3.48144e-05	1.70966e-05	7.12827e-05	0	Bacteria	Bacteroidota	Bacteroidia	Bacteroidales	Rikenellaceae	SP3-e08	Unclassified SP3-e08
ASV_2899	4.77804e-05	0	0	0	Bacteria	Bacteroidota	Bacteroidia	Bacteroidales	Rikenellaceae	SP3-e08	Unclassified SP3-e08
ASV_1671	3.28831e-05	1.67233e-06	0.00027211	0	Bacteria	Bacteroidota	Bacteroidia	Bacteroidales	Rikenellaceae	SP3-e08	Unclassified SP3-e08
ASV_1207	3.16868e-05	1.6777e-05	0.000377303	0	Bacteria	Bacteroidota	Bacteroidia	Bacteroidales	Rikenellaceae	SP3-e08	Unclassified SP3-e08
ASV_5728	9.51539e-06	0	1.29653e-05	0	Bacteria	Bacteroidota	Bacteroidia	Bacteroidales	Rikenellaceae	SP3-e08	Unclassified SP3-e08
ASV_1581	5.90223e-05	2.0812e-05	0.00020059	0	Bacteria	Bacteroidota	Bacteroidia	Bacteroidales	Rikenellaceae	SP3-e08	Unclassified SP3-e08
ASV_1759	1.79891e-05	3.55958e-05	0.000111102	0	Bacteria	Bacteroidota	Bacteroidia	Bacteroidales	Rikenellaceae	SP3-e08	Unclassified SP3-e08
ASV_6498	5.74397e-06	0	1.89617e-05	0	Bacteria	Bacteroidota	Bacteroidia	Bacteroidales	Rikenellaceae	Rikenellaceae RC9 gut group	Unclassified Rikenellaceae RC9 gut group
ASV_2533	3.29851e-05	4.54866e-05	5.70723e-06	0	Bacteria	Bacteroidota	Bacteroidia	Bacteroidales	Rikenellaceae	Rikenellaceae RC9 gut group	Unclassified Rikenellaceae RC9 gut group
ASV_400	0.000370935	0.000320202	0.000377087	0	Bacteria	Bacteroidota	Bacteroidia	Bacteroidales	Rikenellaceae	Rikenellaceae RC9 gut group	Unclassified Rikenellaceae RC9 gut group
ASV_2763	6.62266e-05	0	0	0	Bacteria	Bacteroidota	Bacteroidia	Bacteroidales	Rikenellaceae	Rikenellaceae RC9 gut group	Unclassified Rikenellaceae RC9 gut group
ASV_267	0.000527238	0.000552652	3.53353e-05	0	Bacteria	Bacteroidota	Bacteroidia	Bacteroidales	Rikenellaceae	Rikenellaceae RC9 gut group	Unclassified Rikenellaceae RC9 gut group
ASV_3510	1.48484e-05	9.25348e-06	0	1.55009e-05	Bacteria	Bacteroidota	Bacteroidia	Bacteroidales	Rikenellaceae	Rikenellaceae RC9 gut group	Unclassified Rikenellaceae RC9 gut group
ASV_2399	4.16016e-05	5.09105e-06	0	0	Bacteria	Bacteroidota	Bacteroidia	Bacteroidales	Rikenellaceae	Rikenellaceae RC9 gut group	Unclassified Rikenellaceae RC9 gut group
ASV_5673	0	1.22278e-05	2.28746e-05	0	Bacteria	Bacteroidota	Bacteroidia	Bacteroidales	Rikenellaceae	Rikenellaceae RC9 gut group	Unclassified Rikenellaceae RC9 gut group
ASV_4501	3.44485e-06	3.11575e-05	1.48734e-05	0	Bacteria	Bacteroidota	Bacteroidia	Bacteroidales	Rikenellaceae	Rikenellaceae RC9 gut group	Unclassified Rikenellaceae RC9 gut group
ASV_919	0.000260142	2.06189e-05	0.000192052	0	Bacteria	Bacteroidota	Bacteroidia	Bacteroidales	Rikenellaceae	Rikenellaceae RC9 gut group	Unclassified Rikenellaceae RC9 gut group
ASV_1691	8.56421e-05	1.75079e-05	2.51484e-05	0	Bacteria	Bacteroidota	Bacteroidia	Bacteroidales	Rikenellaceae	Rikenellaceae RC9 gut group	Unclassified Rikenellaceae RC9 gut group
ASV_480	0.000424206	0.000203994	0.000245454	0	Bacteria	Bacteroidota	Bacteroidia	Bacteroidales	Rikenellaceae	Rikenellaceae RC9 gut group	Unclassified Rikenellaceae RC9 gut group
ASV_725	7.37088e-05	0.000226059	8.90896e-05	0	Bacteria	Bacteroidota	Bacteroidia	Bacteroidales	Rikenellaceae	Rikenellaceae RC9 gut group	Unclassified Rikenellaceae RC9 gut group
ASV_2011	0	0	0	0.000453325	Bacteria	Bacteroidota	Bacteroidia	Bacteroidales	Rikenellaceae	Rikenellaceae RC9 gut group	Unclassified Rikenellaceae RC9 gut group
ASV_1788	5.48949e-05	4.35415e-05	0	3.8003e-06	Bacteria	Bacteroidota	Bacteroidia	Bacteroidales	Rikenellaceae	SP3-e08	Unclassified SP3-e08
ASV_360	0.000252778	0.000441928	0.000358491	2.72477e-06	Bacteria	Bacteroidota	Bacteroidia	Bacteroidales	Rikenellaceae	SP3-e08	Unclassified SP3-e08
ASV_4240	9.23456e-06	0	5.51113e-05	0	Bacteria	Bacteroidota	Bacteroidia	Bacteroidales	Rikenellaceae	SP3-e08	Unclassified SP3-e08
ASV_3235	6.71864e-06	0	0.000262655	0	Bacteria	Bacteroidota	Bacteroidia	Bacteroidales	Rikenellaceae	Rikenellaceae RC9 gut group	Unclassified Rikenellaceae RC9 gut group
ASV_6470	0	4.24707e-06	3.41352e-05	0	Bacteria	Bacteroidota	Bacteroidia	Bacteroidales	Rikenellaceae	dgA-11 gut group	Unclassified dgA-11 gut group
ASV_4640	0	6.05678e-06	0.000116377	0	Bacteria	Bacteroidota	Bacteroidia	Bacteroidales	Rikenellaceae	dgA-11 gut group	Unclassified dgA-11 gut group
ASV_2815	2.46899e-07	1.33664e-05	0.000269886	0	Bacteria	Bacteroidota	Bacteroidia	Bacteroidales	Rikenellaceae	dgA-11 gut group	Unclassified dgA-11 gut group
ASV_2410	0	0	2.48055e-06	0.000343495	Bacteria	Bacteroidota	Bacteroidia	Bacteroidales	Rikenellaceae	Rikenellaceae RC9 gut group	Unclassified Rikenellaceae RC9 gut group
ASV_6324	1.36776e-05	0	1.77349e-05	0	Bacteria	Bacteroidota	Bacteroidia	Bacteroidales	Rikenellaceae	Rikenellaceae RC9 gut group	Unclassified Rikenellaceae RC9 gut group
ASV_3952	1.65566e-05	3.59058e-05	3.9732e-05	0	Bacteria	Bacteroidota	Bacteroidia	Bacteroidales	Rikenellaceae	Rikenellaceae RC9 gut group	Unclassified Rikenellaceae RC9 gut group
ASV_2028	1.8435e-05	4.0975e-05	2.35516e-05	0.000420809	Bacteria	Bacteroidota	Bacteroidia	Bacteroidales	Rikenellaceae	Rikenellaceae RC9 gut group	Unclassified Rikenellaceae RC9 gut group
ASV_4454	1.78404e-05	5.87811e-06	5.10999e-05	0	Bacteria	Bacteroidota	Bacteroidia	Bacteroidales	Rikenellaceae	Rikenellaceae RC9 gut group	Unclassified Rikenellaceae RC9 gut group
ASV_3610	2.52956e-05	1.04134e-05	0	0.000118866	Bacteria	Bacteroidota	Bacteroidia	Bacteroidales	Rikenellaceae	Rikenellaceae RC9 gut group	Unclassified Rikenellaceae RC9 gut group
ASV_6200	1.88962e-05	0	1.91269e-05	0	Bacteria	Bacteroidota	Bacteroidia	Bacteroidales	Rikenellaceae	Rikenellaceae RC9 gut group	Unclassified Rikenellaceae RC9 gut group
ASV_2379	5.81244e-05	1.6383e-05	0.000114736	2.29238e-05	Bacteria	Bacteroidota	Bacteroidia	Bacteroidales	Rikenellaceae	Rikenellaceae RC9 gut group	Unclassified Rikenellaceae RC9 gut group
ASV_5135	0	0	0.000147354	0	Bacteria	Bacteroidota	Bacteroidia	Bacteroidales	Rikenellaceae	Rikenellaceae RC9 gut group	Unclassified Rikenellaceae RC9 gut group
ASV_1717	0	1.50242e-06	2.38491e-05	0.000599001	Bacteria	Bacteroidota	Bacteroidia	Bacteroidales	Rikenellaceae	Rikenellaceae RC9 gut group	Unclassified Rikenellaceae RC9 gut group
ASV_6325	2.71693e-05	0	2.68523e-05	0	Bacteria	Bacteroidota	Bacteroidia	Bacteroidales	Rikenellaceae	Rikenellaceae RC9 gut group	Unclassified Rikenellaceae RC9 gut group
ASV_1661	1.99217e-05	5.6719e-06	9.63352e-05	0.000437938	Bacteria	Bacteroidota	Bacteroidia	Bacteroidales	Rikenellaceae	Rikenellaceae RC9 gut group	Unclassified Rikenellaceae RC9 gut group
ASV_2182	2.2782e-05	0	0	0.000349753	Bacteria	Bacteroidota	Bacteroidia	Bacteroidales	Rikenellaceae	Rikenellaceae RC9 gut group	Unclassified Rikenellaceae RC9 gut group
ASV_5870	0	1.67203e-05	2.60803e-05	0	Bacteria	Bacteroidota	Bacteroidia	Bacteroidales	Rikenellaceae	Rikenellaceae RC9 gut group	Unclassified Rikenellaceae RC9 gut group
ASV_3618	0	5.39258e-05	0.000173794	0	Bacteria	Bacteroidota	Bacteroidia	Bacteroidales	Rikenellaceae	Rikenellaceae RC9 gut group	Unclassified Rikenellaceae RC9 gut group
ASV_5490	0	4.4209e-05	9.98084e-05	0	Bacteria	Bacteroidota	Bacteroidia	Bacteroidales	Rikenellaceae	Rikenellaceae RC9 gut group	Unclassified Rikenellaceae RC9 gut group
ASV_1835	0	6.17866e-05	0.000457077	0	Bacteria	Bacteroidota	Bacteroidia	Bacteroidales	Rikenellaceae	Rikenellaceae RC9 gut group	Unclassified Rikenellaceae RC9 gut group
ASV_4156	0	2.67981e-05	6.45749e-05	0	Bacteria	Bacteroidota	Bacteroidia	Bacteroidales	Rikenellaceae	Rikenellaceae RC9 gut group	Unclassified Rikenellaceae RC9 gut group
ASV_5962	2.10167e-05	1.33189e-06	0	0	Bacteria	Bacteroidota	Bacteroidia	Bacteroidales	Rikenellaceae	Rikenellaceae RC9 gut group	Unclassified Rikenellaceae RC9 gut group
ASV_3018	1.23189e-06	0	0.000153107	0.000113565	Bacteria	Bacteroidota	Bacteroidia	Bacteroidales	Rikenellaceae	Rikenellaceae RC9 gut group	Unclassified Rikenellaceae RC9 gut group
ASV_2798	1.78841e-06	0	7.31075e-05	0.00020221	Bacteria	Bacteroidota	Bacteroidia	Bacteroidales	Rikenellaceae	Rikenellaceae RC9 gut group	Unclassified Rikenellaceae RC9 gut group
ASV_3897	1.551e-05	2.71214e-05	2.57036e-05	0	Bacteria	Bacteroidota	Bacteroidia	Bacteroidales	Rikenellaceae	Rikenellaceae RC9 gut group	Unclassified Rikenellaceae RC9 gut group
ASV_2089	7.30729e-05	3.38657e-06	6.9161e-05	4.58737e-06	Bacteria	Bacteroidota	Bacteroidia	Bacteroidales	Rikenellaceae	Rikenellaceae RC9 gut group	Unclassified Rikenellaceae RC9 gut group
ASV_985	2.16059e-05	0	0	0.00142983	Bacteria	Bacteroidota	Bacteroidia	Bacteroidales	Rikenellaceae	Rikenellaceae RC9 gut group	Unclassified Rikenellaceae RC9 gut group
ASV_2945	2.68277e-05	5.0012e-06	1.48138e-05	7.47484e-05	Bacteria	Bacteroidota	Bacteroidia	Bacteroidales	Rikenellaceae	Rikenellaceae RC9 gut group	Unclassified Rikenellaceae RC9 gut group
ASV_308	0.000188922	0.000437006	0.00102847	5.92938e-06	Bacteria	Bacteroidota	Bacteroidia	Bacteroidales	Rikenellaceae	Rikenellaceae RC9 gut group	Unclassified Rikenellaceae RC9 gut group
ASV_1435	5.17307e-05	7.93297e-06	0.000332596	0	Bacteria	Bacteroidota	Bacteroidia	Bacteroidales	Rikenellaceae	Rikenellaceae RC9 gut group	Unclassified Rikenellaceae RC9 gut group
ASV_923	0.00010295	7.9268e-05	2.01902e-05	0.000567846	Bacteria	Bacteroidota	Bacteroidia	Bacteroidales	Rikenellaceae	Rikenellaceae RC9 gut group	Unclassified Rikenellaceae RC9 gut group
ASV_2808	0	0	0	0.000206987	Bacteria	Bacteroidota	Bacteroidia	Bacteroidales	Rikenellaceae	Rikenellaceae RC9 gut group	Unclassified Rikenellaceae RC9 gut group
ASV_181	0.000913696	0.000791797	0.000563968	0	Bacteria	Bacteroidota	Bacteroidia	Bacteroidales	Rikenellaceae	Rikenellaceae RC9 gut group	Unclassified Rikenellaceae RC9 gut group
ASV_1227	4.32561e-05	8.61145e-05	7.59765e-05	0	Bacteria	Bacteroidota	Bacteroidia	Bacteroidales	Rikenellaceae	Rikenellaceae RC9 gut group	Unclassified Rikenellaceae RC9 gut group
ASV_1131	2.40488e-05	0.000118893	8.99963e-06	0	Bacteria	Bacteroidota	Bacteroidia	Bacteroidales	Rikenellaceae	Rikenellaceae RC9 gut group	Unclassified Rikenellaceae RC9 gut group
ASV_3125	1.45482e-05	2.37928e-06	2.65677e-05	0	Bacteria	Bacteroidota	Bacteroidia	Bacteroidales	Rikenellaceae	Rikenellaceae RC9 gut group	Unclassified Rikenellaceae RC9 gut group
ASV_745	4.92992e-05	0.000114685	0.000559005	0	Bacteria	Bacteroidota	Bacteroidia	Bacteroidales	Rikenellaceae	Rikenellaceae RC9 gut group	Unclassified Rikenellaceae RC9 gut group
ASV_173	0.000592548	0.000866459	0.0014618	9.79893e-05	Bacteria	Bacteroidota	Bacteroidia	Bacteroidales	Rikenellaceae	Rikenellaceae RC9 gut group	Unclassified Rikenellaceae RC9 gut group
ASV_1211	0.000119609	4.26227e-05	0.000148213	0	Bacteria	Bacteroidota	Bacteroidia	Bacteroidales	Rikenellaceae	Rikenellaceae RC9 gut group	Unclassified Rikenellaceae RC9 gut group
ASV_2980	1.98347e-05	8.64323e-06	3.86045e-05	0	Bacteria	Bacteroidota	Bacteroidia	Bacteroidales	Rikenellaceae	Rikenellaceae RC9 gut group	Unclassified Rikenellaceae RC9 gut group
ASV_2041	0.000105055	8.76672e-06	4.11048e-06	0	Bacteria	Bacteroidota	Bacteroidia	Bacteroidales	Rikenellaceae	Rikenellaceae RC9 gut group	Unclassified Rikenellaceae RC9 gut group
ASV_457	0.000180952	0.000341214	0.000305807	0	Bacteria	Bacteroidota	Bacteroidia	Bacteroidales	Rikenellaceae	Rikenellaceae RC9 gut group	Unclassified Rikenellaceae RC9 gut group
ASV_1798	6.46662e-05	1.35774e-05	3.70477e-05	0	Bacteria	Bacteroidota	Bacteroidia	Bacteroidales	Rikenellaceae	Rikenellaceae RC9 gut group	Unclassified Rikenellaceae RC9 gut group
ASV_1434	8.35244e-05	7.40792e-05	0	0	Bacteria	Bacteroidota	Bacteroidia	Bacteroidales	Rikenellaceae	Rikenellaceae RC9 gut group	Unclassified Rikenellaceae RC9 gut group
ASV_254	0.000332179	0.000559334	0.00104906	2.84718e-06	Bacteria	Bacteroidota	Bacteroidia	Bacteroidales	Rikenellaceae	Rikenellaceae RC9 gut group	Unclassified Rikenellaceae RC9 gut group
ASV_2327	0	0	0	0.000373236	Bacteria	Bacteroidota	Bacteroidia	Bacteroidales	Rikenellaceae	Rikenellaceae RC9 gut group	Unclassified Rikenellaceae RC9 gut group
ASV_3760	2.93025e-05	0	1.71479e-06	0	Bacteria	Bacteroidota	Bacteroidia	Bacteroidales	Rikenellaceae	Rikenellaceae RC9 gut group	Unclassified Rikenellaceae RC9 gut group
ASV_795	0.000136636	0.000117103	0.000178503	0	Bacteria	Bacteroidota	Bacteroidia	Bacteroidales	Rikenellaceae	Rikenellaceae RC9 gut group	Unclassified Rikenellaceae RC9 gut group
ASV_376	0.000438173	0.000309146	0.000278666	0	Bacteria	Bacteroidota	Bacteroidia	Bacteroidales	Rikenellaceae	Rikenellaceae RC9 gut group	Unclassified Rikenellaceae RC9 gut group
ASV_2326	0.000101914	9.75464e-06	6.3746e-05	0	Bacteria	Bacteroidota	Bacteroidia	Bacteroidales	Rikenellaceae	Rikenellaceae RC9 gut group	Unclassified Rikenellaceae RC9 gut group
ASV_1149	9.11048e-05	5.64717e-05	5.22215e-05	0	Bacteria	Bacteroidota	Bacteroidia	Bacteroidales	Rikenellaceae	Rikenellaceae RC9 gut group	Unclassified Rikenellaceae RC9 gut group
ASV_541	0.000266748	0.000204339	0.000268672	0	Bacteria	Bacteroidota	Bacteroidia	Bacteroidales	Rikenellaceae	Rikenellaceae RC9 gut group	Unclassified Rikenellaceae RC9 gut group
ASV_1122	3.53151e-05	9.54158e-05	0.000146557	0	Bacteria	Bacteroidota	Bacteroidia	Bacteroidales	Rikenellaceae	Rikenellaceae RC9 gut group	Unclassified Rikenellaceae RC9 gut group
ASV_2488	5.03036e-05	7.42718e-06	3.48083e-05	0	Bacteria	Bacteroidota	Bacteroidia	Bacteroidales	Rikenellaceae	Rikenellaceae RC9 gut group	Unclassified Rikenellaceae RC9 gut group
ASV_899	0.000140274	0.00012826	8.23497e-06	0	Bacteria	Bacteroidota	Bacteroidia	Bacteroidales	Rikenellaceae	Rikenellaceae RC9 gut group	Unclassified Rikenellaceae RC9 gut group
ASV_1401	6.7279e-05	4.60699e-05	6.89105e-05	0	Bacteria	Bacteroidota	Bacteroidia	Bacteroidales	Rikenellaceae	Rikenellaceae RC9 gut group	Unclassified Rikenellaceae RC9 gut group
ASV_918	0.000181156	5.42684e-05	0.000128581	0	Bacteria	Bacteroidota	Bacteroidia	Bacteroidales	Rikenellaceae	Rikenellaceae RC9 gut group	Unclassified Rikenellaceae RC9 gut group
ASV_1879	1.58835e-06	4.14869e-05	0.0001844	0	Bacteria	Bacteroidota	Bacteroidia	Bacteroidales	Rikenellaceae	Rikenellaceae RC9 gut group	Unclassified Rikenellaceae RC9 gut group
ASV_68	0.00193517	0.00171457	0.00236081	6.30048e-05	Bacteria	Bacteroidota	Bacteroidia	Bacteroidales	Rikenellaceae	Rikenellaceae RC9 gut group	Unclassified Rikenellaceae RC9 gut group
ASV_1069	0.000114277	7.13213e-05	0.000117678	0	Bacteria	Bacteroidota	Bacteroidia	Bacteroidales	Rikenellaceae	Rikenellaceae RC9 gut group	Unclassified Rikenellaceae RC9 gut group
ASV_391	8.82789e-06	0	0	0.00401261	Bacteria	Bacteroidota	Bacteroidia	Bacteroidales	Rikenellaceae	Rikenellaceae RC9 gut group	Unclassified Rikenellaceae RC9 gut group
ASV_686	7.64464e-05	0.000171406	0.000443018	0	Bacteria	Bacteroidota	Bacteroidia	Bacteroidales	Rikenellaceae	Rikenellaceae RC9 gut group	Unclassified Rikenellaceae RC9 gut group
ASV_3783	2.82395e-05	2.22189e-06	0	0	Bacteria	Bacteroidota	Bacteroidia	Bacteroidales	Rikenellaceae	Rikenellaceae RC9 gut group	Unclassified Rikenellaceae RC9 gut group
ASV_1216	0.000151061	5.64785e-05	1.54957e-05	0	Bacteria	Bacteroidota	Bacteroidia	Bacteroidales	Rikenellaceae	Rikenellaceae RC9 gut group	Unclassified Rikenellaceae RC9 gut group
ASV_2455	2.97066e-05	1.86253e-05	5.16651e-05	0	Bacteria	Bacteroidota	Bacteroidia	Bacteroidales	Rikenellaceae	Rikenellaceae RC9 gut group	Unclassified Rikenellaceae RC9 gut group
ASV_1589	2.10336e-05	5.17733e-05	6.96945e-05	0	Bacteria	Bacteroidota	Bacteroidia	Bacteroidales	Rikenellaceae	Rikenellaceae RC9 gut group	Unclassified Rikenellaceae RC9 gut group
ASV_2194	2.46359e-05	3.69634e-05	7.20515e-06	0	Bacteria	Bacteroidota	Bacteroidia	Bacteroidales	Rikenellaceae	Rikenellaceae RC9 gut group	Unclassified Rikenellaceae RC9 gut group
ASV_4712	1.71992e-06	1.15398e-06	4.70729e-05	0	Bacteria	Bacteroidota	Bacteroidia	Bacteroidales	Rikenellaceae	Rikenellaceae RC9 gut group	Unclassified Rikenellaceae RC9 gut group
ASV_3857	5.4412e-06	7.60732e-06	3.47869e-05	0	Bacteria	Bacteroidota	Bacteroidia	Bacteroidales	Rikenellaceae	Rikenellaceae RC9 gut group	Unclassified Rikenellaceae RC9 gut group
ASV_1580	2.41694e-05	1.64729e-05	0.000201443	0	Bacteria	Bacteroidota	Bacteroidia	Bacteroidales	Rikenellaceae	Rikenellaceae RC9 gut group	Unclassified Rikenellaceae RC9 gut group
ASV_1705	5.42935e-05	3.83004e-05	6.80219e-05	0	Bacteria	Bacteroidota	Bacteroidia	Bacteroidales	Rikenellaceae	Rikenellaceae RC9 gut group	Unclassified Rikenellaceae RC9 gut group
ASV_418	0.000274145	0.000149764	0.00149049	6.06502e-06	Bacteria	Bacteroidota	Bacteroidia	Bacteroidales	Rikenellaceae	Rikenellaceae RC9 gut group	Unclassified Rikenellaceae RC9 gut group
ASV_1613	4.22371e-05	3.63865e-05	0.00015755	0	Bacteria	Bacteroidota	Bacteroidia	Bacteroidales	Rikenellaceae	Rikenellaceae RC9 gut group	Unclassified Rikenellaceae RC9 gut group
ASV_6403	1.5566e-05	0	0	0	Bacteria	Bacteroidota	Bacteroidia	Bacteroidales	Rikenellaceae	Rikenellaceae RC9 gut group	Unclassified Rikenellaceae RC9 gut group
ASV_2738	3.88633e-05	1.70117e-06	3.07073e-06	0	Bacteria	Bacteroidota	Bacteroidia	Bacteroidales	Rikenellaceae	Rikenellaceae RC9 gut group	Unclassified Rikenellaceae RC9 gut group
ASV_3842	9.99049e-06	2.4465e-06	2.00999e-05	0	Bacteria	Bacteroidota	Bacteroidia	Bacteroidales	Rikenellaceae	Rikenellaceae RC9 gut group	Unclassified Rikenellaceae RC9 gut group
ASV_2094	4.32034e-05	1.58274e-05	1.28918e-05	0	Bacteria	Bacteroidota	Bacteroidia	Bacteroidales	Rikenellaceae	Rikenellaceae RC9 gut group	Unclassified Rikenellaceae RC9 gut group
ASV_2174	4.11351e-05	7.80613e-06	0.000122395	0	Bacteria	Bacteroidota	Bacteroidia	Bacteroidales	Rikenellaceae	Rikenellaceae RC9 gut group	Unclassified Rikenellaceae RC9 gut group
ASV_332	0.000325333	0.000399226	0.000704856	1.01341e-05	Bacteria	Bacteroidota	Bacteroidia	Bacteroidales	Rikenellaceae	Rikenellaceae RC9 gut group	Unclassified Rikenellaceae RC9 gut group
ASV_7690	1.75494e-05	0	0	0	Bacteria	Bacteroidota	Bacteroidia	Bacteroidales	Rikenellaceae	Rikenellaceae RC9 gut group	Unclassified Rikenellaceae RC9 gut group
ASV_499	0.000192754	0.000253749	0.000504666	0	Bacteria	Bacteroidota	Bacteroidia	Bacteroidales	Rikenellaceae	Rikenellaceae RC9 gut group	Unclassified Rikenellaceae RC9 gut group
ASV_5546	0	3.75161e-06	4.4694e-05	0	Bacteria	Bacteroidota	Bacteroidia	Bacteroidales	Rikenellaceae	Rikenellaceae RC9 gut group	Unclassified Rikenellaceae RC9 gut group
ASV_1887	7.6874e-05	0	3.16254e-05	0	Bacteria	Bacteroidota	Bacteroidia	Bacteroidales	Rikenellaceae	Rikenellaceae RC9 gut group	Unclassified Rikenellaceae RC9 gut group
ASV_664	0.000165164	0.000152454	0.000221339	0	Bacteria	Bacteroidota	Bacteroidia	Bacteroidales	Rikenellaceae	Rikenellaceae RC9 gut group	Unclassified Rikenellaceae RC9 gut group
ASV_1429	5.3886e-05	9.35114e-05	3.50476e-05	0	Bacteria	Bacteroidota	Bacteroidia	Bacteroidales	Rikenellaceae	Rikenellaceae RC9 gut group	Unclassified Rikenellaceae RC9 gut group
ASV_1945	1.7933e-05	3.36539e-05	8.8224e-05	0	Bacteria	Bacteroidota	Bacteroidia	Bacteroidales	Rikenellaceae	Rikenellaceae RC9 gut group	Unclassified Rikenellaceae RC9 gut group
ASV_358	0.00026171	0.000454799	0.000457267	0	Bacteria	Bacteroidota	Bacteroidia	Bacteroidales	Rikenellaceae	Rikenellaceae RC9 gut group	Unclassified Rikenellaceae RC9 gut group
ASV_505	0.000258587	0.000261942	0.000295253	2.53082e-06	Bacteria	Bacteroidota	Bacteroidia	Bacteroidales	Rikenellaceae	Rikenellaceae RC9 gut group	Unclassified Rikenellaceae RC9 gut group
ASV_1999	2.47081e-05	2.39084e-05	0.000165563	0	Bacteria	Bacteroidota	Bacteroidia	Bacteroidales	Rikenellaceae	Rikenellaceae RC9 gut group	Unclassified Rikenellaceae RC9 gut group
ASV_5635	1.2156e-05	1.09543e-05	0	0	Bacteria	Bacteroidota	Bacteroidia	Bacteroidales	Rikenellaceae	Rikenellaceae RC9 gut group	Unclassified Rikenellaceae RC9 gut group
ASV_5776	0	1.09856e-05	1.91759e-05	0	Bacteria	Bacteroidota	Bacteroidia	Bacteroidales	Rikenellaceae	Rikenellaceae RC9 gut group	Unclassified Rikenellaceae RC9 gut group
ASV_2257	3.60752e-05	6.9247e-06	7.64872e-05	0	Bacteria	Bacteroidota	Bacteroidia	Bacteroidales	Rikenellaceae	Rikenellaceae RC9 gut group	Unclassified Rikenellaceae RC9 gut group
ASV_2529	1.44346e-05	2.03549e-05	4.24603e-05	0	Bacteria	Bacteroidota	Bacteroidia	Bacteroidales	Rikenellaceae	Rikenellaceae RC9 gut group	Unclassified Rikenellaceae RC9 gut group
ASV_4274	6.49487e-06	1.47638e-05	5.53397e-05	0	Bacteria	Bacteroidota	Bacteroidia	Bacteroidales	Rikenellaceae	Rikenellaceae RC9 gut group	Unclassified Rikenellaceae RC9 gut group
ASV_2259	2.68728e-05	4.76979e-05	2.44341e-05	0	Bacteria	Bacteroidota	Bacteroidia	Bacteroidales	Rikenellaceae	Rikenellaceae RC9 gut group	Unclassified Rikenellaceae RC9 gut group
ASV_1965	8.13057e-05	3.30529e-05	3.65118e-05	0	Bacteria	Bacteroidota	Bacteroidia	Bacteroidales	Rikenellaceae	Rikenellaceae RC9 gut group	Unclassified Rikenellaceae RC9 gut group
ASV_548	0.00018297	0.00010177	0.000667414	0	Bacteria	Bacteroidota	Bacteroidia	Bacteroidales	Rikenellaceae	Rikenellaceae RC9 gut group	Unclassified Rikenellaceae RC9 gut group
ASV_629	0.000250716	0.000203439	0.000171556	0	Bacteria	Bacteroidota	Bacteroidia	Bacteroidales	Rikenellaceae	Rikenellaceae RC9 gut group	Unclassified Rikenellaceae RC9 gut group
ASV_2605	2.37169e-06	2.18872e-05	6.39654e-05	0	Bacteria	Bacteroidota	Bacteroidia	Bacteroidales	Rikenellaceae	Rikenellaceae RC9 gut group	Unclassified Rikenellaceae RC9 gut group
ASV_2936	1.59456e-05	6.2456e-06	4.93157e-05	0	Bacteria	Bacteroidota	Bacteroidia	Bacteroidales	Rikenellaceae	Rikenellaceae RC9 gut group	Unclassified Rikenellaceae RC9 gut group
ASV_737	0.000181704	0.000114519	0.000131728	0	Bacteria	Bacteroidota	Bacteroidia	Bacteroidales	Rikenellaceae	Rikenellaceae RC9 gut group	Unclassified Rikenellaceae RC9 gut group
ASV_411	0.000364962	0.000208808	0.000588477	0	Bacteria	Bacteroidota	Bacteroidia	Bacteroidales	Rikenellaceae	Rikenellaceae RC9 gut group	Unclassified Rikenellaceae RC9 gut group
ASV_2439	5.79686e-06	3.53946e-06	0.000135956	0	Bacteria	Bacteroidota	Bacteroidia	Bacteroidales	Rikenellaceae	Rikenellaceae RC9 gut group	Unclassified Rikenellaceae RC9 gut group
ASV_4511	0	0	0	0.000150795	Bacteria	Bacteroidota	Bacteroidia	Bacteroidales	Rikenellaceae	Rikenellaceae RC9 gut group	Unclassified Rikenellaceae RC9 gut group
ASV_1075	0	0	0	0.000876646	Bacteria	Bacteroidota	Bacteroidia	Bacteroidales	p-2534-18B5 gut group	Unclassified p-2534-18B5 gut group	Unclassified p-2534-18B5 gut group
ASV_5153	9.36873e-06	6.05262e-06	7.11978e-05	0	Bacteria	Bacteroidota	Bacteroidia	Bacteroidales	p-2534-18B5 gut group	Unclassified p-2534-18B5 gut group	Unclassified p-2534-18B5 gut group
ASV_1228	0	0	0	0.000825184	Bacteria	Bacteroidota	Bacteroidia	Sphingobacteriales	Sphingobacteriaceae	Arcticibacter	Unclassified Arcticibacter
ASV_3854	3.11308e-06	3.3072e-05	2.95566e-06	3.03712e-05	Bacteria	Bacteroidota	Bacteroidia	Sphingobacteriales	Sphingobacteriaceae	Pedobacter	Unclassified Pedobacter
ASV_2737	2.16699e-06	1.64891e-05	0.0002076	0	Bacteria	Bacteroidota	Bacteroidia	Bacteroidales	F082	Unclassified F082	Unclassified F082
ASV_2822	2.3091e-05	1.43444e-05	4.2307e-05	0	Bacteria	Bacteroidota	Bacteroidia	Bacteroidales	F082	Unclassified F082	Unclassified F082
ASV_1848	4.44983e-05	3.61549e-05	4.35505e-05	3.16353e-06	Bacteria	Bacteroidota	Bacteroidia	Bacteroidales	F082	Unclassified F082	Unclassified F082
ASV_710	0.000179104	0.000115254	0.000263533	0	Bacteria	Bacteroidota	Bacteroidia	Bacteroidales	F082	Unclassified F082	Unclassified F082
ASV_881	9.42385e-05	0.000145881	0.000113144	0	Bacteria	Bacteroidota	Bacteroidia	Bacteroidales	PeH15	Unclassified PeH15	Unclassified PeH15
ASV_3813	1.62052e-05	1.56436e-05	2.89462e-05	0	Bacteria	Bacteroidota	Bacteroidia	Bacteroidales	F082	Unclassified F082	Unclassified F082
ASV_1424	4.85437e-05	4.60889e-05	0.000131002	0	Bacteria	Bacteroidota	Bacteroidia	Bacteroidales	F082	Unclassified F082	Unclassified F082
ASV_1748	5.37744e-05	3.53254e-05	9.08947e-05	0	Bacteria	Bacteroidota	Bacteroidia	Bacteroidales	F082	Unclassified F082	Unclassified F082
ASV_1733	0.000121959	3.61324e-05	1.86003e-05	0	Bacteria	Bacteroidota	Bacteroidia	Bacteroidales	F082	Unclassified F082	Unclassified F082
ASV_2307	4.72913e-05	1.26867e-05	3.81602e-06	0	Bacteria	Bacteroidota	Bacteroidia	Bacteroidales	F082	Unclassified F082	Unclassified F082
ASV_322	0.000509941	0.000381524	0.000461074	0	Bacteria	Bacteroidota	Bacteroidia	Bacteroidales	F082	Unclassified F082	Unclassified F082
ASV_1734	4.349e-05	2.94922e-05	9.88612e-05	0	Bacteria	Bacteroidota	Bacteroidia	Bacteroidales	F082	Unclassified F082	Unclassified F082
ASV_874	0.000185726	5.95467e-05	0.000175187	0	Bacteria	Bacteroidota	Bacteroidia	Bacteroidales	F082	Unclassified F082	Unclassified F082
ASV_1807	5.39295e-05	4.90991e-05	1.9725e-05	0	Bacteria	Bacteroidota	Bacteroidia	Bacteroidales	F082	Unclassified F082	Unclassified F082
ASV_328	0.000527004	0.000376548	0.000298089	0	Bacteria	Bacteroidota	Bacteroidia	Bacteroidales	F082	Unclassified F082	Unclassified F082
ASV_828	0.000157745	0.000130644	0.000116697	0	Bacteria	Bacteroidota	Bacteroidia	Bacteroidales	F082	Unclassified F082	Unclassified F082
ASV_1847	4.48657e-05	3.36765e-05	1.81875e-05	0	Bacteria	Bacteroidota	Bacteroidia	Bacteroidales	F082	Unclassified F082	Unclassified F082
ASV_3182	1.65986e-05	7.47098e-06	1.3612e-05	0	Bacteria	Bacteroidota	Bacteroidia	Bacteroidales	F082	Unclassified F082	Unclassified F082
ASV_3562	2.89494e-05	8.9766e-07	1.6973e-05	0	Bacteria	Bacteroidota	Bacteroidia	Bacteroidales	F082	Unclassified F082	Unclassified F082
ASV_5522	1.34403e-05	0	0	0	Bacteria	Bacteroidota	Bacteroidia	Bacteroidales	F082	Unclassified F082	Unclassified F082
ASV_1030	8.77209e-05	8.81059e-05	0.00012919	0	Bacteria	Bacteroidota	Bacteroidia	Bacteroidales	F082	Unclassified F082	Unclassified F082
ASV_3100	2.64074e-05	7.09216e-06	1.87117e-05	0	Bacteria	Bacteroidota	Bacteroidia	Bacteroidales	F082	Unclassified F082	Unclassified F082
ASV_543	0.000398679	0.000178568	0.000236604	0	Bacteria	Bacteroidota	Bacteroidia	Bacteroidales	F082	Unclassified F082	Unclassified F082
ASV_1202	0.000164876	3.79538e-05	0.00010856	0	Bacteria	Bacteroidota	Bacteroidia	Bacteroidales	F082	Unclassified F082	Unclassified F082
ASV_3422	1.08499e-05	1.06555e-05	1.88501e-05	0	Bacteria	Bacteroidota	Bacteroidia	Bacteroidales	F082	Unclassified F082	Unclassified F082
ASV_8576	0	6.01751e-06	1.17906e-05	0	Bacteria	Bacteroidota	Bacteroidia	Bacteroidales	F082	Unclassified F082	Unclassified F082
ASV_2611	6.6874e-05	5.15493e-06	0	0	Bacteria	Bacteroidota	Bacteroidia	Bacteroidales	F082	Unclassified F082	Unclassified F082
ASV_1093	0.00015275	4.09315e-05	9.75673e-05	0	Bacteria	Bacteroidota	Bacteroidia	Bacteroidales	F082	Unclassified F082	Unclassified F082
ASV_841	0.000145424	0.000103864	0.000215409	0	Bacteria	Bacteroidota	Bacteroidia	Bacteroidales	F082	Unclassified F082	Unclassified F082
ASV_2461	4.07398e-05	1.13557e-05	5.49384e-05	0	Bacteria	Bacteroidota	Bacteroidia	Bacteroidales	F082	Unclassified F082	Unclassified F082
ASV_1083	0.000201273	2.41688e-05	1.44386e-05	0	Bacteria	Bacteroidota	Bacteroidia	Bacteroidales	F082	Unclassified F082	Unclassified F082
ASV_1903	0.000138908	4.79909e-06	1.94717e-05	0	Bacteria	Bacteroidota	Bacteroidia	Bacteroidales	F082	Unclassified F082	Unclassified F082
ASV_2795	1.45139e-05	1.25391e-05	1.35192e-05	0	Bacteria	Bacteroidota	Bacteroidia	Bacteroidales	F082	Unclassified F082	Unclassified F082
ASV_3190	1.82323e-05	1.63816e-05	0	0	Bacteria	Bacteroidota	Bacteroidia	Bacteroidales	F082	Unclassified F082	Unclassified F082
ASV_4752	1.58999e-05	0	0	0	Bacteria	Bacteroidota	Bacteroidia	Bacteroidales	F082	Unclassified F082	Unclassified F082
ASV_1577	6.69526e-05	1.77448e-05	9.02553e-06	0	Bacteria	Bacteroidota	Bacteroidia	Bacteroidales	F082	Unclassified F082	Unclassified F082
ASV_4843	2.51075e-05	0	0	0	Bacteria	Bacteroidota	Bacteroidia	Bacteroidales	F082	Unclassified F082	Unclassified F082
ASV_1932	4.54532e-05	4.36117e-05	5.18839e-05	0	Bacteria	Bacteroidota	Bacteroidia	Bacteroidales	F082	Unclassified F082	Unclassified F082
ASV_1349	0.000156026	0	0	0	Bacteria	Bacteroidota	Bacteroidia	Bacteroidales	F082	Unclassified F082	Unclassified F082
ASV_1641	7.01355e-05	4.65573e-05	1.71977e-05	0	Bacteria	Bacteroidota	Bacteroidia	Bacteroidales	F082	Unclassified F082	Unclassified F082
ASV_1988	7.90658e-05	6.11581e-06	0	0	Bacteria	Bacteroidota	Bacteroidia	Bacteroidales	F082	Unclassified F082	Unclassified F082
ASV_1973	0.000137172	0	9.67213e-06	0	Bacteria	Bacteroidota	Bacteroidia	Bacteroidales	F082	Unclassified F082	Unclassified F082
ASV_2538	3.37147e-06	2.29791e-05	3.37569e-05	4.22191e-05	Bacteria	Bacteroidota	Bacteroidia	Bacteroidales	F082	Unclassified F082	Unclassified F082
ASV_2582	2.50065e-06	3.84444e-07	1.33078e-05	0.000207176	Bacteria	Bacteroidota	Bacteroidia	Bacteroidales	F082	Unclassified F082	Unclassified F082
ASV_5088	2.23702e-05	8.09588e-06	0	0	Bacteria	Bacteroidota	Bacteroidia	Bacteroidales	F082	Unclassified F082	Unclassified F082
ASV_3289	4.06642e-05	6.04879e-06	1.61956e-05	0	Bacteria	Bacteroidota	Bacteroidia	Bacteroidales	F082	Unclassified F082	Unclassified F082
ASV_1109	9.05491e-05	8.02756e-05	0	0	Bacteria	Bacteroidota	Bacteroidia	Bacteroidales	F082	Unclassified F082	Unclassified F082
ASV_3796	1.02689e-05	0	0.000122241	0	Bacteria	Bacteroidota	Bacteroidia	Bacteroidales	F082	Unclassified F082	Unclassified F082
ASV_912	0.000196438	8.30088e-05	0.000217066	0	Bacteria	Bacteroidota	Bacteroidia	Bacteroidales	F082	Unclassified F082	Unclassified F082
ASV_2345	1.90941e-05	4.28239e-05	3.21036e-05	0	Bacteria	Bacteroidota	Bacteroidia	Bacteroidales	F082	Unclassified F082	Unclassified F082
ASV_3145	1.06167e-05	1.26303e-05	2.07279e-05	0	Bacteria	Bacteroidota	Bacteroidia	Bacteroidales	F082	Unclassified F082	Unclassified F082
ASV_591	0.000153178	0.000216	0.000385583	0	Bacteria	Bacteroidota	Bacteroidia	Bacteroidales	F082	Unclassified F082	Unclassified F082
ASV_1261	0.000183509	3.35381e-05	5.70723e-06	0	Bacteria	Bacteroidota	Bacteroidia	Bacteroidales	F082	Unclassified F082	Unclassified F082
ASV_1708	0.000228395	4.12147e-06	0	0	Bacteria	Bacteroidota	Bacteroidia	Bacteroidales	F082	Unclassified F082	Unclassified F082
ASV_2997	2.58779e-05	3.89778e-06	2.53987e-05	0	Bacteria	Bacteroidota	Bacteroidia	Bacteroidales	F082	Unclassified F082	Unclassified F082
ASV_409	0.000343774	0.000314473	0.000382181	0	Bacteria	Bacteroidota	Bacteroidia	Bacteroidales	F082	Unclassified F082	Unclassified F082
ASV_2669	3.64425e-05	1.03388e-05	3.6258e-05	0	Bacteria	Bacteroidota	Bacteroidia	Bacteroidales	F082	Unclassified F082	Unclassified F082
ASV_4379	1.2806e-05	1.35386e-05	0	0	Bacteria	Bacteroidota	Bacteroidia	Bacteroidales	F082	Unclassified F082	Unclassified F082
ASV_2782	1.73497e-05	2.63694e-05	8.67456e-05	0	Bacteria	Bacteroidota	Bacteroidia	Bacteroidales	F082	Unclassified F082	Unclassified F082
ASV_1380	4.79082e-05	5.82505e-05	1.89315e-05	0	Bacteria	Bacteroidota	Bacteroidia	Bacteroidales	F082	Unclassified F082	Unclassified F082
ASV_716	0.000226981	0.000168296	0.000152456	0	Bacteria	Bacteroidota	Bacteroidia	Bacteroidales	F082	Unclassified F082	Unclassified F082
ASV_816	9.12711e-05	0.000167608	0.000304999	0	Bacteria	Bacteroidota	Bacteroidia	Bacteroidales	F082	Unclassified F082	Unclassified F082
ASV_5354	1.79176e-05	1.59401e-06	1.88448e-05	0	Bacteria	Bacteroidota	Bacteroidia	Bacteroidales	F082	Unclassified F082	Unclassified F082
ASV_2996	1.18168e-05	7.77802e-06	3.82373e-05	0	Bacteria	Bacteroidota	Bacteroidia	Bacteroidales	F082	Unclassified F082	Unclassified F082
ASV_1484	8.11986e-05	3.31427e-05	0.000110576	0	Bacteria	Bacteroidota	Bacteroidia	Bacteroidales	F082	Unclassified F082	Unclassified F082
ASV_2365	3.30466e-05	2.67377e-05	4.71336e-05	0	Bacteria	Bacteroidota	Bacteroidia	Bacteroidales	F082	Unclassified F082	Unclassified F082
ASV_2889	4.18786e-05	1.14949e-05	0	0	Bacteria	Bacteroidota	Bacteroidia	Bacteroidales	F082	Unclassified F082	Unclassified F082
ASV_2043	2.85304e-05	3.59828e-05	3.68924e-05	0	Bacteria	Bacteroidota	Bacteroidia	Bacteroidales	F082	Unclassified F082	Unclassified F082
ASV_1136	0.000118028	4.95656e-05	2.57722e-05	0	Bacteria	Bacteroidota	Bacteroidia	Bacteroidales	F082	Unclassified F082	Unclassified F082
ASV_4890	0	1.37896e-05	0	0	Bacteria	Bacteroidota	Bacteroidia	Bacteroidales	F082	Unclassified F082	Unclassified F082
ASV_3060	2.64427e-05	2.27771e-05	0	5.42182e-06	Bacteria	Bacteroidota	Bacteroidia	Bacteroidales	F082	Unclassified F082	Unclassified F082
ASV_701	0.00019216	0.000144819	0.000215656	0	Bacteria	Bacteroidota	Bacteroidia	Bacteroidales	F082	Unclassified F082	Unclassified F082
ASV_3075	4.51264e-05	5.57558e-06	2.41784e-06	0	Bacteria	Bacteroidota	Bacteroidia	Bacteroidales	F082	Unclassified F082	Unclassified F082
ASV_2685	4.45861e-06	4.55917e-05	0	0	Bacteria	Bacteroidota	Bacteroidia	Bacteroidales	F082	Unclassified F082	Unclassified F082
ASV_3669	4.41343e-05	4.48575e-06	1.07187e-05	0	Bacteria	Bacteroidota	Bacteroidia	Bacteroidales	F082	Unclassified F082	Unclassified F082
ASV_1150	7.08432e-05	5.64864e-05	0.000157887	0	Bacteria	Bacteroidota	Bacteroidia	Bacteroidales	Marinifilaceae	Unclassified Marinifilaceae	Unclassified Marinifilaceae
ASV_3043	9.65903e-06	1.80817e-06	0	0.000222314	Bacteria	Bacteroidota	Bacteroidia	Bacteroidales	Rikenellaceae	Alistipes	Unclassified Alistipes
ASV_5325	0	0	0	8.98799e-05	Bacteria	Bacteroidota	Bacteroidia	Bacteroidales	Rikenellaceae	Alistipes	Unclassified Alistipes
ASV_4165	0	0	0	0.000129307	Bacteria	Bacteroidota	Bacteroidia	Bacteroidales	Rikenellaceae	Alistipes	Unclassified Alistipes
ASV_528	0.000168799	0.000341378	0.00222761	0.000409884	Bacteria	Bacteroidota	Bacteroidia	Bacteroidales	Rikenellaceae	Alistipes	Unclassified Alistipes
ASV_3734	1.04828e-05	1.02259e-06	3.02923e-05	9.62827e-05	Bacteria	Bacteroidota	Bacteroidia	Bacteroidales	Rikenellaceae	Alistipes	Unclassified Alistipes
ASV_1934	9.06299e-05	4.72324e-05	0.000386183	5.378e-06	Bacteria	Bacteroidota	Bacteroidia	Bacteroidales	Rikenellaceae	Alistipes	Unclassified Alistipes
ASV_6627	2.42524e-05	8.51698e-06	0	0	Bacteria	Bacteroidota	Bacteroidia	Bacteroidales	Rikenellaceae	Alistipes	Unclassified Alistipes
ASV_3566	1.29184e-06	1.05687e-05	0.000117352	0	Bacteria	Bacteroidota	Bacteroidia	Bacteroidales	Rikenellaceae	Alistipes	Alistipes onderdonkii
ASV_3694	0	0	6.17832e-05	0	Bacteria	Bacteroidota	Bacteroidia	Bacteroidales	Rikenellaceae	Alistipes	Alistipes shahii
ASV_3094	0	0	0.000115096	0	Bacteria	Bacteroidota	Bacteroidia	Bacteroidales	Rikenellaceae	Alistipes	Alistipes finegoldii
ASV_2400	0	3.16051e-05	0.000123268	0.000119926	Bacteria	Bacteroidota	Bacteroidia	Bacteroidales	Rikenellaceae	Alistipes	Unclassified Alistipes
ASV_3757	7.43349e-06	5.32756e-06	2.1977e-05	8.4781e-05	Bacteria	Bacteroidota	Bacteroidia	Bacteroidales	Rikenellaceae	Alistipes	Unclassified Alistipes
ASV_4108	0	1.15704e-05	0	8.99841e-05	Bacteria	Bacteroidota	Bacteroidia	Bacteroidales	Rikenellaceae	Alistipes	Unclassified Alistipes
ASV_5134	7.68608e-06	0	7.9424e-06	7.20239e-05	Bacteria	Bacteroidota	Bacteroidia	Bacteroidales	Rikenellaceae	Alistipes	Unclassified Alistipes
ASV_2282	1.03761e-05	3.14382e-05	0.000342835	1.81365e-05	Bacteria	Bacteroidota	Bacteroidia	Bacteroidales	Rikenellaceae	Alistipes	Unclassified Alistipes
ASV_4892	0	2.09692e-05	2.35031e-05	0	Bacteria	Bacteroidota	Bacteroidia	Bacteroidales	Rikenellaceae	Alistipes	Unclassified Alistipes
ASV_833	0.000168273	0.000130494	7.72531e-05	0	Bacteria	Bacteroidota	Bacteroidia	Bacteroidales	Muribaculaceae	Unclassified Muribaculaceae	Unclassified Muribaculaceae
ASV_2126	4.40496e-05	2.62333e-05	4.77055e-05	0	Bacteria	Bacteroidota	Bacteroidia	Bacteroidales	Muribaculaceae	Unclassified Muribaculaceae	Unclassified Muribaculaceae
ASV_1504	2.47999e-05	8.43876e-05	8.24469e-06	0	Bacteria	Bacteroidota	Bacteroidia	Bacteroidales	Muribaculaceae	Unclassified Muribaculaceae	Unclassified Muribaculaceae
ASV_1556	4.09428e-05	4.22784e-05	3.97542e-05	0	Bacteria	Bacteroidota	Bacteroidia	Bacteroidales	Muribaculaceae	Unclassified Muribaculaceae	Unclassified Muribaculaceae
ASV_2534	9.34854e-06	3.60518e-05	7.4091e-06	0	Bacteria	Bacteroidota	Bacteroidia	Bacteroidales	Muribaculaceae	Unclassified Muribaculaceae	Unclassified Muribaculaceae
ASV_1053	7.61265e-05	0.000127268	5.18194e-05	5.06706e-06	Bacteria	Bacteroidota	Bacteroidia	Bacteroidales	Muribaculaceae	Unclassified Muribaculaceae	Unclassified Muribaculaceae
ASV_968	5.50679e-05	0.000153355	7.90614e-05	0	Bacteria	Bacteroidota	Bacteroidia	Bacteroidales	Muribaculaceae	Unclassified Muribaculaceae	Unclassified Muribaculaceae
ASV_1206	4.92909e-05	0.00013144	8.1901e-05	0	Bacteria	Bacteroidota	Bacteroidia	Bacteroidales	Prevotellaceae	Prevotella	Prevotella bryantii
ASV_589	0.00020588	0.000286145	0.000189585	6.36059e-05	Bacteria	Bacteroidota	Bacteroidia	Bacteroidales	Prevotellaceae	Prevotella	Prevotella bryantii
ASV_2018	0.00151397	6.30846e-05	3.3678e-05	0.000114529	Bacteria	Bacteroidota	Bacteroidia	Bacteroidales	Prevotellaceae	Prevotella	Prevotella stercorea
ASV_1029	4.52046e-06	4.7589e-05	0.000739112	0	Bacteria	Bacteroidota	Bacteroidia	Bacteroidales	Prevotellaceae	Prevotella	Prevotella stercorea
ASV_5005	0	0	7.98113e-05	0	Bacteria	Bacteroidota	Bacteroidia	Bacteroidales	Prevotellaceae	Prevotella	Prevotella stercorea
ASV_1534	8.68433e-05	2.86648e-05	6.72767e-05	0	Bacteria	Firmicutes	Bacilli	Acholeplasmatales	Acholeplasmataceae	EMP-G18	Unclassified EMP-G18
ASV_2312	4.942e-05	1.09e-05	7.33786e-06	1.02562e-05	Bacteria	Firmicutes	Bacilli	Acholeplasmatales	Acholeplasmataceae	Anaeroplasma	Unclassified Anaeroplasma
ASV_1867	8.51168e-05	1.83135e-05	1.11838e-05	0	Bacteria	Firmicutes	Bacilli	Acholeplasmatales	Acholeplasmataceae	Anaeroplasma	Unclassified Anaeroplasma
ASV_464	0.000262922	0.000265014	0.000460175	0	Bacteria	Firmicutes	Bacilli	Acholeplasmatales	Acholeplasmataceae	Anaeroplasma	Unclassified Anaeroplasma
ASV_565	0.000394398	9.52896e-05	0.000318183	0	Bacteria	Firmicutes	Bacilli	Acholeplasmatales	Acholeplasmataceae	Anaeroplasma	Unclassified Anaeroplasma
ASV_771	0.000207148	0.00011944	0.000159946	0	Bacteria	Firmicutes	Bacilli	Acholeplasmatales	Acholeplasmataceae	Anaeroplasma	Anaeroplasma bactoclasticum
ASV_1193	0.000130973	3.47997e-05	3.46521e-05	0	Bacteria	Firmicutes	Bacilli	Acholeplasmatales	Acholeplasmataceae	Anaeroplasma	Anaeroplasma varium
ASV_1765	4.64823e-05	3.43245e-05	7.04396e-05	0	Bacteria	Firmicutes	Bacilli	Acholeplasmatales	Acholeplasmataceae	Anaeroplasma	Anaeroplasma abactoclasticum
ASV_1098	0.000121906	8.52046e-05	4.49129e-05	0	Bacteria	Firmicutes	Bacilli	Acholeplasmatales	Acholeplasmataceae	Anaeroplasma	Anaeroplasma abactoclasticum
ASV_2752	2.23734e-05	2.23754e-05	4.07505e-06	0	Bacteria	Firmicutes	Bacilli	Acholeplasmatales	Acholeplasmataceae	Anaeroplasma	Unclassified Anaeroplasma
ASV_3420	0	7.55379e-06	9.42674e-05	0	Bacteria	Firmicutes	Bacilli	Acholeplasmatales	Acholeplasmataceae	Anaeroplasma	Anaeroplasma abactoclasticum
ASV_289	0.000455295	0.000460187	0.000557925	1.58106e-06	Bacteria	Firmicutes	Bacilli	Acholeplasmatales	Acholeplasmataceae	Anaeroplasma	Anaeroplasma abactoclasticum
ASV_4679	1.49721e-05	1.27952e-05	0	0	Bacteria	Firmicutes	Bacilli	Acholeplasmatales	Acholeplasmataceae	Anaeroplasma	Anaeroplasma abactoclasticum
ASV_930	0.000172415	6.77214e-05	0.000165927	0	Bacteria	Firmicutes	Bacilli	Acholeplasmatales	Acholeplasmataceae	Anaeroplasma	Unclassified Anaeroplasma
ASV_1854	5.85806e-05	1.98382e-05	7.69934e-05	0	Bacteria	Firmicutes	Bacilli	Acholeplasmatales	Acholeplasmataceae	Anaeroplasma	Unclassified Anaeroplasma
ASV_1333	4.01619e-05	5.80314e-05	0.000161177	0	Bacteria	Firmicutes	Bacilli	Acholeplasmatales	Acholeplasmataceae	Anaeroplasma	Unclassified Anaeroplasma
ASV_3540	3.17199e-06	0	9.1205e-05	0	Bacteria	Firmicutes	Bacilli	Acholeplasmatales	Acholeplasmataceae	Anaeroplasma	Unclassified Anaeroplasma
ASV_2233	2.99938e-05	2.40331e-05	3.98438e-05	0	Bacteria	Firmicutes	Bacilli	Acholeplasmatales	Acholeplasmataceae	Anaeroplasma	Unclassified Anaeroplasma
ASV_1246	0.000113026	6.50802e-05	3.65757e-06	0	Bacteria	Firmicutes	Bacilli	Acholeplasmatales	Acholeplasmataceae	Anaeroplasma	Unclassified Anaeroplasma
ASV_1891	2.62812e-05	4.88626e-05	3.12927e-05	0	Bacteria	Firmicutes	Bacilli	Acholeplasmatales	Acholeplasmataceae	Anaeroplasma	Unclassified Anaeroplasma
ASV_802	7.02096e-05	0.000135918	0.000395785	0	Bacteria	Firmicutes	Bacilli	Acholeplasmatales	Acholeplasmataceae	Anaeroplasma	Unclassified Anaeroplasma
ASV_1972	5.90226e-05	3.22115e-05	1.1702e-05	0	Bacteria	Firmicutes	Bacilli	Acholeplasmatales	Acholeplasmataceae	Anaeroplasma	Unclassified Anaeroplasma
ASV_2708	3.60861e-05	7.32665e-06	3.80519e-05	0	Bacteria	Firmicutes	Bacilli	Acholeplasmatales	Acholeplasmataceae	Anaeroplasma	Unclassified Anaeroplasma
ASV_211	0.00067424	0.000362107	0.00196531	0	Bacteria	Firmicutes	Bacilli	Acholeplasmatales	Acholeplasmataceae	Anaeroplasma	Unclassified Anaeroplasma
ASV_1252	0.000111903	5.22907e-05	0.000135982	0	Bacteria	Firmicutes	Bacilli	Acholeplasmatales	Acholeplasmataceae	Unclassified Acholeplasmataceae	Unclassified Acholeplasmataceae
ASV_1678	5.75483e-05	7.60828e-05	1.24028e-06	0	Bacteria	Firmicutes	Bacilli	Acholeplasmatales	Acholeplasmataceae	Unclassified Acholeplasmataceae	Unclassified Acholeplasmataceae
ASV_4179	1.29391e-05	2.0354e-05	1.52647e-05	0	Bacteria	Firmicutes	Bacilli	Acholeplasmatales	Acholeplasmataceae	NED5E9	Unclassified NED5E9
ASV_2322	1.80759e-05	1.9588e-05	7.04314e-05	0	Bacteria	Firmicutes	Bacilli	Acholeplasmatales	Acholeplasmataceae	NED5E9	Unclassified NED5E9
ASV_278	0.000498347	0.000392685	0.000773403	0	Bacteria	Firmicutes	Bacilli	Acholeplasmatales	Acholeplasmataceae	NED5E9	Unclassified NED5E9
ASV_4024	1.31397e-05	1.29835e-05	1.15025e-05	0	Bacteria	Firmicutes	Bacilli	Acholeplasmatales	Acholeplasmataceae	NED5E9	Unclassified NED5E9
ASV_924	0.000181251	0.000110512	8.98933e-05	0	Bacteria	Firmicutes	Clostridia	Lachnospirales	Lachnospiraceae	Lachnospiraceae NK3A20 group	Lachnospiraceae NK3A20 group bacterium
ASV_748	0.000146571	0.000210067	7.54698e-05	0	Bacteria	Firmicutes	Clostridia	Lachnospirales	Lachnospiraceae	Lachnospiraceae NK3A20 group	Unclassified Lachnospiraceae NK3A20 group
ASV_1714	7.82329e-05	3.57665e-05	1.12971e-05	0	Bacteria	Firmicutes	Clostridia	Lachnospirales	Lachnospiraceae	Lachnospiraceae NK3A20 group	Lachnospiraceae NK3A20 group bacterium
ASV_575	0.000229293	0.00027874	3.84998e-05	0	Bacteria	Firmicutes	Clostridia	Lachnospirales	Lachnospiraceae	Lachnospiraceae NK3A20 group	Lachnospiraceae NK3A20 group bacterium
ASV_2198	3.69442e-05	1.6657e-05	1.8216e-05	1.2233e-05	Bacteria	Firmicutes	Clostridia	Lachnospirales	Lachnospiraceae	Lachnospiraceae NK3A20 group	Unclassified Lachnospiraceae NK3A20 group
ASV_2294	6.84213e-06	3.18783e-06	1.29323e-05	0.000248157	Bacteria	Firmicutes	Clostridia	Lachnospirales	Lachnospiraceae	Lachnospiraceae NK3A20 group	Unclassified Lachnospiraceae NK3A20 group
ASV_1706	9.52387e-06	1.71742e-06	5.84325e-06	0.000545034	Bacteria	Firmicutes	Clostridia	Lachnospirales	Lachnospiraceae	Lachnospiraceae NK3A20 group	Unclassified Lachnospiraceae NK3A20 group
ASV_3349	1.23397e-05	7.69353e-06	4.13233e-05	0	Bacteria	Firmicutes	Clostridia	Lachnospirales	Lachnospiraceae	Lachnospiraceae NK3A20 group	Unclassified Lachnospiraceae NK3A20 group
ASV_1024	1.34614e-05	0.000174797	0	0	Bacteria	Firmicutes	Clostridia	Oscillospirales	Oscillospiraceae	NK4A214 group	Unclassified NK4A214 group
ASV_156	0.000502028	0.00124174	0.000230713	2.11821e-05	Bacteria	Firmicutes	Clostridia	Oscillospirales	Oscillospiraceae	NK4A214 group	Unclassified NK4A214 group
ASV_220	0.000325453	0.000918146	2.81765e-05	0	Bacteria	Firmicutes	Clostridia	Oscillospirales	Oscillospiraceae	NK4A214 group	Unclassified NK4A214 group
ASV_46	0.000738592	0.00464846	0.00231444	0	Bacteria	Firmicutes	Clostridia	Oscillospirales	Oscillospiraceae	NK4A214 group	Unclassified NK4A214 group
ASV_26	0.00283807	0.00948861	0.00667411	0.000205633	Bacteria	Firmicutes	Clostridia	Oscillospirales	Oscillospiraceae	NK4A214 group	Unclassified NK4A214 group
ASV_280	0.000104511	0.000608338	6.45874e-05	0	Bacteria	Firmicutes	Clostridia	Oscillospirales	Oscillospiraceae	NK4A214 group	Unclassified NK4A214 group
ASV_489	8.15875e-05	0.000338093	0	0	Bacteria	Firmicutes	Clostridia	Oscillospirales	Oscillospiraceae	NK4A214 group	Unclassified NK4A214 group
ASV_452	0.000324524	0.000405662	0	0	Bacteria	Firmicutes	Clostridia	Oscillospirales	Oscillospiraceae	NK4A214 group	Unclassified NK4A214 group
ASV_105	0.000143181	0.00196955	0.00101696	0.000851804	Bacteria	Firmicutes	Clostridia	Oscillospirales	Oscillospiraceae	NK4A214 group	Unclassified NK4A214 group
ASV_994	6.68997e-06	0.000120069	1.04508e-05	0	Bacteria	Firmicutes	Clostridia	Oscillospirales	Oscillospiraceae	NK4A214 group	Unclassified NK4A214 group
ASV_43	0.000780386	0.0050049	0.0028486	5.80536e-05	Bacteria	Firmicutes	Clostridia	Oscillospirales	Oscillospiraceae	NK4A214 group	Unclassified NK4A214 group
ASV_630	8.24444e-06	0.000323154	8.87085e-05	0	Bacteria	Firmicutes	Clostridia	Oscillospirales	Oscillospiraceae	NK4A214 group	Unclassified NK4A214 group
ASV_1519	0	6.14052e-05	8.49903e-06	0	Bacteria	Firmicutes	Clostridia	Oscillospirales	Oscillospiraceae	NK4A214 group	Unclassified NK4A214 group
ASV_6143	0	2.07492e-05	2.0839e-05	2.28561e-05	Bacteria	Firmicutes	Clostridia	Oscillospirales	Oscillospiraceae	NK4A214 group	Unclassified NK4A214 group
ASV_4575	2.1743e-05	1.24228e-05	0	0	Bacteria	Firmicutes	Clostridia	Oscillospirales	Oscillospiraceae	NK4A214 group	Unclassified NK4A214 group
ASV_626	4.98607e-06	0.00031069	0	0	Bacteria	Firmicutes	Clostridia	Oscillospirales	Oscillospiraceae	NK4A214 group	Unclassified NK4A214 group
ASV_205	0.000323461	0.00106399	0.000483007	0	Bacteria	Firmicutes	Clostridia	Oscillospirales	Oscillospiraceae	NK4A214 group	Unclassified NK4A214 group
ASV_194	0.000431269	0.00107136	0.000612893	7.00155e-06	Bacteria	Firmicutes	Clostridia	Oscillospirales	Oscillospiraceae	NK4A214 group	Unclassified NK4A214 group
ASV_5596	7.38441e-06	0	3.28565e-05	0	Bacteria	Firmicutes	Clostridia	Oscillospirales	Oscillospiraceae	NK4A214 group	Unclassified NK4A214 group
ASV_276	8.2055e-05	0.00104848	0.000277749	3.26253e-05	Bacteria	Firmicutes	Clostridia	Oscillospirales	Oscillospiraceae	NK4A214 group	Unclassified NK4A214 group
ASV_3414	4.54308e-05	0	0	0	Bacteria	Firmicutes	Clostridia	Oscillospirales	Oscillospiraceae	NK4A214 group	Unclassified NK4A214 group
ASV_1187	1.08894e-05	0.000107415	5.92851e-05	1.89812e-06	Bacteria	Firmicutes	Clostridia	Oscillospirales	Oscillospiraceae	NK4A214 group	Unclassified NK4A214 group
ASV_2792	9.96313e-05	2.11455e-06	0	0	Bacteria	Firmicutes	Clostridia	Oscillospirales	Oscillospiraceae	NK4A214 group	Unclassified NK4A214 group
ASV_1413	2.99322e-05	9.88334e-05	1.2888e-05	0	Bacteria	Firmicutes	Clostridia	Oscillospirales	Oscillospiraceae	NK4A214 group	Unclassified NK4A214 group
ASV_1616	2.65507e-05	5.37272e-05	7.3984e-05	0	Bacteria	Firmicutes	Clostridia	Oscillospirales	Oscillospiraceae	NK4A214 group	Unclassified NK4A214 group
ASV_698	6.65102e-05	0.000224241	0.000219444	0	Bacteria	Firmicutes	Clostridia	Oscillospirales	Oscillospiraceae	NK4A214 group	Unclassified NK4A214 group
ASV_2449	6.9014e-05	0	0	0	Bacteria	Firmicutes	Clostridia	Lachnospirales	Lachnospiraceae	Anaerosporobacter	Unclassified Anaerosporobacter
ASV_2066	4.39224e-06	7.56674e-05	0.000263851	0	Bacteria	Firmicutes	Clostridia	Lachnospirales	Lachnospiraceae	Anaerostipes	Anaerostipes hadrus
ASV_2609	6.48171e-05	1.09008e-05	1.54519e-05	0	Bacteria	Firmicutes	Clostridia	Lachnospirales	Lachnospiraceae	Herbinix	Unclassified Herbinix
ASV_3696	0	0	0	0.000164153	Bacteria	Firmicutes	Clostridia	Lachnospirales	Lachnospiraceae	Anaerosporobacter	Unclassified Anaerosporobacter
ASV_2623	0	0	0	0.00033074	Bacteria	Firmicutes	Clostridia	Lachnospirales	Lachnospiraceae	Unclassified Lachnospiraceae	Unclassified Lachnospiraceae
ASV_1946	1.59717e-05	2.05407e-05	0.000145521	0	Bacteria	Firmicutes	Clostridia	Lachnospirales	Lachnospiraceae	Unclassified Lachnospiraceae	Unclassified Lachnospiraceae
ASV_4324	1.99532e-06	1.23683e-05	1.61719e-05	0	Bacteria	Firmicutes	Clostridia	Lachnospirales	Lachnospiraceae	Unclassified Lachnospiraceae	Unclassified Lachnospiraceae
ASV_2002	9.90483e-05	0	0	0	Bacteria	Firmicutes	Clostridia	Lachnospirales	Lachnospiraceae	Anaerosporobacter	Unclassified Anaerosporobacter
ASV_3571	0	0	0	0.000156652	Bacteria	Firmicutes	Clostridia	Lachnospirales	Lachnospiraceae	Anaerosporobacter	Unclassified Anaerosporobacter
ASV_2057	0.000116947	2.82896e-06	0	0	Bacteria	Firmicutes	Clostridia	Lachnospirales	Lachnospiraceae	Anaerosporobacter	Unclassified Anaerosporobacter
ASV_3334	3.89563e-05	1.22955e-05	0	0	Bacteria	Firmicutes	Clostridia	Lachnospirales	Lachnospiraceae	Anaerosporobacter	Unclassified Anaerosporobacter
ASV_1902	0.000105059	8.38299e-06	0	0	Bacteria	Firmicutes	Clostridia	Lachnospirales	Lachnospiraceae	Unclassified Lachnospiraceae	Unclassified Lachnospiraceae
ASV_3673	2.74934e-05	0	0	0	Bacteria	Firmicutes	Clostridia	Lachnospirales	Lachnospiraceae	Unclassified Lachnospiraceae	Unclassified Lachnospiraceae
ASV_2523	9.09657e-05	1.41166e-05	0	0	Bacteria	Firmicutes	Clostridia	Lachnospirales	Lachnospiraceae	Anaerosporobacter	Unclassified Anaerosporobacter
ASV_1464	4.17869e-05	7.33922e-05	2.69939e-05	0	Bacteria	Firmicutes	Clostridia	Lachnospirales	Lachnospiraceae	Unclassified Lachnospiraceae	Unclassified Lachnospiraceae
ASV_5174	1.94902e-05	1.23081e-05	8.94637e-06	0	Bacteria	Firmicutes	Clostridia	Lachnospirales	Lachnospiraceae	Unclassified Lachnospiraceae	Unclassified Lachnospiraceae
ASV_898	0.000125222	0.000118743	8.81956e-05	0	Bacteria	Firmicutes	Clostridia	Lachnospirales	Lachnospiraceae	Unclassified Lachnospiraceae	Unclassified Lachnospiraceae
ASV_2689	6.94407e-06	3.95598e-06	0.00012879	4.46827e-05	Bacteria	Firmicutes	Clostridia	Lachnospirales	Lachnospiraceae	[Eubacterium] ruminantium group	[Eubacterium] ruminantium group ruminantium
ASV_1528	2.37969e-05	1.82913e-05	0.000302147	0	Bacteria	Firmicutes	Clostridia	Lachnospirales	Lachnospiraceae	[Eubacterium] ruminantium group	[Eubacterium] ruminantium group ruminantium
ASV_2801	3.28467e-05	2.35301e-05	3.12991e-05	0	Bacteria	Firmicutes	Clostridia	Lachnospirales	Lachnospiraceae	[Eubacterium] hallii group	Unclassified [Eubacterium] hallii group
ASV_1987	0	0	0	0.000420909	Bacteria	Firmicutes	Clostridia	Lachnospirales	Lachnospiraceae	[Eubacterium] hallii group	Unclassified [Eubacterium] hallii group
ASV_2077	2.09844e-06	7.53178e-06	0.000229518	0	Bacteria	Firmicutes	Clostridia	Lachnospirales	Lachnospiraceae	[Eubacterium] hallii group	[Eubacterium] hallii group hallii
ASV_9112	2.37872e-06	0	3.75833e-05	0	Bacteria	Firmicutes	Clostridia	Lachnospirales	Lachnospiraceae	Lachnospiraceae UCG-001	Unclassified Lachnospiraceae UCG-001
ASV_2191	0	0	0.000217381	4.65854e-05	Bacteria	Firmicutes	Clostridia	Lachnospirales	Lachnospiraceae	[Eubacterium] ruminantium group	Unclassified [Eubacterium] ruminantium group
ASV_4996	1.20104e-05	3.08019e-06	0	2.07415e-05	Bacteria	Firmicutes	Clostridia	Lachnospirales	Lachnospiraceae	[Eubacterium] ruminantium group	Unclassified [Eubacterium] ruminantium group
ASV_1008	7.74539e-05	0.000127805	3.06944e-05	0	Bacteria	Firmicutes	Clostridia	Lachnospirales	Lachnospiraceae	[Eubacterium] ruminantium group	Unclassified [Eubacterium] ruminantium group
ASV_2036	8.84378e-05	1.31219e-06	0	0	Bacteria	Firmicutes	Clostridia	Lachnospirales	Lachnospiraceae	[Eubacterium] ruminantium group	Unclassified [Eubacterium] ruminantium group
ASV_3827	0	0	0	0.00013801	Bacteria	Firmicutes	Clostridia	Lachnospirales	Lachnospiraceae	Anaerostipes	Unclassified Anaerostipes
ASV_7695	2.37913e-05	0	0	0	Bacteria	Firmicutes	Clostridia	Lachnospirales	Lachnospiraceae	Unclassified Lachnospiraceae	Unclassified Lachnospiraceae
ASV_1155	0.00010796	8.11886e-05	2.7196e-05	0	Bacteria	Firmicutes	Clostridia	Lachnospirales	Lachnospiraceae	Coprococcus	Unclassified Coprococcus
ASV_2453	0	0	0.000212265	0	Bacteria	Firmicutes	Clostridia	Lachnospirales	Lachnospiraceae	Coprococcus	Coprococcus eutactus
ASV_1949	2.75168e-05	4.42143e-05	6.32119e-05	0	Bacteria	Firmicutes	Clostridia	Lachnospirales	Lachnospiraceae	Unclassified Lachnospiraceae	Unclassified Lachnospiraceae
ASV_1565	3.17447e-05	7.07964e-05	8.73548e-05	0	Bacteria	Firmicutes	Clostridia	Lachnospirales	Lachnospiraceae	Unclassified Lachnospiraceae	Unclassified Lachnospiraceae
ASV_3358	3.46434e-05	9.07439e-06	0	0	Bacteria	Firmicutes	Clostridia	Lachnospirales	Lachnospiraceae	Unclassified Lachnospiraceae	Unclassified Lachnospiraceae
ASV_1408	2.96612e-05	5.63044e-05	0.000114999	0	Bacteria	Firmicutes	Clostridia	Lachnospirales	Lachnospiraceae	Lachnospiraceae UCG-006	Unclassified Lachnospiraceae UCG-006
ASV_1279	6.66613e-05	6.90934e-05	6.04953e-05	0	Bacteria	Firmicutes	Clostridia	Lachnospirales	Lachnospiraceae	Lachnospiraceae UCG-006	Unclassified Lachnospiraceae UCG-006
ASV_4312	1.404e-05	1.46095e-06	1.03462e-05	0	Bacteria	Firmicutes	Clostridia	Lachnospirales	Lachnospiraceae	Lachnospiraceae UCG-006	Unclassified Lachnospiraceae UCG-006
ASV_1126	1.83027e-05	0.00011363	0.000113579	0	Bacteria	Firmicutes	Clostridia	Lachnospirales	Lachnospiraceae	Lachnospiraceae UCG-006	Unclassified Lachnospiraceae UCG-006
ASV_2015	4.88383e-06	8.72158e-05	9.38644e-06	0	Bacteria	Firmicutes	Clostridia	Lachnospirales	Lachnospiraceae	Lachnospiraceae UCG-006	Unclassified Lachnospiraceae UCG-006
ASV_1265	1.1536e-05	0.000113903	0.000101494	0	Bacteria	Firmicutes	Clostridia	Lachnospirales	Lachnospiraceae	Unclassified Lachnospiraceae	Unclassified Lachnospiraceae
ASV_1550	3.89731e-05	4.8705e-05	0.000101898	0	Bacteria	Firmicutes	Clostridia	Lachnospirales	Lachnospiraceae	[Eubacterium] ruminantium group	Unclassified [Eubacterium] ruminantium group
ASV_632	0.000122969	0.000257424	0.000103205	1.63531e-05	Bacteria	Firmicutes	Clostridia	Lachnospirales	Lachnospiraceae	[Eubacterium] ruminantium group	Unclassified [Eubacterium] ruminantium group
ASV_2883	1.368e-05	1.75453e-05	3.0437e-05	0	Bacteria	Firmicutes	Clostridia	Lachnospirales	Lachnospiraceae	[Eubacterium] ruminantium group	Unclassified [Eubacterium] ruminantium group
ASV_2208	3.27474e-05	3.45708e-05	0	0	Bacteria	Firmicutes	Clostridia	Lachnospirales	Lachnospiraceae	[Eubacterium] ruminantium group	Unclassified [Eubacterium] ruminantium group
ASV_3570	0	0	0	0.00019469	Bacteria	Firmicutes	Clostridia	Lachnospirales	Lachnospiraceae	[Eubacterium] ruminantium group	Unclassified [Eubacterium] ruminantium group
ASV_511	9.963e-05	0.000447278	0.000164969	3.75999e-05	Bacteria	Firmicutes	Clostridia	Lachnospirales	Lachnospiraceae	[Eubacterium] ruminantium group	Unclassified [Eubacterium] ruminantium group
ASV_1715	2.97619e-05	1.55924e-05	3.72311e-05	0.000199773	Bacteria	Firmicutes	Clostridia	Lachnospirales	Lachnospiraceae	[Eubacterium] ruminantium group	Unclassified [Eubacterium] ruminantium group
ASV_430	0.000176318	0.000510567	0.000173396	0	Bacteria	Firmicutes	Clostridia	Lachnospirales	Lachnospiraceae	[Eubacterium] ruminantium group	Unclassified [Eubacterium] ruminantium group
ASV_3565	0	0	0	0.000148973	Bacteria	Firmicutes	Clostridia	Lachnospirales	Lachnospiraceae	[Eubacterium] ruminantium group	Unclassified [Eubacterium] ruminantium group
ASV_2062	3.85608e-05	3.26153e-05	1.47395e-05	0	Bacteria	Firmicutes	Clostridia	Lachnospirales	Lachnospiraceae	[Eubacterium] ruminantium group	Unclassified [Eubacterium] ruminantium group
ASV_4135	6.89203e-06	2.74331e-06	2.27356e-05	0	Bacteria	Firmicutes	Clostridia	Lachnospirales	Lachnospiraceae	[Eubacterium] ruminantium group	Unclassified [Eubacterium] ruminantium group
ASV_2712	2.25071e-05	1.4562e-05	0	0	Bacteria	Firmicutes	Clostridia	Lachnospirales	Lachnospiraceae	[Eubacterium] ruminantium group	Unclassified [Eubacterium] ruminantium group
ASV_5566	3.59182e-06	1.57585e-05	1.23306e-05	0	Bacteria	Firmicutes	Clostridia	Lachnospirales	Lachnospiraceae	[Eubacterium] ruminantium group	Unclassified [Eubacterium] ruminantium group
ASV_2829	2.04872e-05	7.70769e-05	3.18418e-05	0	Bacteria	Firmicutes	Clostridia	Lachnospirales	Lachnospiraceae	[Eubacterium] ruminantium group	Unclassified [Eubacterium] ruminantium group
ASV_2065	1.20524e-05	2.93563e-05	8.69454e-05	0	Bacteria	Firmicutes	Clostridia	Lachnospirales	Lachnospiraceae	[Eubacterium] ruminantium group	Unclassified [Eubacterium] ruminantium group
ASV_1615	3.69515e-05	8.26455e-05	2.31067e-05	0	Bacteria	Firmicutes	Clostridia	Lachnospirales	Lachnospiraceae	Unclassified Lachnospiraceae	Unclassified Lachnospiraceae
ASV_4138	3.08032e-05	3.23413e-06	2.81627e-06	0	Bacteria	Firmicutes	Clostridia	Lachnospirales	Lachnospiraceae	Unclassified Lachnospiraceae	Unclassified Lachnospiraceae
ASV_637	0.00012857	0.000232078	0.000449051	9.75438e-06	Bacteria	Firmicutes	Clostridia	Lachnospirales	Lachnospiraceae	Lachnospiraceae UCG-008	Unclassified Lachnospiraceae UCG-008
ASV_1584	2.94393e-05	5.40947e-05	0.000105384	0	Bacteria	Firmicutes	Clostridia	Lachnospirales	Lachnospiraceae	Lachnospiraceae UCG-008	Unclassified Lachnospiraceae UCG-008
ASV_2103	2.31646e-05	3.55885e-05	1.35286e-05	0	Bacteria	Firmicutes	Clostridia	Lachnospirales	Lachnospiraceae	Unclassified Lachnospiraceae	Unclassified Lachnospiraceae
ASV_1105	4.81785e-05	8.40937e-05	0.000272138	5.06706e-06	Bacteria	Firmicutes	Clostridia	Lachnospirales	Lachnospiraceae	Lachnospiraceae UCG-008	Unclassified Lachnospiraceae UCG-008
ASV_937	6.52603e-05	0.000109458	0.00020204	0	Bacteria	Firmicutes	Clostridia	Lachnospirales	Lachnospiraceae	Lachnospiraceae UCG-008	Unclassified Lachnospiraceae UCG-008
ASV_2850	2.48912e-06	2.1758e-05	3.77241e-05	1.46873e-05	Bacteria	Firmicutes	Clostridia	Lachnospirales	Lachnospiraceae	Unclassified Lachnospiraceae	Unclassified Lachnospiraceae
ASV_1588	1.60625e-05	8.34263e-05	1.03965e-05	0	Bacteria	Firmicutes	Clostridia	Lachnospirales	Lachnospiraceae	Unclassified Lachnospiraceae	Unclassified Lachnospiraceae
ASV_2810	1.73361e-05	1.58898e-05	4.04438e-05	0	Bacteria	Firmicutes	Clostridia	Lachnospirales	Lachnospiraceae	Unclassified Lachnospiraceae	Unclassified Lachnospiraceae
ASV_1660	0	0	0	0.000625068	Bacteria	Firmicutes	Clostridia	Lachnospirales	Lachnospiraceae	Catonella	Unclassified Catonella
ASV_2189	0	0	0	0.000552549	Bacteria	Firmicutes	Clostridia	Lachnospirales	Lachnospiraceae	Catonella	Unclassified Catonella
ASV_1989	4.05956e-05	2.90868e-05	6.74909e-05	0	Bacteria	Firmicutes	Clostridia	Lachnospirales	Lachnospiraceae	Unclassified Lachnospiraceae	Unclassified Lachnospiraceae
ASV_555	0.000324831	0.000136571	0.000300962	0	Bacteria	Firmicutes	Clostridia	Lachnospirales	Lachnospiraceae	Unclassified Lachnospiraceae	Unclassified Lachnospiraceae
ASV_473	0.000281945	0.000253669	0.00026215	0	Bacteria	Firmicutes	Clostridia	Lachnospirales	Lachnospiraceae	Unclassified Lachnospiraceae	Unclassified Lachnospiraceae
ASV_3363	3.15754e-05	3.16451e-06	1.96364e-05	0	Bacteria	Firmicutes	Clostridia	Lachnospirales	Lachnospiraceae	Unclassified Lachnospiraceae	Unclassified Lachnospiraceae
ASV_493	0.000372425	0.000309747	0.000126342	0	Bacteria	Firmicutes	Clostridia	Lachnospirales	Lachnospiraceae	Unclassified Lachnospiraceae	Unclassified Lachnospiraceae
ASV_7296	1.18159e-05	0	0	0	Bacteria	Firmicutes	Clostridia	Lachnospirales	Lachnospiraceae	Unclassified Lachnospiraceae	Unclassified Lachnospiraceae
ASV_1730	0	0	0	0.000625802	Bacteria	Firmicutes	Clostridia	Lachnospirales	Lachnospiraceae	Lachnospiraceae UCG-001	Unclassified Lachnospiraceae UCG-001
ASV_582	0.000192305	0.000219379	0.000238825	0	Bacteria	Firmicutes	Clostridia	Lachnospirales	Lachnospiraceae	Lachnospiraceae UCG-001	Unclassified Lachnospiraceae UCG-001
ASV_286	0.000439749	0.000548013	0.000364142	0	Bacteria	Firmicutes	Clostridia	Lachnospirales	Lachnospiraceae	Unclassified Lachnospiraceae	Unclassified Lachnospiraceae
ASV_3015	1.13576e-05	2.45514e-05	2.56794e-05	0	Bacteria	Firmicutes	Clostridia	Lachnospirales	Lachnospiraceae	Unclassified Lachnospiraceae	Unclassified Lachnospiraceae
ASV_1359	4.35365e-05	5.21641e-05	0.000144897	0	Bacteria	Firmicutes	Clostridia	Lachnospirales	Lachnospiraceae	Unclassified Lachnospiraceae	Unclassified Lachnospiraceae
ASV_2625	1.77351e-05	1.50313e-05	6.74227e-05	0	Bacteria	Firmicutes	Clostridia	Lachnospirales	Lachnospiraceae	Unclassified Lachnospiraceae	Unclassified Lachnospiraceae
ASV_3120	2.74124e-05	1.72148e-05	2.05008e-05	0	Bacteria	Firmicutes	Clostridia	Lachnospirales	Lachnospiraceae	Unclassified Lachnospiraceae	Unclassified Lachnospiraceae
ASV_1702	7.72593e-05	2.60328e-05	6.8719e-05	0	Bacteria	Firmicutes	Clostridia	Lachnospirales	Lachnospiraceae	Unclassified Lachnospiraceae	Unclassified Lachnospiraceae
ASV_2838	8.8492e-06	4.50195e-06	0.000107638	0	Bacteria	Firmicutes	Clostridia	Lachnospirales	Lachnospiraceae	Unclassified Lachnospiraceae	Unclassified Lachnospiraceae
ASV_714	0.000126999	1.21549e-05	0.000886404	0.000135462	Bacteria	Bacteroidota	Bacteroidia	Bacteroidales	Prevotellaceae	Prevotella	Unclassified Prevotella
ASV_5696	9.04126e-06	0	1.8908e-05	0	Bacteria	Bacteroidota	Bacteroidia	Bacteroidales	Prevotellaceae	Prevotellaceae UCG-001	Unclassified Prevotellaceae UCG-001
ASV_656	0.00010684	0.000194264	0.000102723	0	Bacteria	Bacteroidota	Bacteroidia	Bacteroidales	Prevotellaceae	Prevotellaceae UCG-001	Unclassified Prevotellaceae UCG-001
ASV_1226	0	4.943e-05	0.000100665	0.000237746	Bacteria	Bacteroidota	Bacteroidia	Bacteroidales	Prevotellaceae	Prevotellaceae UCG-001	Unclassified Prevotellaceae UCG-001
ASV_5075	9.62549e-06	5.66093e-06	0	0	Bacteria	Bacteroidota	Bacteroidia	Bacteroidales	Prevotellaceae	Prevotellaceae UCG-001	Unclassified Prevotellaceae UCG-001
ASV_2720	5.21228e-05	2.31366e-05	0	0	Bacteria	Bacteroidota	Bacteroidia	Bacteroidales	Prevotellaceae	Prevotellaceae UCG-001	Unclassified Prevotellaceae UCG-001
ASV_532	7.43568e-05	2.68675e-06	1.55175e-05	0.0024878	Bacteria	Bacteroidota	Bacteroidia	Bacteroidales	Prevotellaceae	Prevotellaceae UCG-001	Unclassified Prevotellaceae UCG-001
ASV_56	0.00257209	0.00283393	0.00185005	1.87762e-05	Bacteria	Bacteroidota	Bacteroidia	Bacteroidales	Prevotellaceae	Prevotellaceae UCG-001	Unclassified Prevotellaceae UCG-001
ASV_2367	3.19091e-06	6.06239e-05	0	0	Bacteria	Bacteroidota	Bacteroidia	Bacteroidales	Prevotellaceae	Prevotellaceae UCG-001	Unclassified Prevotellaceae UCG-001
ASV_2238	2.0542e-05	2.25156e-05	1.28775e-05	0	Bacteria	Bacteroidota	Bacteroidia	Bacteroidales	Prevotellaceae	Prevotellaceae UCG-001	Unclassified Prevotellaceae UCG-001
ASV_782	0.000154603	9.4408e-05	2.56507e-05	0	Bacteria	Bacteroidota	Bacteroidia	Bacteroidales	Prevotellaceae	Prevotellaceae UCG-001	Unclassified Prevotellaceae UCG-001
ASV_2225	0	3.39399e-05	0	0	Bacteria	Bacteroidota	Bacteroidia	Bacteroidales	Prevotellaceae	Prevotellaceae UCG-001	Unclassified Prevotellaceae UCG-001
ASV_4400	1.84568e-05	0	0	0	Bacteria	Bacteroidota	Bacteroidia	Bacteroidales	Prevotellaceae	Prevotellaceae UCG-001	Unclassified Prevotellaceae UCG-001
ASV_2228	2.11834e-05	3.27819e-05	0	0	Bacteria	Bacteroidota	Bacteroidia	Bacteroidales	Prevotellaceae	Prevotellaceae UCG-001	Unclassified Prevotellaceae UCG-001
ASV_222	0.000428663	0.00100589	0.000273545	0	Bacteria	Bacteroidota	Bacteroidia	Bacteroidales	Prevotellaceae	Prevotellaceae UCG-001	Unclassified Prevotellaceae UCG-001
ASV_2832	3.9685e-05	5.83116e-06	0	0	Bacteria	Bacteroidota	Bacteroidia	Bacteroidales	Prevotellaceae	Prevotellaceae UCG-001	Unclassified Prevotellaceae UCG-001
ASV_927	7.84606e-05	0.000122219	7.16402e-05	0	Bacteria	Bacteroidota	Bacteroidia	Bacteroidales	Prevotellaceae	Prevotellaceae UCG-001	Unclassified Prevotellaceae UCG-001
ASV_1342	6.31123e-05	3.19848e-05	0.000143275	0	Bacteria	Bacteroidota	Bacteroidia	Bacteroidales	Prevotellaceae	Prevotella	Unclassified Prevotella
ASV_269	0.00067284	0.000560827	0.000230473	0	Bacteria	Bacteroidota	Bacteroidia	Bacteroidales	Prevotellaceae	Prevotella	Unclassified Prevotella
ASV_763	0.000260973	0.00013745	2.15662e-05	0	Bacteria	Bacteroidota	Bacteroidia	Bacteroidales	Prevotellaceae	Prevotella	Unclassified Prevotella
ASV_744	0.00022986	0.000150584	4.3065e-05	0	Bacteria	Bacteroidota	Bacteroidia	Bacteroidales	Prevotellaceae	Prevotella	Unclassified Prevotella
ASV_1735	8.84671e-05	1.55128e-05	8.4946e-06	0	Bacteria	Bacteroidota	Bacteroidia	Bacteroidales	Prevotellaceae	Unclassified Prevotellaceae	Unclassified Prevotellaceae
ASV_71	0.00224271	0.00183553	0.00176597	0.00142302	Bacteria	Bacteroidota	Bacteroidia	Bacteroidales	Prevotellaceae	Prevotella	Unclassified Prevotella
ASV_1133	5.79033e-05	0.000122744	0	0	Bacteria	Bacteroidota	Bacteroidia	Bacteroidales	Prevotellaceae	Prevotella	Unclassified Prevotella
ASV_227	0.00104818	0.00026392	9.16496e-05	0.000424505	Bacteria	Bacteroidota	Bacteroidia	Bacteroidales	Prevotellaceae	Unclassified Prevotellaceae	Unclassified Prevotellaceae
ASV_661	8.07538e-05	8.39604e-05	6.9392e-05	0.0013556	Bacteria	Bacteroidota	Bacteroidia	Bacteroidales	Prevotellaceae	Prevotella	Prevotella albensis
ASV_2031	5.33678e-06	2.27992e-05	5.69109e-05	0.000168678	Bacteria	Bacteroidota	Bacteroidia	Bacteroidales	Prevotellaceae	Prevotella	Prevotella albensis
ASV_1406	8.67203e-05	4.66671e-05	7.6159e-05	6.08034e-06	Bacteria	Bacteroidota	Bacteroidia	Bacteroidales	Prevotellaceae	Prevotella	Unclassified Prevotella
ASV_288	0.000611985	0.000361008	0.000627817	0.00114337	Bacteria	Bacteroidota	Bacteroidia	Bacteroidales	Prevotellaceae	Prevotella	Unclassified Prevotella
ASV_943	0.000187897	7.06028e-05	0.000125977	0	Bacteria	Bacteroidota	Bacteroidia	Bacteroidales	Prevotellaceae	Prevotella	Unclassified Prevotella
ASV_270	0.000678238	0.00035655	0.000935166	0	Bacteria	Bacteroidota	Bacteroidia	Bacteroidales	Prevotellaceae	Prevotella	Unclassified Prevotella
ASV_2799	0	0	0	0.000285844	Bacteria	Bacteroidota	Bacteroidia	Bacteroidales	Prevotellaceae	Prevotella	Unclassified Prevotella
ASV_811	0	2.73978e-06	0.00121473	0	Bacteria	Bacteroidota	Bacteroidia	Bacteroidales	Prevotellaceae	Prevotella	Unclassified Prevotella
ASV_651	4.97732e-06	0	0	0.00277299	Bacteria	Bacteroidota	Bacteroidia	Bacteroidales	Prevotellaceae	Prevotella	Unclassified Prevotella
ASV_3130	0.00075861	3.72805e-05	5.26207e-05	0	Bacteria	Bacteroidota	Bacteroidia	Bacteroidales	Prevotellaceae	Prevotella	Unclassified Prevotella
ASV_111	0.0048382	0.00373999	0.0047535	0.00345832	Bacteria	Bacteroidota	Bacteroidia	Bacteroidales	Prevotellaceae	Prevotella	Prevotella copri
ASV_1718	0	0	0	0.000643835	Bacteria	Bacteroidota	Bacteroidia	Bacteroidales	Prevotellaceae	Prevotella	Prevotella copri
ASV_421	1.75512e-05	0.000923581	0.000960805	9.83069e-05	Bacteria	Bacteroidota	Bacteroidia	Bacteroidales	Prevotellaceae	Prevotella	Prevotella copri
ASV_2541	0	0	0.000142586	0.000132642	Bacteria	Bacteroidota	Bacteroidia	Bacteroidales	Prevotellaceae	Prevotella	Prevotella copri
ASV_826	1.95622e-05	9.09107e-06	0.00118325	5.67949e-06	Bacteria	Bacteroidota	Bacteroidia	Bacteroidales	Prevotellaceae	Prevotella	Unclassified Prevotella
ASV_265	0	0	0	0.00695235	Bacteria	Bacteroidota	Bacteroidia	Bacteroidales	Prevotellaceae	Prevotella	Prevotella copri
ASV_4961	0	0	2.01487e-05	0.000126402	Bacteria	Bacteroidota	Bacteroidia	Bacteroidales	Prevotellaceae	Prevotella	Unclassified Prevotella
ASV_423	0.000269458	0.000442999	1.44113e-05	0.000640231	Bacteria	Bacteroidota	Bacteroidia	Bacteroidales	Prevotellaceae	Prevotellaceae YAB2003 group	Unclassified Prevotellaceae YAB2003 group
ASV_333	0.000288784	0.000480341	3.79196e-05	0.00142888	Bacteria	Bacteroidota	Bacteroidia	Bacteroidales	Prevotellaceae	Prevotellaceae YAB2003 group	Unclassified Prevotellaceae YAB2003 group
ASV_117	0.00218795	0.00103977	0.000552311	1.89397e-05	Bacteria	Bacteroidota	Bacteroidia	Bacteroidales	Prevotellaceae	Prevotellaceae YAB2003 group	Unclassified Prevotellaceae YAB2003 group
ASV_1541	9.24021e-05	2.7842e-05	7.36332e-05	0	Bacteria	Bacteroidota	Bacteroidia	Bacteroidales	Prevotellaceae	Prevotellaceae YAB2003 group	Unclassified Prevotellaceae YAB2003 group
ASV_668	0.000268083	0.000188757	0.000129265	0	Bacteria	Bacteroidota	Bacteroidia	Bacteroidales	Prevotellaceae	Prevotella	Unclassified Prevotella
ASV_481	0.000310305	0.000319864	0.000227386	0	Bacteria	Bacteroidota	Bacteroidia	Bacteroidales	Prevotellaceae	Prevotella	Unclassified Prevotella
ASV_2392	0	0	0	0.000360168	Bacteria	Bacteroidota	Bacteroidia	Bacteroidales	Prevotellaceae	Prevotella	Unclassified Prevotella
ASV_553	0	0	0	0.00346538	Bacteria	Bacteroidota	Bacteroidia	Bacteroidales	Prevotellaceae	Prevotella	Unclassified Prevotella
ASV_2169	6.56397e-05	1.36573e-05	2.25898e-05	2.95233e-06	Bacteria	Bacteroidota	Bacteroidia	Bacteroidales	Prevotellaceae	Prevotella	Unclassified Prevotella
ASV_3395	2.84109e-05	2.80818e-05	5.32311e-06	0	Bacteria	Bacteroidota	Bacteroidia	Bacteroidales	Prevotellaceae	Prevotella	Unclassified Prevotella
ASV_684	0.000208673	0.000178834	1.66482e-05	0	Bacteria	Bacteroidota	Bacteroidia	Bacteroidales	Prevotellaceae	Prevotella	Unclassified Prevotella
ASV_321	0.000572684	0.000382536	0.000268418	1.24517e-05	Bacteria	Bacteroidota	Bacteroidia	Bacteroidales	Prevotellaceae	Prevotella	Unclassified Prevotella
ASV_139	0.000505799	0.00118848	0.00180633	1.16345e-05	Bacteria	Bacteroidota	Bacteroidia	Bacteroidales	Prevotellaceae	Prevotellaceae UCG-001	Unclassified Prevotellaceae UCG-001
ASV_1685	3.88523e-05	3.55853e-05	6.01359e-05	0	Bacteria	Bacteroidota	Bacteroidia	Bacteroidales	Prevotellaceae	Prevotellaceae NK3B31 group	Unclassified Prevotellaceae NK3B31 group
ASV_2916	1.15788e-05	1.65146e-05	9.94854e-05	0	Bacteria	Bacteroidota	Bacteroidia	Bacteroidales	Prevotellaceae	Prevotellaceae NK3B31 group	Unclassified Prevotellaceae NK3B31 group
ASV_318	0.000139093	0.0005013	0.000720394	0	Bacteria	Bacteroidota	Bacteroidia	Bacteroidales	Prevotellaceae	Prevotellaceae NK3B31 group	Unclassified Prevotellaceae NK3B31 group
ASV_4254	0	2.25123e-05	0	0	Bacteria	Bacteroidota	Bacteroidia	Bacteroidales	Prevotellaceae	Prevotellaceae NK3B31 group	Unclassified Prevotellaceae NK3B31 group
ASV_245	0.000338795	0.00067806	0.000674878	3.47988e-06	Bacteria	Bacteroidota	Bacteroidia	Bacteroidales	Prevotellaceae	Prevotellaceae NK3B31 group	Unclassified Prevotellaceae NK3B31 group
ASV_1993	0	4.78926e-05	9.20691e-05	0	Bacteria	Bacteroidota	Bacteroidia	Bacteroidales	Prevotellaceae	Prevotellaceae NK3B31 group	Unclassified Prevotellaceae NK3B31 group
ASV_689	5.39824e-05	0.000184273	0.000412864	0	Bacteria	Bacteroidota	Bacteroidia	Bacteroidales	Prevotellaceae	Prevotellaceae NK3B31 group	Unclassified Prevotellaceae NK3B31 group
ASV_466	0.000149155	0.00034396	0.000260493	0	Bacteria	Bacteroidota	Bacteroidia	Bacteroidales	Prevotellaceae	Prevotellaceae NK3B31 group	Unclassified Prevotellaceae NK3B31 group
ASV_2543	4.28313e-06	3.24369e-05	1.63023e-05	0	Bacteria	Bacteroidota	Bacteroidia	Bacteroidales	Prevotellaceae	Prevotellaceae NK3B31 group	Unclassified Prevotellaceae NK3B31 group
ASV_1462	1.40007e-05	3.32512e-05	0.000248478	0	Bacteria	Bacteroidota	Bacteroidia	Bacteroidales	Prevotellaceae	Prevotellaceae NK3B31 group	Unclassified Prevotellaceae NK3B31 group
ASV_4781	9.67975e-07	1.03621e-05	2.62768e-05	8.34126e-06	Bacteria	Bacteroidota	Bacteroidia	Bacteroidales	Prevotellaceae	Prevotellaceae NK3B31 group	Unclassified Prevotellaceae NK3B31 group
ASV_1048	5.73325e-05	9.55351e-05	0.000115568	0	Bacteria	Bacteroidota	Bacteroidia	Bacteroidales	Prevotellaceae	Prevotellaceae NK3B31 group	Unclassified Prevotellaceae NK3B31 group
ASV_762	3.30288e-05	0.000106101	0.000658525	2.37158e-06	Bacteria	Bacteroidota	Bacteroidia	Bacteroidales	Prevotellaceae	Prevotellaceae NK3B31 group	Unclassified Prevotellaceae NK3B31 group
ASV_2244	1.67236e-05	2.82866e-05	1.81054e-05	6.80334e-05	Bacteria	Bacteroidota	Bacteroidia	Bacteroidales	Prevotellaceae	Prevotellaceae NK3B31 group	Unclassified Prevotellaceae NK3B31 group
ASV_392	9.30342e-05	0.00032708	0.00108109	0	Bacteria	Bacteroidota	Bacteroidia	Bacteroidales	Prevotellaceae	Prevotellaceae NK3B31 group	Unclassified Prevotellaceae NK3B31 group
ASV_1170	9.31943e-05	6.96734e-05	2.17049e-06	0	Bacteria	Bacteroidota	Bacteroidia	Bacteroidales	Prevotellaceae	Prevotellaceae UCG-001	Unclassified Prevotellaceae UCG-001
ASV_1176	6.02887e-05	3.88063e-05	0.000280415	0	Bacteria	Bacteroidota	Bacteroidia	Bacteroidales	Prevotellaceae	Prevotellaceae UCG-001	Unclassified Prevotellaceae UCG-001
ASV_199	0.000427374	0.000432532	0.000668178	0.0033674	Bacteria	Bacteroidota	Bacteroidia	Bacteroidales	Prevotellaceae	Prevotella	Unclassified Prevotella
ASV_850	9.87146e-06	0	0	0.00153555	Bacteria	Bacteroidota	Bacteroidia	Bacteroidales	Prevotellaceae	Unclassified Prevotellaceae	Unclassified Prevotellaceae
ASV_2146	7.87016e-05	2.51586e-06	0	0	Bacteria	Bacteroidota	Bacteroidia	Bacteroidales	Prevotellaceae	Prevotella	Unclassified Prevotella
ASV_349	0.000941172	7.08859e-05	0	0	Bacteria	Bacteroidota	Bacteroidia	Bacteroidales	Prevotellaceae	Prevotella	Unclassified Prevotella
ASV_550	9.2304e-05	0.000103543	0.00124264	0	Bacteria	Bacteroidota	Bacteroidia	Bacteroidales	Prevotellaceae	Prevotella	Unclassified Prevotella
ASV_3040	0	0	0	0.000224464	Bacteria	Bacteroidota	Bacteroidia	Bacteroidales	Prevotellaceae	Prevotella	Unclassified Prevotella
ASV_271	0.00110406	0.000138608	0	0	Bacteria	Bacteroidota	Bacteroidia	Bacteroidales	Prevotellaceae	Prevotella	Unclassified Prevotella
ASV_1330	0	0	0	0.000947581	Bacteria	Bacteroidota	Bacteroidia	Bacteroidales	Prevotellaceae	Prevotella	Unclassified Prevotella
ASV_3884	1.83581e-05	2.35428e-06	0	0	Bacteria	Bacteroidota	Bacteroidia	Bacteroidales	Prevotellaceae	Prevotella	Unclassified Prevotella
ASV_2227	4.94615e-05	8.1451e-06	4.89361e-06	0.000148515	Bacteria	Bacteroidota	Bacteroidia	Bacteroidales	Prevotellaceae	Prevotellaceae UCG-001	Unclassified Prevotellaceae UCG-001
ASV_1889	3.21659e-05	3.95363e-05	6.09598e-05	0	Bacteria	Bacteroidota	Bacteroidia	Bacteroidales	Prevotellaceae	Prevotella	Unclassified Prevotella
ASV_1553	4.99022e-05	6.85209e-05	3.28201e-06	0	Bacteria	Bacteroidota	Bacteroidia	Bacteroidales	Prevotellaceae	Prevotella	Unclassified Prevotella
ASV_476	0.000314301	0.000283442	0.000213118	0	Bacteria	Bacteroidota	Bacteroidia	Bacteroidales	Prevotellaceae	Prevotella	Unclassified Prevotella
ASV_842	0.000152766	9.93045e-05	0.000138963	3.26578e-06	Bacteria	Bacteroidota	Bacteroidia	Bacteroidales	Prevotellaceae	Prevotella	Unclassified Prevotella
ASV_1599	5.66647e-05	9.37473e-06	0.000198626	0	Bacteria	Bacteroidota	Bacteroidia	Bacteroidales	Prevotellaceae	Prevotella	Unclassified Prevotella
ASV_1471	0.000113765	2.54481e-05	5.40778e-05	0	Bacteria	Bacteroidota	Bacteroidia	Bacteroidales	Prevotellaceae	Prevotella	Unclassified Prevotella
ASV_2907	2.4529e-05	2.30132e-06	0	0	Bacteria	Bacteroidota	Bacteroidia	Bacteroidales	Prevotellaceae	Prevotella	Unclassified Prevotella
ASV_2408	3.70379e-05	2.44205e-05	3.49576e-05	0	Bacteria	Bacteroidota	Bacteroidia	Bacteroidales	Prevotellaceae	Prevotella	Unclassified Prevotella
ASV_1981	7.62139e-05	1.09827e-05	2.54607e-05	0	Bacteria	Bacteroidota	Bacteroidia	Bacteroidales	Prevotellaceae	Prevotella	Unclassified Prevotella
ASV_1551	6.37969e-05	4.00429e-05	3.8801e-05	0	Bacteria	Bacteroidota	Bacteroidia	Bacteroidales	Prevotellaceae	Prevotella	Unclassified Prevotella
ASV_1326	0.000142869	1.87676e-05	4.4029e-05	6.67e-05	Bacteria	Bacteroidota	Bacteroidia	Bacteroidales	Prevotellaceae	Prevotella	Unclassified Prevotella
ASV_3073	0	2.07149e-05	3.77275e-05	0	Bacteria	Bacteroidota	Bacteroidia	Bacteroidales	Prevotellaceae	Prevotella	Unclassified Prevotella
ASV_1559	5.73485e-05	5.73307e-05	3.32001e-05	0	Bacteria	Bacteroidota	Bacteroidia	Bacteroidales	Prevotellaceae	Prevotella	Unclassified Prevotella
ASV_5517	1.17699e-05	1.41465e-05	7.60964e-06	0	Bacteria	Bacteroidota	Bacteroidia	Bacteroidales	Prevotellaceae	Prevotella	Unclassified Prevotella
ASV_1238	6.50009e-05	9.41318e-05	0	0	Bacteria	Bacteroidota	Bacteroidia	Bacteroidales	Prevotellaceae	Prevotella	Unclassified Prevotella
ASV_948	0.000114242	0.000137652	0.000171308	0	Bacteria	Bacteroidota	Bacteroidia	Bacteroidales	Prevotellaceae	Prevotella	Unclassified Prevotella
ASV_2007	7.23473e-05	2.18918e-05	1.44463e-05	0	Bacteria	Bacteroidota	Bacteroidia	Bacteroidales	Prevotellaceae	Prevotella	Unclassified Prevotella
ASV_1539	0	2.81464e-07	2.21686e-06	0.00064411	Bacteria	Bacteroidota	Bacteroidia	Bacteroidales	Prevotellaceae	Prevotella	Unclassified Prevotella
ASV_3079	0	0	0	0.000193426	Bacteria	Bacteroidota	Bacteroidia	Bacteroidales	Prevotellaceae	Prevotella	Unclassified Prevotella
ASV_3875	2.57906e-05	2.65247e-06	0	0	Bacteria	Bacteroidota	Bacteroidia	Bacteroidales	Prevotellaceae	Prevotella	Unclassified Prevotella
ASV_3569	0	0	0	0.000206842	Bacteria	Bacteroidota	Bacteroidia	Bacteroidales	Prevotellaceae	Prevotella	Unclassified Prevotella
ASV_819	0.000458137	0.00010514	2.50289e-06	0	Bacteria	Bacteroidota	Bacteroidia	Bacteroidales	Prevotellaceae	Prevotella	Unclassified Prevotella
ASV_3034	0	0	0	0.000278743	Bacteria	Bacteroidota	Bacteroidia	Bacteroidales	Prevotellaceae	Prevotella	Unclassified Prevotella
ASV_2254	7.68879e-05	1.31167e-05	1.45763e-05	0	Bacteria	Bacteroidota	Bacteroidia	Bacteroidales	Prevotellaceae	Prevotella	Unclassified Prevotella
ASV_4839	2.29132e-05	9.80372e-06	2.34946e-06	0	Bacteria	Bacteroidota	Bacteroidia	Bacteroidales	Prevotellaceae	Prevotella	Unclassified Prevotella
ASV_996	0.000100855	0.000106806	7.73414e-05	0	Bacteria	Bacteroidota	Bacteroidia	Bacteroidales	Prevotellaceae	Prevotellaceae UCG-001	Unclassified Prevotellaceae UCG-001
ASV_1286	2.18876e-05	0.000126441	0.000254803	3.37258e-05	Bacteria	Bacteroidota	Bacteroidia	Bacteroidales	Prevotellaceae	Prevotella	Unclassified Prevotella
ASV_230	0	0	0	0.0081675	Bacteria	Bacteroidota	Bacteroidia	Bacteroidales	Prevotellaceae	Prevotella	Unclassified Prevotella
ASV_2087	0	0	0	0.000480981	Bacteria	Bacteroidota	Bacteroidia	Bacteroidales	Prevotellaceae	Prevotella	Unclassified Prevotella
ASV_2546	6.93445e-05	4.43365e-06	2.65238e-05	0	Bacteria	Bacteroidota	Bacteroidia	Bacteroidales	Prevotellaceae	Prevotella	Unclassified Prevotella
ASV_2154	2.33118e-05	5.0832e-06	0.000123985	0	Bacteria	Bacteroidota	Bacteroidia	Bacteroidales	Prevotellaceae	Prevotella	Unclassified Prevotella
ASV_414	0.000356075	5.23025e-05	0.00090923	0	Bacteria	Bacteroidota	Bacteroidia	Bacteroidales	Prevotellaceae	Prevotella	Unclassified Prevotella
ASV_3093	3.32353e-05	0	5.34423e-05	0	Bacteria	Bacteroidota	Bacteroidia	Bacteroidales	Prevotellaceae	Prevotella	Unclassified Prevotella
ASV_4717	1.7839e-05	0	0	0	Bacteria	Bacteroidota	Bacteroidia	Bacteroidales	Prevotellaceae	Prevotella	Unclassified Prevotella
ASV_1663	5.07933e-05	4.26035e-05	3.65576e-05	0	Bacteria	Bacteroidota	Bacteroidia	Bacteroidales	Prevotellaceae	Prevotella	Unclassified Prevotella
ASV_966	4.6868e-05	0.000112037	0.000380671	0	Bacteria	Bacteroidota	Bacteroidia	Bacteroidales	Prevotellaceae	Prevotella	Unclassified Prevotella
ASV_1014	0.00012281	0.000121362	9.48784e-06	0	Bacteria	Bacteroidota	Bacteroidia	Bacteroidales	Prevotellaceae	Prevotella	Unclassified Prevotella
ASV_1707	7.5757e-05	2.02998e-05	0	0	Bacteria	Bacteroidota	Bacteroidia	Bacteroidales	Prevotellaceae	Prevotellaceae UCG-001	Unclassified Prevotellaceae UCG-001
ASV_4585	0	0	6.82594e-05	0	Bacteria	Bacteroidota	Bacteroidia	Bacteroidales	Prevotellaceae	Prevotella	Unclassified Prevotella
ASV_755	0.000106811	0.000185741	0.000173173	0	Bacteria	Bacteroidota	Bacteroidia	Bacteroidales	Prevotellaceae	Prevotella	Unclassified Prevotella
ASV_2110	0	0	0	0.000412049	Bacteria	Bacteroidota	Bacteroidia	Bacteroidales	Prevotellaceae	Prevotella	Unclassified Prevotella
ASV_178	0.00105587	0.000610441	0.00065277	3.79623e-06	Bacteria	Bacteroidota	Bacteroidia	Bacteroidales	Prevotellaceae	Prevotella	Unclassified Prevotella
ASV_151	0.00137919	0.000913141	0.000571486	5.33645e-06	Bacteria	Bacteroidota	Bacteroidia	Bacteroidales	Prevotellaceae	Unclassified Prevotellaceae	Unclassified Prevotellaceae
ASV_761	0.000263858	8.14257e-05	0.000168439	1.96366e-05	Bacteria	Bacteroidota	Bacteroidia	Bacteroidales	Prevotellaceae	Prevotella	Unclassified Prevotella
ASV_3689	2.81241e-05	3.64515e-06	1.39066e-05	0	Bacteria	Bacteroidota	Bacteroidia	Bacteroidales	Prevotellaceae	Prevotella	Unclassified Prevotella
ASV_857	0.000217993	7.89257e-05	0.000160819	0	Bacteria	Bacteroidota	Bacteroidia	Bacteroidales	Prevotellaceae	Prevotella	Unclassified Prevotella
ASV_1467	7.09689e-05	2.91552e-05	0.000151371	0.00011191	Bacteria	Bacteroidota	Bacteroidia	Bacteroidales	Prevotellaceae	Prevotellaceae UCG-001	Unclassified Prevotellaceae UCG-001
ASV_1811	2.04318e-05	4.27507e-05	8.00021e-05	0	Bacteria	Bacteroidota	Bacteroidia	Bacteroidales	Prevotellaceae	Prevotellaceae UCG-001	Unclassified Prevotellaceae UCG-001
ASV_1045	1.63069e-05	0.000100358	0.000285378	2.13498e-05	Bacteria	Bacteroidota	Bacteroidia	Bacteroidales	Prevotellaceae	Prevotellaceae UCG-001	Unclassified Prevotellaceae UCG-001
ASV_708	8.51064e-05	0.000118512	0.000622239	0	Bacteria	Bacteroidota	Bacteroidia	Bacteroidales	Prevotellaceae	Prevotella	Unclassified Prevotella
ASV_1219	2.46191e-05	1.58082e-05	1.94598e-05	0.000915409	Bacteria	Bacteroidota	Bacteroidia	Bacteroidales	Prevotellaceae	Prevotellaceae UCG-001	Unclassified Prevotellaceae UCG-001
ASV_3462	8.37937e-07	3.42895e-06	5.62762e-06	0.000120726	Bacteria	Bacteroidota	Bacteroidia	Bacteroidales	Prevotellaceae	Prevotellaceae UCG-001	Unclassified Prevotellaceae UCG-001
ASV_1426	0	0	0	0.00094627	Bacteria	Bacteroidota	Bacteroidia	Bacteroidales	Prevotellaceae	Prevotella	Unclassified Prevotella
ASV_1412	1.15248e-05	1.45759e-06	0	0.000753925	Bacteria	Bacteroidota	Bacteroidia	Bacteroidales	Prevotellaceae	Prevotella	Unclassified Prevotella
ASV_4468	9.73049e-06	1.7821e-05	2.88608e-06	0	Bacteria	Bacteroidota	Bacteroidia	Bacteroidales	Prevotellaceae	Prevotella	Unclassified Prevotella
ASV_1106	1.15875e-07	0	0	0.00123547	Bacteria	Bacteroidota	Bacteroidia	Bacteroidales	Prevotellaceae	Prevotellaceae UCG-001	Unclassified Prevotellaceae UCG-001
ASV_2436	0	0	0	0.000387256	Bacteria	Bacteroidota	Bacteroidia	Bacteroidales	Prevotellaceae	Prevotellaceae UCG-001	Unclassified Prevotellaceae UCG-001
ASV_3281	0	1.51859e-06	1.5926e-06	0.000348192	Bacteria	Bacteroidota	Bacteroidia	Bacteroidales	Prevotellaceae	Unclassified Prevotellaceae	Unclassified Prevotellaceae
ASV_4354	0	0	0	0.000122131	Bacteria	Bacteroidota	Bacteroidia	Bacteroidales	Prevotellaceae	Unclassified Prevotellaceae	Unclassified Prevotellaceae
ASV_1885	1.32512e-05	4.52847e-05	0.000158196	0	Bacteria	Bacteroidota	Bacteroidia	Bacteroidales	Prevotellaceae	Prevotella	Unclassified Prevotella
ASV_4627	1.68856e-05	1.50867e-06	1.83985e-05	0	Bacteria	Bacteroidota	Bacteroidia	Bacteroidales	Prevotellaceae	Prevotella	Unclassified Prevotella
ASV_3790	2.58059e-05	9.92283e-06	1.83928e-05	0	Bacteria	Bacteroidota	Bacteroidia	Bacteroidales	Prevotellaceae	Prevotella	Unclassified Prevotella
ASV_1297	7.19467e-07	1.0657e-06	0.000597522	3.03743e-05	Bacteria	Bacteroidota	Bacteroidia	Bacteroidales	Prevotellaceae	Prevotellaceae NK3B31 group	Unclassified Prevotellaceae NK3B31 group
ASV_2622	1.01425e-06	0	1.32477e-05	0.000263201	Bacteria	Bacteroidota	Bacteroidia	Bacteroidales	Prevotellaceae	Unclassified Prevotellaceae	Unclassified Prevotellaceae
ASV_3003	2.15848e-07	3.89985e-05	2.58434e-05	0.000103032	Bacteria	Bacteroidota	Bacteroidia	Bacteroidales	Prevotellaceae	Unclassified Prevotellaceae	Unclassified Prevotellaceae
ASV_2319	0	0	0	0.000423003	Bacteria	Bacteroidota	Bacteroidia	Bacteroidales	Prevotellaceae	Prevotellaceae NK3B31 group	Unclassified Prevotellaceae NK3B31 group
ASV_3695	0	0	0	0.000144672	Bacteria	Bacteroidota	Bacteroidia	Bacteroidales	Prevotellaceae	Prevotellaceae NK3B31 group	Unclassified Prevotellaceae NK3B31 group
ASV_1143	0	0	0	0.00123966	Bacteria	Bacteroidota	Bacteroidia	Bacteroidales	Prevotellaceae	Prevotellaceae NK3B31 group	Unclassified Prevotellaceae NK3B31 group
ASV_2039	0	0	0	0.000497446	Bacteria	Bacteroidota	Bacteroidia	Bacteroidales	Prevotellaceae	Prevotellaceae NK3B31 group	Unclassified Prevotellaceae NK3B31 group
ASV_2373	0	0	0	0.000328246	Bacteria	Bacteroidota	Bacteroidia	Bacteroidales	Prevotellaceae	Unclassified Prevotellaceae	Unclassified Prevotellaceae
ASV_641	0	4.53002e-07	0	0.00270973	Bacteria	Bacteroidota	Bacteroidia	Bacteroidales	Prevotellaceae	Unclassified Prevotellaceae	Unclassified Prevotellaceae
ASV_1929	0	1.78258e-05	0.000198451	3.11178e-05	Bacteria	Bacteroidota	Bacteroidia	Bacteroidales	Prevotellaceae	Prevotellaceae NK3B31 group	Unclassified Prevotellaceae NK3B31 group
ASV_2521	0	0	0	0.000277746	Bacteria	Bacteroidota	Bacteroidia	Bacteroidales	Prevotellaceae	Prevotella	Unclassified Prevotella
ASV_2266	0	0	0	0.000416885	Bacteria	Bacteroidota	Bacteroidia	Bacteroidales	Prevotellaceae	Prevotellaceae NK3B31 group	Unclassified Prevotellaceae NK3B31 group
ASV_3203	0	0	4.43264e-06	0.000202291	Bacteria	Bacteroidota	Bacteroidia	Bacteroidales	Prevotellaceae	Prevotellaceae NK3B31 group	Unclassified Prevotellaceae NK3B31 group
ASV_1352	0	7.8345e-06	1.58848e-06	0.000760794	Bacteria	Bacteroidota	Bacteroidia	Bacteroidales	Prevotellaceae	Unclassified Prevotellaceae	Unclassified Prevotellaceae
ASV_3037	0	0	0	0.000234998	Bacteria	Bacteroidota	Bacteroidia	Bacteroidales	Prevotellaceae	Prevotella	Unclassified Prevotella
ASV_2616	0	2.86835e-05	9.47425e-05	5.35327e-05	Bacteria	Bacteroidota	Bacteroidia	Bacteroidales	Prevotellaceae	Unclassified Prevotellaceae	Unclassified Prevotellaceae
ASV_1619	0	0	0	0.000654736	Bacteria	Bacteroidota	Bacteroidia	Bacteroidales	Prevotellaceae	Prevotella	Unclassified Prevotella
ASV_516	5.19752e-07	0	0	0.00381676	Bacteria	Bacteroidota	Bacteroidia	Bacteroidales	Prevotellaceae	Prevotella	Unclassified Prevotella
ASV_2380	0	0	0	0.000289971	Bacteria	Bacteroidota	Bacteroidia	Bacteroidales	Prevotellaceae	Prevotella	Unclassified Prevotella
ASV_261	0	0	0	0.00643225	Bacteria	Bacteroidota	Bacteroidia	Bacteroidales	Prevotellaceae	Prevotella	Unclassified Prevotella
ASV_903	2.19299e-06	3.23416e-05	0.00101324	0	Bacteria	Bacteroidota	Bacteroidia	Bacteroidales	Prevotellaceae	Prevotella	Unclassified Prevotella
ASV_1540	0	0	0	0.000707673	Bacteria	Bacteroidota	Bacteroidia	Bacteroidales	Prevotellaceae	Prevotella	Unclassified Prevotella
ASV_84	0	0	0	0.0206083	Bacteria	Bacteroidota	Bacteroidia	Bacteroidales	Prevotellaceae	Prevotella	Unclassified Prevotella
ASV_187	8.16355e-06	0	0	0.00918609	Bacteria	Bacteroidota	Bacteroidia	Bacteroidales	Prevotellaceae	Prevotella	Unclassified Prevotella
ASV_1886	0	0	0	0.000533321	Bacteria	Bacteroidota	Bacteroidia	Bacteroidales	Prevotellaceae	Prevotella	Unclassified Prevotella
ASV_713	0	0	0	0.00194339	Bacteria	Bacteroidota	Bacteroidia	Bacteroidales	Prevotellaceae	Prevotella	Unclassified Prevotella
ASV_1234	0	0	0	0.00111601	Bacteria	Bacteroidota	Bacteroidia	Bacteroidales	Prevotellaceae	Prevotella	Unclassified Prevotella
ASV_2118	0	0	0	0.000484278	Bacteria	Bacteroidota	Bacteroidia	Bacteroidales	Prevotellaceae	Prevotella	Unclassified Prevotella
ASV_35	0.000144785	0	4.65104e-06	0.0479664	Bacteria	Bacteroidota	Bacteroidia	Bacteroidales	Prevotellaceae	Prevotella	Unclassified Prevotella
ASV_2524	0	0	0	0.000269612	Bacteria	Bacteroidota	Bacteroidia	Bacteroidales	Prevotellaceae	Prevotella	Unclassified Prevotella
ASV_2497	0	0	0	0.000409277	Bacteria	Bacteroidota	Bacteroidia	Bacteroidales	Prevotellaceae	Prevotella	Unclassified Prevotella
ASV_2759	0	0	0	0.000329656	Bacteria	Bacteroidota	Bacteroidia	Bacteroidales	Prevotellaceae	Prevotella	Unclassified Prevotella
ASV_1423	0	0	0	0.000908028	Bacteria	Bacteroidota	Bacteroidia	Bacteroidales	Prevotellaceae	Unclassified Prevotellaceae	Unclassified Prevotellaceae
ASV_1379	0	0	0	0.000839962	Bacteria	Bacteroidota	Bacteroidia	Bacteroidales	Prevotellaceae	Prevotella	Unclassified Prevotella
ASV_2519	0	0	0	0.000341899	Bacteria	Bacteroidota	Bacteroidia	Bacteroidales	Prevotellaceae	Prevotella	Unclassified Prevotella
ASV_394	1.10855e-06	0	0	0.00444298	Bacteria	Bacteroidota	Bacteroidia	Bacteroidales	Prevotellaceae	Prevotella	Unclassified Prevotella
ASV_238	6.32208e-07	0	0	0.00613072	Bacteria	Bacteroidota	Bacteroidia	Bacteroidales	Prevotellaceae	Prevotella	Unclassified Prevotella
ASV_1235	0	0	0	0.00118116	Bacteria	Bacteroidota	Bacteroidia	Bacteroidales	Prevotellaceae	Prevotella	Unclassified Prevotella
ASV_1513	0	0	0	0.000852579	Bacteria	Bacteroidota	Bacteroidia	Bacteroidales	Prevotellaceae	Prevotella	Unclassified Prevotella
ASV_149	1.03838e-05	8.3468e-07	1.05462e-06	0.0117475	Bacteria	Bacteroidota	Bacteroidia	Bacteroidales	Prevotellaceae	Prevotella	Unclassified Prevotella
ASV_108	9.59251e-06	0	0	0.0193461	Bacteria	Bacteroidota	Bacteroidia	Bacteroidales	Prevotellaceae	Prevotella	Unclassified Prevotella
ASV_292	0	0	0	0.00634457	Bacteria	Bacteroidota	Bacteroidia	Bacteroidales	Prevotellaceae	Prevotella	Unclassified Prevotella
ASV_1740	0	0	0	0.000645213	Bacteria	Bacteroidota	Bacteroidia	Bacteroidales	Prevotellaceae	Prevotella	Unclassified Prevotella
ASV_95	0	0	0	0.0176281	Bacteria	Bacteroidota	Bacteroidia	Bacteroidales	Prevotellaceae	Prevotella	Unclassified Prevotella
ASV_732	0	0	0	0.00189694	Bacteria	Bacteroidota	Bacteroidia	Bacteroidales	Prevotellaceae	Prevotella	Unclassified Prevotella
ASV_639	4.52339e-07	0	7.67166e-07	0.00276598	Bacteria	Bacteroidota	Bacteroidia	Bacteroidales	Prevotellaceae	Prevotella	Unclassified Prevotella
ASV_3057	0	0	0	0.000266612	Bacteria	Bacteroidota	Bacteroidia	Bacteroidales	Prevotellaceae	Prevotella	Unclassified Prevotella
ASV_1078	7.28356e-05	0.000113754	1.45591e-05	0	Bacteria	Bacteroidota	Bacteroidia	Bacteroidales	Prevotellaceae	Unclassified Prevotellaceae	Unclassified Prevotellaceae
ASV_277	0.000446661	0.00046506	0.000217933	6.96255e-06	Bacteria	Bacteroidota	Bacteroidia	Bacteroidales	Prevotellaceae	Prevotellaceae UCG-001	Unclassified Prevotellaceae UCG-001
ASV_224	0.000975692	0.000464303	0.00114217	2.00044e-06	Bacteria	Bacteroidota	Bacteroidia	Bacteroidales	Prevotellaceae	Prevotella	Unclassified Prevotella
ASV_936	2.16207e-05	1.82935e-05	0.000100443	0.00077594	Bacteria	Bacteroidota	Bacteroidia	Bacteroidales	Prevotellaceae	Prevotella	Unclassified Prevotella
ASV_2078	5.64478e-05	1.54798e-05	3.40231e-05	0	Bacteria	Bacteroidota	Bacteroidia	Bacteroidales	Prevotellaceae	Prevotella	Unclassified Prevotella
ASV_420	0.000287324	9.1244e-05	0.000341261	0.00181086	Bacteria	Bacteroidota	Bacteroidia	Bacteroidales	Prevotellaceae	Prevotella	Unclassified Prevotella
ASV_952	0.000162009	6.66688e-05	0.000136873	0	Bacteria	Bacteroidota	Bacteroidia	Bacteroidales	Prevotellaceae	Prevotella	Unclassified Prevotella
ASV_4150	3.14878e-05	0	2.6242e-05	0	Bacteria	Bacteroidota	Bacteroidia	Bacteroidales	Prevotellaceae	Prevotella	Unclassified Prevotella
ASV_301	0.000957089	0.000391834	0.000103339	0	Bacteria	Bacteroidota	Bacteroidia	Bacteroidales	Prevotellaceae	Prevotella	Unclassified Prevotella
ASV_536	0.000484507	0.00018763	3.10981e-05	1.02455e-05	Bacteria	Bacteroidota	Bacteroidia	Bacteroidales	Prevotellaceae	Prevotella	Unclassified Prevotella
ASV_1499	8.32738e-05	1.79124e-05	0.000131615	0	Bacteria	Bacteroidota	Bacteroidia	Bacteroidales	Prevotellaceae	Prevotella	Unclassified Prevotella
ASV_2985	2.16504e-06	1.2088e-06	0.000123012	3.08532e-06	Bacteria	Bacteroidota	Bacteroidia	Bacteroidales	Prevotellaceae	Unclassified Prevotellaceae	Unclassified Prevotellaceae
ASV_840	0.000104096	9.43479e-05	0.000358641	0	Bacteria	Bacteroidota	Bacteroidia	Bacteroidales	Prevotellaceae	Unclassified Prevotellaceae	Unclassified Prevotellaceae
ASV_2751	1.13797e-05	1.19071e-05	5.60952e-05	0	Bacteria	Bacteroidota	Bacteroidia	Bacteroidales	Prevotellaceae	Unclassified Prevotellaceae	Unclassified Prevotellaceae
ASV_1006	0.000140368	7.45918e-05	0.0001005	0	Bacteria	Bacteroidota	Bacteroidia	Bacteroidales	Prevotellaceae	Prevotella	Unclassified Prevotella
ASV_290	0.000589957	0.000400425	0.000441776	0	Bacteria	Bacteroidota	Bacteroidia	Bacteroidales	Prevotellaceae	Prevotella	Unclassified Prevotella
ASV_3416	1.73634e-05	0	1.07131e-05	0	Bacteria	Bacteroidota	Bacteroidia	Bacteroidales	Prevotellaceae	Prevotella	Unclassified Prevotella
ASV_1531	4.5982e-05	7.52907e-05	2.21153e-05	0	Bacteria	Bacteroidota	Bacteroidia	Bacteroidales	Prevotellaceae	Prevotella	Unclassified Prevotella
ASV_4593	1.10028e-05	4.81303e-06	1.56775e-05	0	Bacteria	Bacteroidota	Bacteroidia	Bacteroidales	Prevotellaceae	Prevotella	Unclassified Prevotella
ASV_1381	6.78891e-05	8.84153e-05	8.43661e-05	0	Bacteria	Bacteroidota	Bacteroidia	Bacteroidales	Prevotellaceae	Prevotella	Unclassified Prevotella
ASV_206	0.000746605	0.000732096	0.000432404	0	Bacteria	Bacteroidota	Bacteroidia	Bacteroidales	Prevotellaceae	Prevotella	Unclassified Prevotella
ASV_1275	8.68115e-05	9.13922e-05	3.68035e-05	0	Bacteria	Bacteroidota	Bacteroidia	Bacteroidales	Prevotellaceae	Prevotella	Unclassified Prevotella
ASV_646	0.000152608	0.000312933	6.69823e-05	0	Bacteria	Bacteroidota	Bacteroidia	Bacteroidales	Prevotellaceae	Prevotella	Unclassified Prevotella
ASV_839	0.000122999	0.000207124	1.2571e-05	0	Bacteria	Bacteroidota	Bacteroidia	Bacteroidales	Prevotellaceae	Prevotella	Unclassified Prevotella
ASV_387	0.000407977	0.000470495	3.88444e-05	0	Bacteria	Bacteroidota	Bacteroidia	Bacteroidales	Prevotellaceae	Prevotella	Unclassified Prevotella
ASV_1358	0.000182073	7.01752e-05	1.8082e-05	0	Bacteria	Bacteroidota	Bacteroidia	Bacteroidales	Prevotellaceae	Prevotella	Unclassified Prevotella
ASV_609	0.000268842	0.00026071	3.78444e-05	0	Bacteria	Bacteroidota	Bacteroidia	Bacteroidales	Prevotellaceae	Prevotella	Unclassified Prevotella
ASV_2959	0.000110443	0	0	0	Bacteria	Bacteroidota	Bacteroidia	Bacteroidales	Prevotellaceae	Prevotella	Unclassified Prevotella
ASV_303	0.000431074	0.000541778	0.000279087	0	Bacteria	Bacteroidota	Bacteroidia	Bacteroidales	Prevotellaceae	Prevotella	Unclassified Prevotella
ASV_2911	1.3215e-05	5.31088e-05	8.58384e-06	0	Bacteria	Bacteroidota	Bacteroidia	Bacteroidales	Prevotellaceae	Prevotella	Unclassified Prevotella
ASV_169	0.000616676	0.00108851	0.000772619	0	Bacteria	Bacteroidota	Bacteroidia	Bacteroidales	Prevotellaceae	Prevotella	Unclassified Prevotella
ASV_830	9.67844e-05	9.45928e-05	0.000435465	0	Bacteria	Bacteroidota	Bacteroidia	Bacteroidales	Prevotellaceae	Prevotella	Unclassified Prevotella
ASV_2129	6.35432e-05	2.56626e-05	1.9348e-05	0	Bacteria	Bacteroidota	Bacteroidia	Bacteroidales	Prevotellaceae	Prevotella	Unclassified Prevotella
ASV_673	0.000189349	0.000203475	6.70857e-05	0	Bacteria	Bacteroidota	Bacteroidia	Bacteroidales	Prevotellaceae	Prevotella	Unclassified Prevotella
ASV_3296	5.88968e-06	2.48069e-05	3.30246e-05	0	Bacteria	Bacteroidota	Bacteroidia	Bacteroidales	Prevotellaceae	Prevotella	Unclassified Prevotella
ASV_1405	0.000113724	5.05762e-05	0	0	Bacteria	Bacteroidota	Bacteroidia	Bacteroidales	Prevotellaceae	Prevotella	Unclassified Prevotella
ASV_695	0.000301938	0.000134571	6.78373e-05	8.23398e-06	Bacteria	Bacteroidota	Bacteroidia	Bacteroidales	Prevotellaceae	Prevotella	Unclassified Prevotella
ASV_1526	2.99874e-05	1.18799e-05	0	0.000608845	Bacteria	Bacteroidota	Bacteroidia	Bacteroidales	Prevotellaceae	Prevotella	Unclassified Prevotella
ASV_600	0.000220261	0.000165827	0.000460535	0	Bacteria	Bacteroidota	Bacteroidia	Bacteroidales	Prevotellaceae	Prevotella	Unclassified Prevotella
ASV_259	0.000490933	0.000560062	0.000736736	0	Bacteria	Bacteroidota	Bacteroidia	Bacteroidales	Prevotellaceae	Prevotella	Unclassified Prevotella
ASV_145	0.00120977	0.00111013	0.000721189	0	Bacteria	Bacteroidota	Bacteroidia	Bacteroidales	Prevotellaceae	Prevotella	Unclassified Prevotella
ASV_2378	5.73248e-05	3.56235e-06	1.21754e-05	0	Bacteria	Bacteroidota	Bacteroidia	Bacteroidales	Prevotellaceae	Prevotella	Unclassified Prevotella
ASV_3137	0	2.87877e-07	0.000131035	0	Bacteria	Bacteroidota	Bacteroidia	Bacteroidales	Prevotellaceae	Prevotella	Unclassified Prevotella
ASV_189	0.000591817	0.000623652	0.000170331	0.0017487	Bacteria	Bacteroidota	Bacteroidia	Bacteroidales	Prevotellaceae	Prevotella	Unclassified Prevotella
ASV_872	0.000304901	0.000115756	0	0	Bacteria	Bacteroidota	Bacteroidia	Bacteroidales	Prevotellaceae	Prevotella	Unclassified Prevotella
ASV_2044	3.09212e-05	3.29097e-05	5.09563e-05	0	Bacteria	Bacteroidota	Bacteroidia	Bacteroidales	Prevotellaceae	Prevotella	Unclassified Prevotella
ASV_765	1.18197e-05	1.25654e-05	0	0.00201837	Bacteria	Bacteroidota	Bacteroidia	Bacteroidales	Prevotellaceae	Prevotella	Unclassified Prevotella
ASV_1515	5.32436e-05	4.16869e-05	3.76943e-05	0	Bacteria	Bacteroidota	Bacteroidia	Bacteroidales	Prevotellaceae	Prevotella	Unclassified Prevotella
ASV_612	0	0	0	0.0020132	Bacteria	Bacteroidota	Bacteroidia	Bacteroidales	Prevotellaceae	Prevotella	Unclassified Prevotella
ASV_1023	1.34295e-05	0	0	0.00102187	Bacteria	Bacteroidota	Bacteroidia	Bacteroidales	Prevotellaceae	Prevotella	Unclassified Prevotella
ASV_160	0.000911015	0.000888296	0.000572518	0.000238471	Bacteria	Bacteroidota	Bacteroidia	Bacteroidales	Prevotellaceae	Prevotella	Unclassified Prevotella
ASV_4362	0.000126598	1.32756e-05	0	0	Bacteria	Bacteroidota	Bacteroidia	Bacteroidales	Prevotellaceae	Prevotella	Unclassified Prevotella
ASV_1072	7.24819e-05	9.76151e-05	7.67172e-05	0	Bacteria	Bacteroidota	Bacteroidia	Bacteroidales	Prevotellaceae	Prevotella	Unclassified Prevotella
ASV_158	0.000801515	0.000907244	0.00142586	6.34469e-06	Bacteria	Bacteroidota	Bacteroidia	Bacteroidales	Prevotellaceae	Prevotella	Unclassified Prevotella
ASV_1422	7.38616e-05	2.9375e-05	0.000122773	1.12136e-05	Bacteria	Bacteroidota	Bacteroidia	Bacteroidales	Prevotellaceae	Prevotella	Unclassified Prevotella
ASV_66	0.00139636	0.0016323	0.00273216	0.00314131	Bacteria	Bacteroidota	Bacteroidia	Bacteroidales	Prevotellaceae	Prevotella	Unclassified Prevotella
ASV_2295	1.15233e-05	4.00843e-05	0	0	Bacteria	Bacteroidota	Bacteroidia	Bacteroidales	Prevotellaceae	Prevotella	Unclassified Prevotella
ASV_730	0	0	0	0.00155423	Bacteria	Bacteroidota	Bacteroidia	Bacteroidales	Prevotellaceae	Prevotella	Unclassified Prevotella
ASV_249	0.00032243	0.000683989	0.00080181	0	Bacteria	Bacteroidota	Bacteroidia	Bacteroidales	Prevotellaceae	Prevotella	Unclassified Prevotella
ASV_101	0.00145221	0.00155707	0.00161186	1.01942e-05	Bacteria	Bacteroidota	Bacteroidia	Bacteroidales	Prevotellaceae	Prevotella	Unclassified Prevotella
ASV_127	0.000792188	0.00133109	0.0012351	7.50713e-06	Bacteria	Bacteroidota	Bacteroidia	Bacteroidales	Prevotellaceae	Prevotella	Unclassified Prevotella
ASV_675	6.72202e-05	0.00013414	0.000481549	0.000861567	Bacteria	Bacteroidota	Bacteroidia	Bacteroidales	Prevotellaceae	Prevotella	Unclassified Prevotella
ASV_2200	1.79946e-05	4.72947e-05	7.26073e-06	0	Bacteria	Bacteroidota	Bacteroidia	Bacteroidales	Prevotellaceae	Prevotella	Unclassified Prevotella
ASV_1862	0.000102256	1.38197e-05	0	0	Bacteria	Bacteroidota	Bacteroidia	Bacteroidales	Prevotellaceae	Prevotella	Unclassified Prevotella
ASV_964	6.51756e-05	0.000167467	6.56381e-05	0	Bacteria	Bacteroidota	Bacteroidia	Bacteroidales	Prevotellaceae	Prevotella	Prevotella ruminicola
ASV_116	0.0011269	0.00161279	0.00185739	0	Bacteria	Bacteroidota	Bacteroidia	Bacteroidales	Prevotellaceae	Prevotella	Prevotella ruminicola
ASV_593	0.000145164	0.000329218	0.000437952	0	Bacteria	Bacteroidota	Bacteroidia	Bacteroidales	Prevotellaceae	Prevotella	Prevotella ruminicola
ASV_1181	0	0	0	0.00110261	Bacteria	Bacteroidota	Bacteroidia	Bacteroidales	Prevotellaceae	Prevotella	Prevotella ruminicola
ASV_218	0.000797424	0.000724658	0.000497038	0	Bacteria	Bacteroidota	Bacteroidia	Bacteroidales	Prevotellaceae	Prevotella	Unclassified Prevotella
ASV_608	9.00332e-05	0.000265778	0.000187318	0	Bacteria	Bacteroidota	Bacteroidia	Bacteroidales	Prevotellaceae	Prevotella	Prevotella ruminicola
ASV_61	0.00141312	0.00269837	0.00329631	0.00233938	Bacteria	Bacteroidota	Bacteroidia	Bacteroidales	Prevotellaceae	Prevotella	Unclassified Prevotella
ASV_3895	8.27216e-06	0	2.7598e-05	0	Bacteria	Bacteroidota	Bacteroidia	Bacteroidales	Prevotellaceae	Prevotella	Unclassified Prevotella
ASV_3551	0	0	0	0.000148404	Bacteria	Bacteroidota	Bacteroidia	Bacteroidales	Prevotellaceae	Prevotella	Unclassified Prevotella
ASV_16	0.00607035	0.00929706	0.0126968	0.00793276	Bacteria	Bacteroidota	Bacteroidia	Bacteroidales	Prevotellaceae	Prevotella	Prevotella ruminicola
ASV_48	0.00203302	0.00315847	0.00325191	0.0043166	Bacteria	Bacteroidota	Bacteroidia	Bacteroidales	Prevotellaceae	Prevotella	Prevotella ruminicola
ASV_1507	0	0	0	0.000723593	Bacteria	Bacteroidota	Bacteroidia	Bacteroidales	Prevotellaceae	Prevotella	Prevotella ruminicola
ASV_132	0.000117674	0.000396484	0.00142471	0.00898312	Bacteria	Bacteroidota	Bacteroidia	Bacteroidales	Prevotellaceae	Prevotella	Unclassified Prevotella
ASV_33	0.00275643	0.00640173	0.00516571	6.96031e-05	Bacteria	Bacteroidota	Bacteroidia	Bacteroidales	Prevotellaceae	Prevotella	Prevotella ruminicola
ASV_779	0.000107318	0.000266109	2.77787e-05	0	Bacteria	Bacteroidota	Bacteroidia	Bacteroidales	Prevotellaceae	Prevotella	Prevotella ruminicola
ASV_1821	1.07256e-05	7.242e-05	1.92818e-05	0	Bacteria	Bacteroidota	Bacteroidia	Bacteroidales	Prevotellaceae	Prevotella	Prevotella ruminicola
ASV_93	0.00109582	0.00169979	0.00297672	0.00133988	Bacteria	Bacteroidota	Bacteroidia	Bacteroidales	Prevotellaceae	Prevotella	Prevotella ruminicola
ASV_1385	2.98338e-05	6.43543e-05	0.000161743	0	Bacteria	Bacteroidota	Bacteroidia	Bacteroidales	Prevotellaceae	Prevotella	Prevotella ruminicola
ASV_1369	2.75264e-05	9.50557e-05	0.000176592	0	Bacteria	Bacteroidota	Bacteroidia	Bacteroidales	Prevotellaceae	Prevotella	Unclassified Prevotella
ASV_1086	5.535e-05	8.94812e-05	0.000218948	0	Bacteria	Bacteroidota	Bacteroidia	Bacteroidales	Prevotellaceae	Prevotella	Unclassified Prevotella
ASV_221	0.000725804	0.000760833	0.00083782	0	Bacteria	Bacteroidota	Bacteroidia	Bacteroidales	Prevotellaceae	Prevotella	Unclassified Prevotella
ASV_901	1.08479e-05	0.000115607	0.000681975	0	Bacteria	Bacteroidota	Bacteroidia	Bacteroidales	Prevotellaceae	Prevotella	Prevotella ruminicola
ASV_595	0.000223018	0.000259532	0.000292216	0.000159949	Bacteria	Bacteroidota	Bacteroidia	Bacteroidales	Prevotellaceae	Prevotella	Prevotella ruminicola
ASV_1724	2.08335e-05	9.43363e-05	0	0	Bacteria	Bacteroidota	Bacteroidia	Bacteroidales	Prevotellaceae	Prevotella	Prevotella ruminicola
ASV_3736	0	0	9.03055e-05	0	Bacteria	Bacteroidota	Bacteroidia	Bacteroidales	Prevotellaceae	Prevotella	Prevotella ruminicola
ASV_2749	1.42534e-05	2.98622e-05	0.000100026	1.66428e-06	Bacteria	Bacteroidota	Bacteroidia	Bacteroidales	Prevotellaceae	Prevotella	Unclassified Prevotella
ASV_1927	4.50018e-05	3.21105e-05	0	0	Bacteria	Bacteroidota	Bacteroidia	Bacteroidales	Prevotellaceae	Prevotella	Unclassified Prevotella
ASV_2466	2.12756e-05	3.2907e-05	1.01035e-05	0	Bacteria	Bacteroidota	Bacteroidia	Bacteroidales	Prevotellaceae	Prevotella	Unclassified Prevotella
ASV_1477	3.83383e-05	0.000107001	2.60206e-05	0	Bacteria	Bacteroidota	Bacteroidia	Bacteroidales	Prevotellaceae	Prevotella	Unclassified Prevotella
ASV_448	0.000313412	0.00037603	2.6724e-05	0	Bacteria	Bacteroidota	Bacteroidia	Bacteroidales	Prevotellaceae	Prevotella	Unclassified Prevotella
ASV_8220	1.05818e-05	0	0	0	Bacteria	Bacteroidota	Bacteroidia	Bacteroidales	Prevotellaceae	Prevotella	Unclassified Prevotella
ASV_1840	4.37579e-05	5.57449e-05	1.38607e-05	1.03687e-05	Bacteria	Bacteroidota	Bacteroidia	Bacteroidales	Prevotellaceae	Prevotella	Unclassified Prevotella
ASV_849	0.000140589	0.000124682	0.000142927	0	Bacteria	Bacteroidota	Bacteroidia	Bacteroidales	Prevotellaceae	Prevotella	Unclassified Prevotella
ASV_1034	9.35812e-05	9.76674e-05	7.87885e-05	6.33383e-06	Bacteria	Bacteroidota	Bacteroidia	Bacteroidales	Prevotellaceae	Prevotella	Unclassified Prevotella
ASV_1021	7.3419e-05	0.000131672	2.70847e-05	0	Bacteria	Bacteroidota	Bacteroidia	Bacteroidales	Prevotellaceae	Prevotella	Unclassified Prevotella
ASV_1512	5.67359e-05	5.66549e-05	1.30144e-05	0	Bacteria	Bacteroidota	Bacteroidia	Bacteroidales	Prevotellaceae	Prevotella	Unclassified Prevotella
ASV_699	7.53231e-05	0.000123372	0.000655316	0	Bacteria	Bacteroidota	Bacteroidia	Bacteroidales	Prevotellaceae	Prevotella	Unclassified Prevotella
ASV_1392	0.000107286	1.89833e-05	2.27769e-05	0.000260428	Bacteria	Bacteroidota	Bacteroidia	Bacteroidales	Prevotellaceae	Prevotella	Unclassified Prevotella
ASV_793	0.000115915	0.000192368	8.45485e-05	0	Bacteria	Bacteroidota	Bacteroidia	Bacteroidales	Prevotellaceae	Prevotella	Unclassified Prevotella
ASV_1562	6.00756e-05	4.43819e-05	0.000105597	0	Bacteria	Bacteroidota	Bacteroidia	Bacteroidales	Prevotellaceae	Prevotella	Unclassified Prevotella
ASV_1301	4.82187e-05	0.000103104	5.52563e-05	0	Bacteria	Bacteroidota	Bacteroidia	Bacteroidales	Prevotellaceae	Prevotella	Unclassified Prevotella
ASV_5181	6.4662e-06	0	1.95676e-05	0	Bacteria	Bacteroidota	Bacteroidia	Bacteroidales	Prevotellaceae	Prevotella	Unclassified Prevotella
ASV_165	0.00123318	0.000977417	0.000424935	0	Bacteria	Bacteroidota	Bacteroidia	Bacteroidales	Prevotellaceae	Prevotella	Unclassified Prevotella
ASV_397	0.000382456	0.000227167	0.000954469	0.000365528	Bacteria	Bacteroidota	Bacteroidia	Bacteroidales	Prevotellaceae	Prevotella	Unclassified Prevotella
ASV_805	0.000173629	4.50968e-05	0.000461425	0	Bacteria	Bacteroidota	Bacteroidia	Bacteroidales	Prevotellaceae	Prevotella	Unclassified Prevotella
ASV_2080	4.95848e-05	2.57878e-05	1.92256e-05	0	Bacteria	Bacteroidota	Bacteroidia	Bacteroidales	Prevotellaceae	Prevotella	Unclassified Prevotella
ASV_504	0.000248411	0.000317894	0.00023282	0	Bacteria	Bacteroidota	Bacteroidia	Bacteroidales	Prevotellaceae	Prevotella	Unclassified Prevotella
ASV_1488	1.98015e-05	2.64766e-06	0.00026909	0	Bacteria	Bacteroidota	Bacteroidia	Bacteroidales	Prevotellaceae	Prevotella	Unclassified Prevotella
ASV_3290	2.9938e-05	2.49279e-05	3.53011e-05	0	Bacteria	Bacteroidota	Bacteroidia	Bacteroidales	Prevotellaceae	Prevotella	Unclassified Prevotella
ASV_307	0.000229199	0.000642115	0.000529374	0	Bacteria	Bacteroidota	Bacteroidia	Bacteroidales	Prevotellaceae	Prevotella	Unclassified Prevotella
ASV_106	0.00141173	0.00162124	0.000863401	0	Bacteria	Bacteroidota	Bacteroidia	Bacteroidales	Prevotellaceae	Prevotella	Prevotella aff.
ASV_12	0.0090679	0.012337	0.00794923	0.00108093	Bacteria	Bacteroidota	Bacteroidia	Bacteroidales	Prevotellaceae	Prevotella	Unclassified Prevotella
ASV_343	0.000198396	0.000412543	5.58429e-05	0	Bacteria	Bacteroidota	Bacteroidia	Bacteroidales	Prevotellaceae	Prevotella	Unclassified Prevotella
ASV_2099	2.65038e-05	3.84855e-05	2.46989e-05	0	Bacteria	Bacteroidota	Bacteroidia	Bacteroidales	Prevotellaceae	Prevotella	Unclassified Prevotella
ASV_143	0.000601149	0.00104077	0.00132119	0	Bacteria	Bacteroidota	Bacteroidia	Bacteroidales	Prevotellaceae	Prevotella	Prevotella aff.
ASV_2442	2.09343e-05	4.84632e-05	0	0	Bacteria	Bacteroidota	Bacteroidia	Bacteroidales	Prevotellaceae	Prevotella	Unclassified Prevotella
ASV_491	0.000167074	0.000444516	9.98753e-05	0	Bacteria	Bacteroidota	Bacteroidia	Bacteroidales	Prevotellaceae	Prevotella	Unclassified Prevotella
ASV_801	9.8679e-05	0.000174822	9.79815e-05	0	Bacteria	Bacteroidota	Bacteroidia	Bacteroidales	Prevotellaceae	Prevotella	Unclassified Prevotella
ASV_5271	9.04816e-06	1.16088e-05	0	0	Bacteria	Bacteroidota	Bacteroidia	Bacteroidales	Prevotellaceae	Prevotella	Unclassified Prevotella
ASV_4796	0	1.81088e-05	2.0208e-05	0	Bacteria	Bacteroidota	Bacteroidia	Bacteroidales	Prevotellaceae	Prevotella	Unclassified Prevotella
ASV_3080	0	1.76803e-05	1.35383e-05	0	Bacteria	Bacteroidota	Bacteroidia	Bacteroidales	Prevotellaceae	Prevotella	Unclassified Prevotella
ASV_2151	2.56437e-05	2.07237e-05	0	0	Bacteria	Bacteroidota	Bacteroidia	Bacteroidales	Prevotellaceae	Prevotella	Unclassified Prevotella
ASV_2165	5.01203e-06	6.20935e-05	0	0	Bacteria	Bacteroidota	Bacteroidia	Bacteroidales	Prevotellaceae	Prevotella	Prevotella aff.
ASV_803	0.000435147	0.000115398	6.53369e-06	0	Bacteria	Bacteroidota	Bacteroidia	Bacteroidales	Prevotellaceae	Prevotella	Unclassified Prevotella
ASV_4727	0	1.43066e-05	1.02563e-05	0	Bacteria	Bacteroidota	Bacteroidia	Bacteroidales	Prevotellaceae	Prevotella	Unclassified Prevotella
ASV_179	0.000700949	0.000894839	0.000773031	0	Bacteria	Bacteroidota	Bacteroidia	Bacteroidales	Prevotellaceae	Prevotella	Prevotella aff.
ASV_3761	2.50442e-05	0	1.49095e-05	0	Bacteria	Bacteroidota	Bacteroidia	Bacteroidales	Prevotellaceae	Prevotella	Prevotella aff.
ASV_3114	3.54807e-05	5.31146e-06	5.97095e-06	0	Bacteria	Bacteroidota	Bacteroidia	Bacteroidales	Prevotellaceae	Prevotella	Prevotella aff.
ASV_150	0.00113671	0.00113353	0.000556733	0	Bacteria	Bacteroidota	Bacteroidia	Bacteroidales	Prevotellaceae	Prevotella	Prevotella aff.
ASV_1377	0.000104462	5.79523e-06	1.37415e-05	0	Bacteria	Bacteroidota	Bacteroidia	Bacteroidales	Prevotellaceae	Prevotella	Prevotella aff.
ASV_1399	0.000131231	5.98304e-05	3.13678e-05	0	Bacteria	Bacteroidota	Bacteroidia	Bacteroidales	Prevotellaceae	Prevotella	Unclassified Prevotella
ASV_1552	0	0.00011306	2.04561e-05	0	Bacteria	Bacteroidota	Bacteroidia	Bacteroidales	Prevotellaceae	Prevotella	Unclassified Prevotella
ASV_1627	7.01384e-05	4.68852e-05	1.1157e-05	0	Bacteria	Bacteroidota	Bacteroidia	Bacteroidales	Prevotellaceae	Prevotella	Unclassified Prevotella
ASV_781	8.06424e-05	0.000152386	0.000239499	7.50713e-06	Bacteria	Bacteroidota	Bacteroidia	Bacteroidales	Prevotellaceae	Prevotella	Unclassified Prevotella
ASV_76	0.00175567	0.00232498	0.00193095	1.60091e-05	Bacteria	Bacteroidota	Bacteroidia	Bacteroidales	Prevotellaceae	Prevotella	Unclassified Prevotella
ASV_580	0.000439891	9.60845e-05	9.66828e-05	0	Bacteria	Bacteroidota	Bacteroidia	Bacteroidales	Prevotellaceae	Prevotella	Unclassified Prevotella
ASV_890	0	0	0	0.00191038	Bacteria	Bacteroidota	Bacteroidia	Bacteroidales	Prevotellaceae	Prevotella	Unclassified Prevotella
ASV_184	0.000575669	0.00108199	0.00058001	0	Bacteria	Bacteroidota	Bacteroidia	Bacteroidales	Prevotellaceae	Prevotella	Unclassified Prevotella
ASV_1656	0.000136834	0	0	0	Bacteria	Bacteroidota	Bacteroidia	Bacteroidales	Prevotellaceae	Prevotella	Unclassified Prevotella
ASV_561	9.7579e-05	0.000409326	0.000713182	0	Bacteria	Bacteroidota	Bacteroidia	Bacteroidales	Prevotellaceae	Prevotella	Unclassified Prevotella
ASV_330	0.00060926	0.000707879	4.81566e-05	0	Bacteria	Bacteroidota	Bacteroidia	Bacteroidales	Prevotellaceae	Prevotella	Unclassified Prevotella
ASV_2632	0	0	0	0.000338774	Bacteria	Bacteroidota	Bacteroidia	Bacteroidales	Prevotellaceae	Prevotella	Unclassified Prevotella
ASV_909	3.15671e-05	0.000134219	0.000338096	0	Bacteria	Bacteroidota	Bacteroidia	Bacteroidales	Prevotellaceae	Prevotella	Unclassified Prevotella
ASV_3239	3.81852e-05	5.33748e-06	0	0	Bacteria	Bacteroidota	Bacteroidia	Bacteroidales	Prevotellaceae	Prevotella	Unclassified Prevotella
ASV_243	0.000386744	0.000960055	0.000287564	0	Bacteria	Bacteroidota	Bacteroidia	Bacteroidales	Prevotellaceae	Prevotella	Unclassified Prevotella
ASV_5352	0	5.09782e-06	1.24966e-05	0	Bacteria	Bacteroidota	Bacteroidia	Bacteroidales	Prevotellaceae	Prevotella	Unclassified Prevotella
ASV_5782	1.27527e-05	1.02995e-05	0	0	Bacteria	Bacteroidota	Bacteroidia	Bacteroidales	Prevotellaceae	Prevotella	Unclassified Prevotella
ASV_517	0.000245584	0.000363752	9.06927e-05	0	Bacteria	Bacteroidota	Bacteroidia	Bacteroidales	Prevotellaceae	Prevotella	Unclassified Prevotella
ASV_3391	7.66922e-06	1.54464e-05	0	0	Bacteria	Bacteroidota	Bacteroidia	Bacteroidales	Prevotellaceae	Prevotella	Unclassified Prevotella
ASV_1860	2.13905e-05	6.36218e-05	1.10852e-05	0	Bacteria	Bacteroidota	Bacteroidia	Bacteroidales	Prevotellaceae	Prevotella	Unclassified Prevotella
ASV_2389	5.90403e-05	3.32162e-06	0	0	Bacteria	Bacteroidota	Bacteroidia	Bacteroidales	Prevotellaceae	Prevotella	Unclassified Prevotella
ASV_124	0.000967827	0.0014726	0.00108082	2.72752e-05	Bacteria	Bacteroidota	Bacteroidia	Bacteroidales	Prevotellaceae	Prevotella	Unclassified Prevotella
ASV_2554	3.31816e-05	1.14402e-05	4.0678e-05	0	Bacteria	Bacteroidota	Bacteroidia	Bacteroidales	Prevotellaceae	Prevotella	Unclassified Prevotella
ASV_8	0.0108434	0.0182849	0.0136435	0.000658069	Bacteria	Bacteroidota	Bacteroidia	Bacteroidales	Prevotellaceae	Prevotella	Unclassified Prevotella
ASV_764	7.25414e-05	0.000242402	1.52407e-05	0	Bacteria	Bacteroidota	Bacteroidia	Bacteroidales	Prevotellaceae	Prevotella	Unclassified Prevotella
ASV_1197	0.000166299	0.000125459	1.00195e-05	0	Bacteria	Bacteroidota	Bacteroidia	Bacteroidales	Prevotellaceae	Prevotella	Unclassified Prevotella
ASV_1371	7.01505e-05	2.8535e-05	0	0	Bacteria	Bacteroidota	Bacteroidia	Bacteroidales	Prevotellaceae	Prevotella	Unclassified Prevotella
ASV_133	0.000727899	0.00157045	0.00156081	0	Bacteria	Bacteroidota	Bacteroidia	Bacteroidales	Prevotellaceae	Prevotella	Unclassified Prevotella
ASV_1035	4.11264e-05	0.000125147	0.000108681	0	Bacteria	Bacteroidota	Bacteroidia	Bacteroidales	Prevotellaceae	Prevotella	Unclassified Prevotella
ASV_953	0.000216492	4.61069e-05	3.32776e-05	0	Bacteria	Bacteroidota	Bacteroidia	Bacteroidales	Prevotellaceae	Prevotella	Unclassified Prevotella
ASV_115	0.00151103	0.00175981	3.28227e-05	0	Bacteria	Bacteroidota	Bacteroidia	Bacteroidales	Prevotellaceae	Prevotella	Unclassified Prevotella
ASV_1084	8.17022e-05	9.59123e-05	5.37076e-05	0	Bacteria	Bacteroidota	Bacteroidia	Bacteroidales	Prevotellaceae	Prevotella	Unclassified Prevotella
ASV_1437	2.94795e-05	7.88117e-05	1.68514e-05	7.93087e-06	Bacteria	Bacteroidota	Bacteroidia	Bacteroidales	Prevotellaceae	Prevotella	Unclassified Prevotella
ASV_1059	0.000136391	4.1405e-05	0.000181145	0	Bacteria	Bacteroidota	Bacteroidia	Bacteroidales	Prevotellaceae	Prevotella	Unclassified Prevotella
ASV_648	0.000100913	0.000342877	0.000128943	0	Bacteria	Bacteroidota	Bacteroidia	Bacteroidales	Prevotellaceae	Prevotella	Unclassified Prevotella
ASV_2803	1.1119e-05	4.29056e-06	0.000107367	0	Bacteria	Bacteroidota	Bacteroidia	Bacteroidales	Prevotellaceae	Prevotella	Unclassified Prevotella
ASV_2047	5.94058e-05	2.60066e-05	1.87485e-05	0	Bacteria	Bacteroidota	Bacteroidia	Bacteroidales	Prevotellaceae	Prevotella	Unclassified Prevotella
ASV_1070	0	0	0	0.00136301	Bacteria	Bacteroidota	Bacteroidia	Bacteroidales	Prevotellaceae	Prevotella	Unclassified Prevotella
ASV_268	0.000605826	0.000467846	0.000653688	0	Bacteria	Bacteroidota	Bacteroidia	Bacteroidales	Prevotellaceae	Prevotella	Unclassified Prevotella
ASV_1220	5.20839e-05	5.75888e-05	0.000211452	0	Bacteria	Bacteroidota	Bacteroidia	Bacteroidales	Prevotellaceae	Prevotella	Unclassified Prevotella
ASV_2640	3.77693e-05	1.18578e-05	2.61636e-06	0	Bacteria	Bacteroidota	Bacteroidia	Bacteroidales	Prevotellaceae	Prevotella	Unclassified Prevotella
ASV_2070	2.88175e-05	2.38357e-05	6.39858e-05	0	Bacteria	Bacteroidota	Bacteroidia	Bacteroidales	Prevotellaceae	Prevotella	Unclassified Prevotella
ASV_1229	5.2241e-05	6.99831e-05	0.000141361	0	Bacteria	Bacteroidota	Bacteroidia	Bacteroidales	Prevotellaceae	Prevotella	Unclassified Prevotella
ASV_3671	1.18204e-05	4.45645e-06	2.97375e-05	0	Bacteria	Bacteroidota	Bacteroidia	Bacteroidales	Prevotellaceae	Prevotella	Unclassified Prevotella
ASV_2642	2.34012e-06	2.50193e-05	7.13247e-05	0	Bacteria	Bacteroidota	Bacteroidia	Bacteroidales	Prevotellaceae	Prevotella	Unclassified Prevotella
ASV_1347	8.67301e-05	4.249e-05	0.000133845	0	Bacteria	Bacteroidota	Bacteroidia	Bacteroidales	Prevotellaceae	Prevotella	Unclassified Prevotella
ASV_2566	1.58318e-05	2.79107e-05	3.0386e-05	0	Bacteria	Bacteroidota	Bacteroidia	Bacteroidales	Prevotellaceae	Prevotella	Unclassified Prevotella
ASV_1407	0	0	0	0.000896388	Bacteria	Bacteroidota	Bacteroidia	Bacteroidales	Prevotellaceae	Prevotella	Unclassified Prevotella
ASV_3331	4.04483e-06	2.46541e-05	2.73395e-05	0	Bacteria	Bacteroidota	Bacteroidia	Bacteroidales	Prevotellaceae	Prevotella	Unclassified Prevotella
ASV_3701	1.7648e-05	7.49074e-06	6.41162e-06	0	Bacteria	Bacteroidota	Bacteroidia	Bacteroidales	Prevotellaceae	Prevotella	Unclassified Prevotella
ASV_3881	5.62181e-06	9.32709e-06	3.77172e-05	0	Bacteria	Bacteroidota	Bacteroidia	Bacteroidales	Prevotellaceae	Prevotella	Unclassified Prevotella
ASV_700	9.58601e-05	0.000180409	0.00029439	0	Bacteria	Bacteroidota	Bacteroidia	Bacteroidales	Prevotellaceae	Prevotella	Unclassified Prevotella
ASV_4052	5.17462e-05	0	0	0	Bacteria	Bacteroidota	Bacteroidia	Bacteroidales	Prevotellaceae	Prevotella	Unclassified Prevotella
ASV_2097	2.49142e-05	4.07236e-05	3.58659e-05	0	Bacteria	Bacteroidota	Bacteroidia	Bacteroidales	Prevotellaceae	Prevotella	Unclassified Prevotella
ASV_3867	1.39943e-05	9.7389e-06	5.90217e-06	0	Bacteria	Bacteroidota	Bacteroidia	Bacteroidales	Prevotellaceae	Prevotella	Unclassified Prevotella
ASV_3607	4.14838e-06	1.90492e-05	2.41251e-05	0	Bacteria	Bacteroidota	Bacteroidia	Bacteroidales	Prevotellaceae	Prevotella	Unclassified Prevotella
ASV_1558	9.87092e-05	4.92647e-05	7.55352e-05	0	Bacteria	Bacteroidota	Bacteroidia	Bacteroidales	Prevotellaceae	Prevotella	Unclassified Prevotella
ASV_1175	7.14698e-05	9.60219e-05	0.000147962	0	Bacteria	Bacteroidota	Bacteroidia	Bacteroidales	Prevotellaceae	Prevotella	Unclassified Prevotella
ASV_4862	1.1694e-05	1.97111e-05	4.62014e-06	0	Bacteria	Bacteroidota	Bacteroidia	Bacteroidales	Prevotellaceae	Prevotella	Unclassified Prevotella
ASV_1071	8.02659e-05	0.000119046	0	0	Bacteria	Bacteroidota	Bacteroidia	Bacteroidales	Prevotellaceae	Prevotella	Unclassified Prevotella
ASV_2263	2.00209e-05	4.15999e-05	5.28063e-05	0	Bacteria	Bacteroidota	Bacteroidia	Bacteroidales	Prevotellaceae	Prevotella	Unclassified Prevotella
ASV_1872	3.73014e-05	3.62514e-05	3.30501e-05	0	Bacteria	Bacteroidota	Bacteroidia	Bacteroidales	Prevotellaceae	Prevotella	Unclassified Prevotella
ASV_486	0.000215006	0.000257755	0.000470053	0	Bacteria	Bacteroidota	Bacteroidia	Bacteroidales	Prevotellaceae	Prevotella	Unclassified Prevotella
ASV_1118	5.95479e-05	7.48371e-05	9.23721e-05	0	Bacteria	Bacteroidota	Bacteroidia	Bacteroidales	Prevotellaceae	Prevotella	Unclassified Prevotella
ASV_1828	3.60552e-06	0	9.21857e-06	0.000585451	Bacteria	Bacteroidota	Bacteroidia	Bacteroidales	Prevotellaceae	Prevotella	Unclassified Prevotella
ASV_4428	0	0	7.0855e-05	0	Bacteria	Bacteroidota	Bacteroidia	Bacteroidales	Prevotellaceae	Prevotella	Unclassified Prevotella
ASV_1159	4.76751e-05	7.42024e-05	0.000210148	0	Bacteria	Bacteroidota	Bacteroidia	Bacteroidales	Prevotellaceae	Prevotella	Unclassified Prevotella
ASV_3054	4.05483e-05	7.29118e-06	0	0	Bacteria	Bacteroidota	Bacteroidia	Bacteroidales	Prevotellaceae	Prevotella	Unclassified Prevotella
ASV_709	5.06936e-05	0.000328351	0	0	Bacteria	Bacteroidota	Bacteroidia	Bacteroidales	Prevotellaceae	Prevotella	Unclassified Prevotella
ASV_2059	1.77915e-05	5.20314e-05	0.000119579	0	Bacteria	Bacteroidota	Bacteroidia	Bacteroidales	Prevotellaceae	Prevotella	Unclassified Prevotella
ASV_3830	8.8373e-06	1.4665e-05	1.22386e-05	0	Bacteria	Bacteroidota	Bacteroidia	Bacteroidales	Prevotellaceae	Prevotella	Unclassified Prevotella
ASV_3010	1.0574e-05	4.73116e-06	5.34585e-05	0	Bacteria	Bacteroidota	Bacteroidia	Bacteroidales	Prevotellaceae	Prevotella	Unclassified Prevotella
ASV_1089	0.00018513	8.197e-05	4.04097e-05	0	Bacteria	Bacteroidota	Bacteroidia	Bacteroidales	Prevotellaceae	Prevotella	Unclassified Prevotella
ASV_1826	3.51215e-05	3.0295e-05	7.54227e-05	0	Bacteria	Bacteroidota	Bacteroidia	Bacteroidales	Prevotellaceae	Prevotella	Unclassified Prevotella
ASV_963	5.97617e-05	0.000124786	0.000275217	0	Bacteria	Bacteroidota	Bacteroidia	Bacteroidales	Prevotellaceae	Prevotella	Unclassified Prevotella
ASV_2852	2.50407e-05	3.8583e-05	4.96201e-05	0	Bacteria	Bacteroidota	Bacteroidia	Bacteroidales	Prevotellaceae	Prevotella	Unclassified Prevotella
ASV_4208	1.47909e-05	9.34045e-07	5.82168e-06	0	Bacteria	Bacteroidota	Bacteroidia	Bacteroidales	Prevotellaceae	Prevotella	Unclassified Prevotella
ASV_250	0.000426347	0.000646689	0.000808151	5.33645e-06	Bacteria	Bacteroidota	Bacteroidia	Bacteroidales	Prevotellaceae	Prevotella	Unclassified Prevotella
ASV_658	9.42515e-05	0.000189476	0.000267489	0	Bacteria	Bacteroidota	Bacteroidia	Bacteroidales	Prevotellaceae	Prevotella	Unclassified Prevotella
ASV_410	0.000503319	0.000139564	9.45198e-05	0.000599416	Bacteria	Bacteroidota	Bacteroidia	Bacteroidales	Prevotellaceae	Prevotella	Prevotella brevis
ASV_1593	7.19487e-05	1.91333e-05	2.65708e-05	0	Bacteria	Bacteroidota	Bacteroidia	Bacteroidales	Prevotellaceae	Prevotella	Prevotella brevis
ASV_334	0	0	0	0.00590053	Bacteria	Bacteroidota	Bacteroidia	Bacteroidales	Prevotellaceae	Prevotella	Unclassified Prevotella
ASV_508	0.000147432	0.000214876	0.000605996	5.00559e-06	Bacteria	Bacteroidota	Bacteroidia	Bacteroidales	Prevotellaceae	Prevotella	Prevotella brevis
ASV_63	0.00259793	0.00207712	0.00203154	0.000991616	Bacteria	Bacteroidota	Bacteroidia	Bacteroidales	Prevotellaceae	Prevotella	Prevotella brevis
ASV_2127	1.51485e-05	4.50475e-05	2.53632e-05	0	Bacteria	Bacteroidota	Bacteroidia	Bacteroidales	Prevotellaceae	Prevotella	Prevotella brevis
ASV_731	3.47327e-06	0	0	0.00223712	Bacteria	Bacteroidota	Bacteroidia	Bacteroidales	Prevotellaceae	Prevotella	Unclassified Prevotella
ASV_1994	1.51542e-05	1.61983e-05	0.000228639	0	Bacteria	Bacteroidota	Bacteroidia	Bacteroidales	Prevotellaceae	Prevotella	Prevotella ruminicola
ASV_2977	7.05384e-06	5.15664e-05	1.02891e-05	0	Bacteria	Bacteroidota	Bacteroidia	Bacteroidales	Prevotellaceae	Prevotella	Unclassified Prevotella
ASV_861	7.92418e-05	0.00019504	3.52387e-06	0	Bacteria	Bacteroidota	Bacteroidia	Bacteroidales	Prevotellaceae	Prevotella	Unclassified Prevotella
ASV_3350	2.96116e-05	1.71745e-05	2.62487e-05	0	Bacteria	Bacteroidota	Bacteroidia	Bacteroidales	Prevotellaceae	Prevotella	Unclassified Prevotella
ASV_1451	6.83087e-05	5.4247e-05	1.64905e-05	0	Bacteria	Bacteroidota	Bacteroidia	Bacteroidales	Prevotellaceae	Prevotella	Unclassified Prevotella
ASV_229	0.00304446	7.34568e-05	0	0	Bacteria	Bacteroidota	Bacteroidia	Bacteroidales	Prevotellaceae	Prevotella	Unclassified Prevotella
ASV_2861	2.34521e-05	9.25485e-06	8.01567e-06	0	Bacteria	Bacteroidota	Bacteroidia	Bacteroidales	Prevotellaceae	Prevotella	Unclassified Prevotella
ASV_2459	7.068e-05	9.97527e-06	0	0	Bacteria	Bacteroidota	Bacteroidia	Bacteroidales	Prevotellaceae	Prevotella	Unclassified Prevotella
ASV_54	0.00281511	0.0025803	0.00259733	0.000458626	Bacteria	Bacteroidota	Bacteroidia	Bacteroidales	Prevotellaceae	Prevotella	Unclassified Prevotella
ASV_2619	1.31324e-05	8.1836e-06	4.55495e-05	0	Bacteria	Bacteroidota	Bacteroidia	Bacteroidales	Prevotellaceae	Prevotella	Unclassified Prevotella
ASV_1723	0	0	0	0.000499903	Bacteria	Bacteroidota	Bacteroidia	Bacteroidales	Prevotellaceae	Prevotella	Unclassified Prevotella
ASV_2427	7.646e-06	5.21823e-05	1.20985e-05	0	Bacteria	Bacteroidota	Bacteroidia	Bacteroidales	Prevotellaceae	Prevotella	Unclassified Prevotella
ASV_197	0.000862491	0.00080803	0.000802992	0	Bacteria	Bacteroidota	Bacteroidia	Bacteroidales	Prevotellaceae	Prevotella	Unclassified Prevotella
ASV_2467	5.20909e-05	2.90891e-06	1.45946e-05	0	Bacteria	Bacteroidota	Bacteroidia	Bacteroidales	Prevotellaceae	Prevotella	Unclassified Prevotella
ASV_616	0.000169413	0.000485147	0.000111043	0	Bacteria	Bacteroidota	Bacteroidia	Bacteroidales	Prevotellaceae	Prevotella	Unclassified Prevotella
ASV_2584	1.12901e-05	2.50469e-05	2.46014e-05	0	Bacteria	Bacteroidota	Bacteroidia	Bacteroidales	Prevotellaceae	Prevotella	Unclassified Prevotella
ASV_1587	9.86229e-05	2.03667e-05	8.09956e-05	0	Bacteria	Bacteroidota	Bacteroidia	Bacteroidales	Prevotellaceae	Prevotella	Unclassified Prevotella
ASV_456	0.000386645	0.000110532	0.000174952	0.000920542	Bacteria	Bacteroidota	Bacteroidia	Bacteroidales	Prevotellaceae	Prevotella	Unclassified Prevotella
ASV_3475	2.22933e-05	0	4.2048e-05	0	Bacteria	Bacteroidota	Bacteroidia	Bacteroidales	Prevotellaceae	Prevotella	Unclassified Prevotella
ASV_118	0.00104013	0.000710685	0.00353725	0.00136502	Bacteria	Bacteroidota	Bacteroidia	Bacteroidales	Prevotellaceae	Prevotella	Unclassified Prevotella
ASV_475	0.000319628	0.00013069	8.11026e-05	0.00138297	Bacteria	Bacteroidota	Bacteroidia	Bacteroidales	Prevotellaceae	Prevotella	Unclassified Prevotella
ASV_2072	0	0	0	0.00037393	Bacteria	Bacteroidota	Bacteroidia	Bacteroidales	Prevotellaceae	Prevotella	Unclassified Prevotella
ASV_1442	3.23748e-05	4.70267e-05	0.000180859	0	Bacteria	Bacteroidota	Bacteroidia	Bacteroidales	Prevotellaceae	Prevotella	Unclassified Prevotella
ASV_692	0.000309587	0.000146087	4.02784e-05	0	Bacteria	Bacteroidota	Bacteroidia	Bacteroidales	Prevotellaceae	Prevotella	Unclassified Prevotella
ASV_1116	0.000171768	7.75257e-05	1.34272e-05	0	Bacteria	Bacteroidota	Bacteroidia	Bacteroidales	Prevotellaceae	Prevotella	Unclassified Prevotella
ASV_1845	4.59253e-05	7.078e-06	0.000160472	0	Bacteria	Bacteroidota	Bacteroidia	Bacteroidales	Prevotellaceae	Prevotella	Unclassified Prevotella
ASV_482	0.000184646	0.000304056	0.000472799	0	Bacteria	Bacteroidota	Bacteroidia	Bacteroidales	Prevotellaceae	Prevotella	Unclassified Prevotella
ASV_2188	0	0	0	0.000433036	Bacteria	Bacteroidota	Bacteroidia	Bacteroidales	Prevotellaceae	Prevotella	Unclassified Prevotella
ASV_485	0.000309332	0.000118185	0.000895734	6.50712e-05	Bacteria	Bacteroidota	Bacteroidia	Bacteroidales	Prevotellaceae	Prevotella	Unclassified Prevotella
ASV_1402	0.000117755	3.45656e-05	4.94656e-06	0	Bacteria	Bacteroidota	Bacteroidia	Bacteroidales	Prevotellaceae	Prevotella	Unclassified Prevotella
ASV_1114	8.51836e-05	4.93974e-05	0.000216276	0	Bacteria	Bacteroidota	Bacteroidia	Bacteroidales	Prevotellaceae	Prevotella	Unclassified Prevotella
ASV_449	0.000497149	0.000131338	0.000503384	0	Bacteria	Bacteroidota	Bacteroidia	Bacteroidales	Prevotellaceae	Prevotella	Unclassified Prevotella
ASV_3400	3.63866e-05	0	9.97518e-06	0	Bacteria	Bacteroidota	Bacteroidia	Bacteroidales	Prevotellaceae	Prevotella	Unclassified Prevotella
ASV_2022	3.41149e-05	4.11724e-05	9.16835e-05	0	Bacteria	Bacteroidota	Bacteroidia	Bacteroidales	Prevotellaceae	Prevotella	Unclassified Prevotella
ASV_157	0.0015642	0.00091498	0.000269491	0	Bacteria	Bacteroidota	Bacteroidia	Bacteroidales	Prevotellaceae	Prevotella	Unclassified Prevotella
ASV_983	0.000126077	3.09209e-05	0.000422174	0	Bacteria	Bacteroidota	Bacteroidia	Bacteroidales	Prevotellaceae	Prevotella	Unclassified Prevotella
ASV_659	7.13892e-05	8.13129e-05	0.000246786	0.00133421	Bacteria	Bacteroidota	Bacteroidia	Bacteroidales	Prevotellaceae	Prevotella	Unclassified Prevotella
ASV_594	0.000229796	0.000191436	0.000382246	0	Bacteria	Bacteroidota	Bacteroidia	Bacteroidales	Prevotellaceae	Prevotella	Unclassified Prevotella
ASV_3888	1.11871e-05	0	6.18582e-05	0	Bacteria	Bacteroidota	Bacteroidia	Bacteroidales	Prevotellaceae	Prevotella	Unclassified Prevotella
ASV_669	0.000104836	0.000184795	0.000207743	0	Bacteria	Bacteroidota	Bacteroidia	Bacteroidales	Prevotellaceae	Prevotella	Unclassified Prevotella
ASV_2651	4.70514e-05	3.56695e-06	1.90028e-05	0	Bacteria	Bacteroidota	Bacteroidia	Bacteroidales	Prevotellaceae	Prevotella	Unclassified Prevotella
ASV_998	0	0	0.00073337	0	Bacteria	Bacteroidota	Bacteroidia	Bacteroidales	Prevotellaceae	Prevotella	Unclassified Prevotella
ASV_1727	2.69134e-05	2.10031e-05	0.000181578	0	Bacteria	Bacteroidota	Bacteroidia	Bacteroidales	Prevotellaceae	Prevotella	Prevotella ruminicola
ASV_694	0	0	0	0.00269816	Bacteria	Bacteroidota	Bacteroidia	Bacteroidales	Prevotellaceae	Prevotella	Prevotella ruminicola
ASV_1865	1.87443e-05	1.624e-05	0.000301542	0	Bacteria	Bacteroidota	Bacteroidia	Bacteroidales	Prevotellaceae	Prevotella	Prevotella ruminicola
ASV_502	0.000335786	0.000231055	0.00017479	0	Bacteria	Bacteroidota	Bacteroidia	Bacteroidales	Prevotellaceae	Prevotella	Unclassified Prevotella
ASV_1844	3.71989e-05	4.62933e-05	6.28209e-05	0	Bacteria	Bacteroidota	Bacteroidia	Bacteroidales	Prevotellaceae	Prevotella	Unclassified Prevotella
ASV_2167	1.92267e-05	7.37589e-06	0.000182552	0	Bacteria	Bacteroidota	Bacteroidia	Bacteroidales	Prevotellaceae	Prevotella	Unclassified Prevotella
ASV_378	0.000258285	0.000518315	0.000247899	0	Bacteria	Bacteroidota	Bacteroidia	Bacteroidales	Prevotellaceae	Prevotella	Unclassified Prevotella
ASV_2149	2.97894e-05	2.68711e-05	3.91875e-05	0	Bacteria	Bacteroidota	Bacteroidia	Bacteroidales	Prevotellaceae	Prevotella	Unclassified Prevotella
ASV_962	0.000238853	7.82441e-05	0.000211795	7.50167e-06	Bacteria	Fusobacteriota	Fusobacteriia	Fusobacteriales	Leptotrichiaceae	Leptotrichia	Unclassified Leptotrichia
ASV_231	0.000377448	0.00125112	0.000566167	0.000234947	Bacteria	Fusobacteriota	Fusobacteriia	Fusobacteriales	Leptotrichiaceae	Caviibacter	Unclassified Caviibacter
ASV_316	8.26969e-05	0.000896335	0.000615471	0.000472574	Bacteria	Fusobacteriota	Fusobacteriia	Fusobacteriales	Fusobacteriaceae	Fusobacterium	Fusobacterium necrophorum
ASV_4649	5.20937e-06	3.142e-05	0	0	Bacteria	Fusobacteriota	Fusobacteriia	Fusobacteriales	Fusobacteriaceae	Fusobacterium	Unclassified Fusobacterium
ASV_2509	3.50103e-05	2.81734e-05	2.97622e-05	0	Bacteria	Fusobacteriota	Fusobacteriia	Fusobacteriales	Fusobacteriaceae	Fusobacterium	Unclassified Fusobacterium
ASV_3084	1.65523e-06	0	0.00010982	0	Bacteria	Fusobacteriota	Fusobacteriia	Fusobacteriales	Fusobacteriaceae	Cetobacterium	Unclassified Cetobacterium
ASV_1955	4.17601e-06	0.000142855	3.39689e-05	8.0643e-05	Bacteria	Fusobacteriota	Fusobacteriia	Fusobacteriales	Fusobacteriaceae	Fusobacterium	Fusobacterium nucleatum
ASV_538	4.36529e-06	9.4214e-05	0.00192945	0	Bacteria	Firmicutes	Bacilli	Erysipelotrichales	Erysipelatoclostridiaceae	Catenibacterium	Unclassified Catenibacterium
ASV_643	5.42206e-05	0.000328965	5.20302e-05	0	Bacteria	Firmicutes	Bacilli	Erysipelotrichales	Erysipelotrichaceae	Unclassified Erysipelotrichaceae	Unclassified Erysipelotrichaceae
ASV_1857	4.32021e-07	8.25777e-06	0.000330305	0	Bacteria	Firmicutes	Bacilli	Erysipelotrichales	Erysipelotrichaceae	Holdemanella	Unclassified Holdemanella
ASV_1305	8.34594e-07	8.00634e-05	0.000413781	0	Bacteria	Firmicutes	Negativicutes	Veillonellales-Selenomonadales	Selenomonadaceae	Megamonas	Unclassified Megamonas
ASV_625	0.00020667	0.000108867	0.000425757	3.99251e-05	Bacteria	Firmicutes	Negativicutes	Veillonellales-Selenomonadales	Selenomonadaceae	Veillonellaceae UCG-001	Unclassified Veillonellaceae UCG-001
ASV_281	0.000492728	0.000428825	0.000520212	2.54854e-05	Bacteria	Firmicutes	Negativicutes	Veillonellales-Selenomonadales	Selenomonadaceae	Veillonellaceae UCG-001	Unclassified Veillonellaceae UCG-001
ASV_2032	0	0	0	0.000430865	Bacteria	Firmicutes	Negativicutes	Veillonellales-Selenomonadales	Selenomonadaceae	Pectinatus	Unclassified Pectinatus
ASV_2178	0	0	3.33244e-06	0.000367741	Bacteria	Firmicutes	Negativicutes	Veillonellales-Selenomonadales	Veillonellaceae	Allisonella	Unclassified Allisonella
ASV_766	7.89445e-07	8.37986e-06	0.000869165	0.000543568	Bacteria	Firmicutes	Negativicutes	Veillonellales-Selenomonadales	Veillonellaceae	Dialister	Unclassified Dialister
ASV_272	0	0	0	0.00640756	Bacteria	Firmicutes	Negativicutes	Veillonellales-Selenomonadales	Veillonellaceae	Unclassified Veillonellaceae	Unclassified Veillonellaceae
ASV_191	0	0	0	0.0101546	Bacteria	Firmicutes	Negativicutes	Veillonellales-Selenomonadales	Veillonellaceae	Dialister	Unclassified Dialister
ASV_2952	8.66427e-06	8.66708e-05	0	9.17538e-06	Bacteria	Firmicutes	Negativicutes	Veillonellales-Selenomonadales	Veillonellaceae	Megasphaera	Unclassified Megasphaera
ASV_2334	0	0	7.25838e-05	0.000289604	Bacteria	Firmicutes	Negativicutes	Veillonellales-Selenomonadales	Veillonellaceae	Megasphaera	Megasphaera hexanoica
ASV_2003	0	0	0	0.000486985	Bacteria	Firmicutes	Negativicutes	Veillonellales-Selenomonadales	Veillonellaceae	Megasphaera	Megasphaera hexanoica
ASV_1489	0	0	0	0.000802283	Bacteria	Firmicutes	Negativicutes	Veillonellales-Selenomonadales	Veillonellaceae	Megasphaera	Unclassified Megasphaera
ASV_604	0.000344603	0.00014271	2.01845e-05	0	Bacteria	Firmicutes	Negativicutes	Veillonellales-Selenomonadales	Selenomonadaceae	Anaerovibrio	Unclassified Anaerovibrio
ASV_119	0.0014834	0.00137419	0.000711931	0	Bacteria	Firmicutes	Negativicutes	Veillonellales-Selenomonadales	Selenomonadaceae	Selenomonas	Selenomonas ruminantium
ASV_1328	0.000376506	1.09336e-06	0.000205146	0.000528461	Bacteria	Firmicutes	Negativicutes	Veillonellales-Selenomonadales	Selenomonadaceae	Mitsuokella	Unclassified Mitsuokella
ASV_440	0.000335975	0.000326315	0.000113296	0.00010416	Bacteria	Firmicutes	Negativicutes	Veillonellales-Selenomonadales	Selenomonadaceae	Schwartzia	Unclassified Schwartzia
ASV_3092	1.87257e-05	1.18402e-05	9.18844e-06	0	Bacteria	Firmicutes	Negativicutes	Veillonellales-Selenomonadales	Selenomonadaceae	Selenomonas	Unclassified Selenomonas
ASV_1038	6.12694e-05	0.000108266	5.80258e-05	0	Bacteria	Firmicutes	Negativicutes	Veillonellales-Selenomonadales	Selenomonadaceae	Unclassified Selenomonadaceae	Unclassified Selenomonadaceae
ASV_1258	0	0	0	0.0011646	Bacteria	Firmicutes	Negativicutes	Veillonellales-Selenomonadales	Selenomonadaceae	Unclassified Selenomonadaceae	Unclassified Selenomonadaceae
ASV_5735	0	0	0	9.69502e-05	Bacteria	Firmicutes	Negativicutes	Veillonellales-Selenomonadales	Selenomonadaceae	Unclassified Selenomonadaceae	Unclassified Selenomonadaceae
ASV_4093	0	0	0	0.000170626	Bacteria	Firmicutes	Negativicutes	Veillonellales-Selenomonadales	Selenomonadaceae	Unclassified Selenomonadaceae	Unclassified Selenomonadaceae
ASV_1303	1.87064e-05	0	0	0.00104794	Bacteria	Firmicutes	Negativicutes	Veillonellales-Selenomonadales	Selenomonadaceae	Unclassified Selenomonadaceae	Unclassified Selenomonadaceae
ASV_956	3.33198e-05	0	0	0.00132329	Bacteria	Firmicutes	Negativicutes	Veillonellales-Selenomonadales	Selenomonadaceae	Unclassified Selenomonadaceae	Unclassified Selenomonadaceae
ASV_1102	0	0	0	0.00117966	Bacteria	Firmicutes	Negativicutes	Veillonellales-Selenomonadales	Selenomonadaceae	Selenomonas	Unclassified Selenomonas
ASV_2304	0	0	0	0.000422959	Bacteria	Firmicutes	Negativicutes	Veillonellales-Selenomonadales	Selenomonadaceae	Unclassified Selenomonadaceae	Unclassified Selenomonadaceae
ASV_729	0	0	0	0.00216665	Bacteria	Firmicutes	Negativicutes	Veillonellales-Selenomonadales	Selenomonadaceae	Unclassified Selenomonadaceae	Unclassified Selenomonadaceae
ASV_882	1.47085e-05	0	0	0.001658	Bacteria	Firmicutes	Negativicutes	Veillonellales-Selenomonadales	Selenomonadaceae	Unclassified Selenomonadaceae	Unclassified Selenomonadaceae
ASV_2591	2.28855e-05	0	0	0.000204275	Bacteria	Firmicutes	Negativicutes	Veillonellales-Selenomonadales	Selenomonadaceae	Unclassified Selenomonadaceae	Unclassified Selenomonadaceae
ASV_1231	0	0	0	0.00113967	Bacteria	Firmicutes	Negativicutes	Veillonellales-Selenomonadales	Selenomonadaceae	Unclassified Selenomonadaceae	Unclassified Selenomonadaceae
ASV_2407	0	0	0	0.000363235	Bacteria	Firmicutes	Negativicutes	Veillonellales-Selenomonadales	Selenomonadaceae	Unclassified Selenomonadaceae	Unclassified Selenomonadaceae
ASV_2592	0	0	0	0.000312316	Bacteria	Firmicutes	Negativicutes	Veillonellales-Selenomonadales	Selenomonadaceae	Mitsuokella	Unclassified Mitsuokella
ASV_958	1.60601e-05	0	0	0.00142274	Bacteria	Firmicutes	Negativicutes	Veillonellales-Selenomonadales	Selenomonadaceae	Unclassified Selenomonadaceae	Unclassified Selenomonadaceae
ASV_13705	0	0	2.25524e-05	0	Bacteria	Firmicutes	Negativicutes	Veillonellales-Selenomonadales	Selenomonadaceae	Selenomonas	Selenomonas ruminantium
ASV_405	0.000236014	0.000387613	0.000275649	0	Bacteria	Firmicutes	Negativicutes	Veillonellales-Selenomonadales	Selenomonadaceae	Selenomonas	Selenomonas ruminantium
ASV_2537	0.000821468	0	3.40589e-05	0.000244253	Bacteria	Firmicutes	Negativicutes	Veillonellales-Selenomonadales	Selenomonadaceae	Mitsuokella	Unclassified Mitsuokella
ASV_853	0.000166859	0.000104004	7.09812e-05	0	Bacteria	Firmicutes	Negativicutes	Veillonellales-Selenomonadales	Selenomonadaceae	Selenomonas	Selenomonas ruminantium
ASV_3207	2.98026e-05	4.42548e-05	2.63224e-06	3.37369e-05	Bacteria	Firmicutes	Clostridia	Hungateiclostridiaceae	Unclassified Hungateiclostridiaceae	Unclassified Hungateiclostridiaceae	Unclassified Hungateiclostridiaceae
ASV_657	6.01812e-05	0.000273426	0.00017129	0	Bacteria	Firmicutes	Clostridia	Hungateiclostridiaceae	Saccharofermentans	Unclassified Saccharofermentans	Unclassified Saccharofermentans
ASV_1278	2.81893e-05	7.4638e-05	0.000118799	0	Bacteria	Firmicutes	Clostridia	Hungateiclostridiaceae	Saccharofermentans	Unclassified Saccharofermentans	Unclassified Saccharofermentans
ASV_171	0.000647891	0.000951171	0.00101008	2.50056e-06	Bacteria	Firmicutes	Clostridia	Hungateiclostridiaceae	Saccharofermentans	Unclassified Saccharofermentans	Unclassified Saccharofermentans
ASV_1188	4.35444e-05	0.000114819	5.8869e-05	5.00475e-06	Bacteria	Firmicutes	Clostridia	Hungateiclostridiaceae	Saccharofermentans	Unclassified Saccharofermentans	Unclassified Saccharofermentans
ASV_1461	5.05282e-05	7.54695e-05	2.43701e-05	0	Bacteria	Firmicutes	Clostridia	Hungateiclostridiaceae	Saccharofermentans	Unclassified Saccharofermentans	Unclassified Saccharofermentans
ASV_672	0.000358661	8.96879e-05	2.06818e-05	0	Bacteria	Firmicutes	Clostridia	Hungateiclostridiaceae	Saccharofermentans	Unclassified Saccharofermentans	Unclassified Saccharofermentans
ASV_1283	1.94934e-05	0.000124143	9.64682e-05	0	Bacteria	Firmicutes	Clostridia	Hungateiclostridiaceae	Saccharofermentans	Unclassified Saccharofermentans	Unclassified Saccharofermentans
ASV_1152	4.60305e-05	0.000148953	2.18221e-05	0	Bacteria	Firmicutes	Clostridia	Hungateiclostridiaceae	Saccharofermentans	Unclassified Saccharofermentans	Unclassified Saccharofermentans
ASV_2993	0	4.47626e-05	0	0	Bacteria	Firmicutes	Clostridia	Hungateiclostridiaceae	Saccharofermentans	Unclassified Saccharofermentans	Unclassified Saccharofermentans
ASV_2553	4.18968e-06	4.16159e-05	0	0	Bacteria	Firmicutes	Clostridia	Hungateiclostridiaceae	Saccharofermentans	Unclassified Saccharofermentans	Unclassified Saccharofermentans
ASV_939	5.29967e-05	0.000178816	0.000111572	0	Bacteria	Firmicutes	Clostridia	Hungateiclostridiaceae	Saccharofermentans	Unclassified Saccharofermentans	Unclassified Saccharofermentans
ASV_693	0.000171339	0.00018042	0.000127956	0	Bacteria	Firmicutes	Clostridia	Hungateiclostridiaceae	Saccharofermentans	Unclassified Saccharofermentans	Unclassified Saccharofermentans
ASV_4098	2.99813e-05	5.39219e-06	0	0	Bacteria	Firmicutes	Clostridia	Hungateiclostridiaceae	Saccharofermentans	Unclassified Saccharofermentans	Unclassified Saccharofermentans
ASV_373	0.000240004	0.000442697	0.000107955	0.00031349	Bacteria	Firmicutes	Clostridia	Hungateiclostridiaceae	Saccharofermentans	Unclassified Saccharofermentans	Unclassified Saccharofermentans
ASV_41	0.00268835	0.00384029	0.00322617	6.35444e-05	Bacteria	Firmicutes	Clostridia	Hungateiclostridiaceae	Saccharofermentans	Unclassified Saccharofermentans	Unclassified Saccharofermentans
ASV_3001	1.6518e-05	7.45129e-06	0	0	Bacteria	Firmicutes	Clostridia	Hungateiclostridiaceae	Saccharofermentans	Unclassified Saccharofermentans	Unclassified Saccharofermentans
ASV_1785	0	0	0	0.000517187	Bacteria	Firmicutes	Clostridia	Hungateiclostridiaceae	Saccharofermentans	Unclassified Saccharofermentans	Unclassified Saccharofermentans
ASV_1522	4.18388e-05	5.21391e-05	1.03376e-05	0	Bacteria	Firmicutes	Clostridia	Hungateiclostridiaceae	Saccharofermentans	Unclassified Saccharofermentans	Unclassified Saccharofermentans
ASV_253	0.00033106	0.000553579	0.000947395	8.86736e-06	Bacteria	Firmicutes	Clostridia	Hungateiclostridiaceae	Saccharofermentans	Unclassified Saccharofermentans	Unclassified Saccharofermentans
ASV_6936	1.36903e-05	9.80307e-06	0	3.56796e-06	Bacteria	Firmicutes	Clostridia	Hungateiclostridiaceae	Saccharofermentans	Unclassified Saccharofermentans	Unclassified Saccharofermentans
ASV_915	7.48822e-05	0.000237442	0.000194022	0	Bacteria	Firmicutes	Clostridia	Clostridia UCG-014	Unclassified Clostridia UCG-014	Unclassified Clostridia UCG-014	Unclassified Clostridia UCG-014
ASV_926	2.19366e-05	0.000173072	0.000191467	0	Bacteria	Firmicutes	Clostridia	Clostridia UCG-014	Unclassified Clostridia UCG-014	Unclassified Clostridia UCG-014	Unclassified Clostridia UCG-014
ASV_607	3.9535e-05	0.000358548	0.000127973	0	Bacteria	Firmicutes	Clostridia	Clostridia UCG-014	Unclassified Clostridia UCG-014	Unclassified Clostridia UCG-014	Unclassified Clostridia UCG-014
ASV_1598	5.8673e-05	2.69751e-05	2.49849e-05	0	Bacteria	Firmicutes	Clostridia	Clostridia UCG-014	Unclassified Clostridia UCG-014	Unclassified Clostridia UCG-014	Unclassified Clostridia UCG-014
ASV_7903	1.73457e-05	0	0	0	Bacteria	Firmicutes	Clostridia	Clostridia UCG-014	Unclassified Clostridia UCG-014	Unclassified Clostridia UCG-014	Unclassified Clostridia UCG-014
ASV_1031	1.99938e-05	0.000196175	1.0776e-05	0	Bacteria	Firmicutes	Clostridia	Clostridia UCG-014	Unclassified Clostridia UCG-014	Unclassified Clostridia UCG-014	Unclassified Clostridia UCG-014
ASV_2774	0	0	0	0.000243199	Bacteria	Firmicutes	Clostridia	Clostridia UCG-014	Unclassified Clostridia UCG-014	Unclassified Clostridia UCG-014	Unclassified Clostridia UCG-014
ASV_2884	1.84385e-05	1.72284e-05	1.52546e-05	0	Bacteria	Firmicutes	Clostridia	Clostridia UCG-014	Unclassified Clostridia UCG-014	Unclassified Clostridia UCG-014	Unclassified Clostridia UCG-014
ASV_1480	1.68882e-05	8.7058e-05	2.33172e-05	0	Bacteria	Firmicutes	Clostridia	Clostridia UCG-014	Unclassified Clostridia UCG-014	Unclassified Clostridia UCG-014	Unclassified Clostridia UCG-014
ASV_4795	0	2.04635e-05	2.06398e-05	0	Bacteria	Firmicutes	Clostridia	Clostridia UCG-014	Unclassified Clostridia UCG-014	Unclassified Clostridia UCG-014	Unclassified Clostridia UCG-014
ASV_2364	7.4362e-06	3.98605e-05	0	0	Bacteria	Firmicutes	Clostridia	Clostridia UCG-014	Unclassified Clostridia UCG-014	Unclassified Clostridia UCG-014	Unclassified Clostridia UCG-014
ASV_5547	0	2.52482e-06	4.00771e-05	0	Bacteria	Firmicutes	Clostridia	Clostridia UCG-014	Unclassified Clostridia UCG-014	Unclassified Clostridia UCG-014	Unclassified Clostridia UCG-014
ASV_2755	4.21293e-06	1.33584e-05	3.93446e-05	0	Bacteria	Firmicutes	Clostridia	Clostridia UCG-014	Unclassified Clostridia UCG-014	Unclassified Clostridia UCG-014	Unclassified Clostridia UCG-014
ASV_883	5.93661e-06	0.00021628	9.35161e-05	0	Bacteria	Firmicutes	Clostridia	Clostridia UCG-014	Unclassified Clostridia UCG-014	Unclassified Clostridia UCG-014	Unclassified Clostridia UCG-014
ASV_1332	0	0.000153445	0	0	Bacteria	Firmicutes	Clostridia	Clostridia UCG-014	Unclassified Clostridia UCG-014	Unclassified Clostridia UCG-014	Unclassified Clostridia UCG-014
ASV_3444	4.82462e-06	1.83816e-05	1.19863e-05	0	Bacteria	Firmicutes	Clostridia	Clostridia UCG-014	Unclassified Clostridia UCG-014	Unclassified Clostridia UCG-014	Unclassified Clostridia UCG-014
ASV_2638	1.34246e-05	7.24799e-06	0.000107061	0	Bacteria	Firmicutes	Clostridia	Clostridia UCG-014	Unclassified Clostridia UCG-014	Unclassified Clostridia UCG-014	Unclassified Clostridia UCG-014
ASV_1180	2.3918e-05	0.000109721	4.65229e-05	0	Bacteria	Firmicutes	Clostridia	Clostridia UCG-014	Unclassified Clostridia UCG-014	Unclassified Clostridia UCG-014	Unclassified Clostridia UCG-014
ASV_4693	0	1.70937e-05	8.75228e-06	0	Bacteria	Firmicutes	Clostridia	Clostridia UCG-014	Unclassified Clostridia UCG-014	Unclassified Clostridia UCG-014	Unclassified Clostridia UCG-014
ASV_3924	1.02213e-06	4.76432e-06	4.71451e-05	0	Bacteria	Firmicutes	Clostridia	Clostridia UCG-014	Unclassified Clostridia UCG-014	Unclassified Clostridia UCG-014	Unclassified Clostridia UCG-014
ASV_469	5.27363e-05	0.00056942	3.19054e-05	0	Bacteria	Firmicutes	Clostridia	Clostridia UCG-014	Unclassified Clostridia UCG-014	Unclassified Clostridia UCG-014	Unclassified Clostridia UCG-014
ASV_922	3.91697e-06	0.000202389	0.000124506	0	Bacteria	Firmicutes	Clostridia	Clostridia UCG-014	Unclassified Clostridia UCG-014	Unclassified Clostridia UCG-014	Unclassified Clostridia UCG-014
ASV_2827	0	1.8733e-05	6.41327e-05	0	Bacteria	Firmicutes	Clostridia	Clostridia UCG-014	Unclassified Clostridia UCG-014	Unclassified Clostridia UCG-014	Unclassified Clostridia UCG-014
ASV_2978	9.67596e-06	2.85655e-05	0	0	Bacteria	Firmicutes	Clostridia	Clostridia UCG-014	Unclassified Clostridia UCG-014	Unclassified Clostridia UCG-014	Unclassified Clostridia UCG-014
ASV_1287	7.67652e-05	7.38906e-05	5.79264e-05	0	Bacteria	Firmicutes	Clostridia	Clostridia UCG-014	Unclassified Clostridia UCG-014	Unclassified Clostridia UCG-014	Unclassified Clostridia UCG-014
ASV_2330	2.08385e-05	2.6891e-05	0	0	Bacteria	Firmicutes	Clostridia	Clostridia UCG-014	Unclassified Clostridia UCG-014	Unclassified Clostridia UCG-014	Unclassified Clostridia UCG-014
ASV_3055	2.26499e-05	1.11223e-05	5.10689e-05	0	Bacteria	Firmicutes	Clostridia	Clostridia UCG-014	Unclassified Clostridia UCG-014	Unclassified Clostridia UCG-014	Unclassified Clostridia UCG-014
ASV_3841	2.63201e-06	1.23927e-05	4.67676e-05	0	Bacteria	Firmicutes	Clostridia	Clostridia UCG-014	Unclassified Clostridia UCG-014	Unclassified Clostridia UCG-014	Unclassified Clostridia UCG-014
ASV_2316	0	4.91833e-05	1.44838e-05	0	Bacteria	Firmicutes	Clostridia	Clostridia UCG-014	Unclassified Clostridia UCG-014	Unclassified Clostridia UCG-014	Unclassified Clostridia UCG-014
ASV_6083	0	0	3.87129e-05	0	Bacteria	Firmicutes	Clostridia	Clostridia UCG-014	Unclassified Clostridia UCG-014	Unclassified Clostridia UCG-014	Unclassified Clostridia UCG-014
ASV_2138	2.12993e-05	2.13203e-05	6.01546e-05	0	Bacteria	Firmicutes	Clostridia	Clostridia UCG-014	Unclassified Clostridia UCG-014	Unclassified Clostridia UCG-014	Unclassified Clostridia UCG-014
ASV_3299	0	1.92662e-06	7.84985e-05	0	Bacteria	Firmicutes	Clostridia	Clostridia UCG-014	Unclassified Clostridia UCG-014	Unclassified Clostridia UCG-014	Unclassified Clostridia UCG-014
ASV_4595	1.75312e-05	3.74139e-06	1.09768e-05	0	Bacteria	Firmicutes	Clostridia	Clostridia UCG-014	Unclassified Clostridia UCG-014	Unclassified Clostridia UCG-014	Unclassified Clostridia UCG-014
ASV_1274	4.27879e-06	8.89439e-05	0.000165106	0	Bacteria	Firmicutes	Clostridia	Clostridia UCG-014	Unclassified Clostridia UCG-014	Unclassified Clostridia UCG-014	Unclassified Clostridia UCG-014
ASV_1011	5.90451e-05	5.92735e-05	0.000355486	5.80827e-05	Bacteria	Firmicutes	Clostridia	Clostridia UCG-014	Unclassified Clostridia UCG-014	Unclassified Clostridia UCG-014	Unclassified Clostridia UCG-014
ASV_3373	0	0	0	0.000181853	Bacteria	Firmicutes	Clostridia	Clostridia UCG-014	Unclassified Clostridia UCG-014	Unclassified Clostridia UCG-014	Unclassified Clostridia UCG-014
ASV_5920	1.4112e-05	0	0	0	Bacteria	Firmicutes	Clostridia	Clostridia UCG-014	Unclassified Clostridia UCG-014	Unclassified Clostridia UCG-014	Unclassified Clostridia UCG-014
ASV_4021	1.46167e-05	1.5472e-05	0	0	Bacteria	Firmicutes	Clostridia	Clostridia UCG-014	Unclassified Clostridia UCG-014	Unclassified Clostridia UCG-014	Unclassified Clostridia UCG-014
ASV_1092	5.44047e-05	7.3533e-05	0.00021362	0	Bacteria	Firmicutes	Clostridia	Clostridia UCG-014	Unclassified Clostridia UCG-014	Unclassified Clostridia UCG-014	Unclassified Clostridia UCG-014
ASV_1978	0	0	0	0.000477425	Bacteria	Firmicutes	Clostridia	Clostridia UCG-014	Unclassified Clostridia UCG-014	Unclassified Clostridia UCG-014	Unclassified Clostridia UCG-014
ASV_5113	0	1.61336e-05	0	1.14239e-05	Bacteria	Firmicutes	Clostridia	Clostridia UCG-014	Unclassified Clostridia UCG-014	Unclassified Clostridia UCG-014	Unclassified Clostridia UCG-014
ASV_4092	2.50813e-05	0	0	0	Bacteria	Firmicutes	Clostridia	Clostridia UCG-014	Unclassified Clostridia UCG-014	Unclassified Clostridia UCG-014	Unclassified Clostridia UCG-014
ASV_3633	2.63838e-05	0	0	0	Bacteria	Firmicutes	Clostridia	Clostridia UCG-014	Unclassified Clostridia UCG-014	Unclassified Clostridia UCG-014	Unclassified Clostridia UCG-014
ASV_5182	0	0	6.74104e-05	0	Bacteria	Firmicutes	Clostridia	Clostridia UCG-014	Unclassified Clostridia UCG-014	Unclassified Clostridia UCG-014	Unclassified Clostridia UCG-014
ASV_3224	2.00403e-05	1.59771e-05	0	0	Bacteria	Firmicutes	Clostridia	Clostridia UCG-014	Unclassified Clostridia UCG-014	Unclassified Clostridia UCG-014	Unclassified Clostridia UCG-014
ASV_3432	4.61002e-06	2.45755e-05	0	0	Bacteria	Firmicutes	Clostridia	Clostridia UCG-014	Unclassified Clostridia UCG-014	Unclassified Clostridia UCG-014	Unclassified Clostridia UCG-014
ASV_1233	3.1688e-05	0.000149056	0.000142432	0	Bacteria	Firmicutes	Clostridia	Clostridia UCG-014	Unclassified Clostridia UCG-014	Unclassified Clostridia UCG-014	Unclassified Clostridia UCG-014
ASV_2093	3.37013e-05	3.69587e-05	0	0	Bacteria	Firmicutes	Clostridia	Clostridia UCG-014	Unclassified Clostridia UCG-014	Unclassified Clostridia UCG-014	Unclassified Clostridia UCG-014
ASV_1310	0	0.000125129	1.45353e-05	0	Bacteria	Firmicutes	Clostridia	Clostridia UCG-014	Unclassified Clostridia UCG-014	Unclassified Clostridia UCG-014	Unclassified Clostridia UCG-014
ASV_4460	3.17524e-06	0	5.57291e-05	7.09388e-06	Bacteria	Firmicutes	Clostridia	Clostridia UCG-014	Unclassified Clostridia UCG-014	Unclassified Clostridia UCG-014	Unclassified Clostridia UCG-014
ASV_797	0.000189681	0.000156472	1.11975e-05	9.2961e-06	Bacteria	Firmicutes	Clostridia	Clostridia UCG-014	Unclassified Clostridia UCG-014	Unclassified Clostridia UCG-014	Unclassified Clostridia UCG-014
ASV_2624	1.97986e-05	3.03508e-05	0	0	Bacteria	Firmicutes	Clostridia	Clostridia UCG-014	Unclassified Clostridia UCG-014	Unclassified Clostridia UCG-014	Unclassified Clostridia UCG-014
ASV_3697	0	0	0	0.000189382	Bacteria	Firmicutes	Clostridia	Clostridia UCG-014	Unclassified Clostridia UCG-014	Unclassified Clostridia UCG-014	Unclassified Clostridia UCG-014
ASV_2703	0	9.37053e-06	3.58158e-06	0.000248207	Bacteria	Firmicutes	Clostridia	Clostridia UCG-014	Unclassified Clostridia UCG-014	Unclassified Clostridia UCG-014	Unclassified Clostridia UCG-014
ASV_264	0.000285713	0.00066208	0.00065254	0.000239617	Bacteria	Firmicutes	Clostridia	Clostridia UCG-014	Unclassified Clostridia UCG-014	Unclassified Clostridia UCG-014	Unclassified Clostridia UCG-014
ASV_5427	0	1.1656e-05	0	0	Bacteria	Firmicutes	Clostridia	Clostridia UCG-014	Unclassified Clostridia UCG-014	Unclassified Clostridia UCG-014	Unclassified Clostridia UCG-014
ASV_2465	0	3.75702e-05	0	0	Bacteria	Firmicutes	Clostridia	Clostridia UCG-014	Unclassified Clostridia UCG-014	Unclassified Clostridia UCG-014	Unclassified Clostridia UCG-014
ASV_368	0.000155835	0.000548589	0.000430014	0	Bacteria	Firmicutes	Clostridia	Clostridia UCG-014	Unclassified Clostridia UCG-014	Unclassified Clostridia UCG-014	Unclassified Clostridia UCG-014
ASV_3709	0	3.40109e-05	0	0	Bacteria	Firmicutes	Clostridia	Clostridia UCG-014	Unclassified Clostridia UCG-014	Unclassified Clostridia UCG-014	Unclassified Clostridia UCG-014
ASV_2224	0	5.16068e-05	0	0	Bacteria	Firmicutes	Clostridia	Clostridia UCG-014	Unclassified Clostridia UCG-014	Unclassified Clostridia UCG-014	Unclassified Clostridia UCG-014
ASV_5116	6.70238e-06	1.7693e-05	0	0	Bacteria	Firmicutes	Clostridia	Clostridia UCG-014	Unclassified Clostridia UCG-014	Unclassified Clostridia UCG-014	Unclassified Clostridia UCG-014
ASV_3592	0	4.12402e-05	0	0	Bacteria	Firmicutes	Clostridia	Clostridia UCG-014	Unclassified Clostridia UCG-014	Unclassified Clostridia UCG-014	Unclassified Clostridia UCG-014
ASV_1311	2.22379e-05	0.000139321	1.5647e-05	0	Bacteria	Firmicutes	Clostridia	Clostridia UCG-014	Unclassified Clostridia UCG-014	Unclassified Clostridia UCG-014	Unclassified Clostridia UCG-014
ASV_3879	5.26285e-06	2.41597e-05	0	0	Bacteria	Firmicutes	Clostridia	Clostridia UCG-014	Unclassified Clostridia UCG-014	Unclassified Clostridia UCG-014	Unclassified Clostridia UCG-014
ASV_2804	3.30136e-05	1.12327e-05	0	0	Bacteria	Firmicutes	Clostridia	Clostridia UCG-014	Unclassified Clostridia UCG-014	Unclassified Clostridia UCG-014	Unclassified Clostridia UCG-014
ASV_2343	4.70256e-05	6.02615e-06	4.27839e-05	0	Bacteria	Firmicutes	Clostridia	Clostridia UCG-014	Unclassified Clostridia UCG-014	Unclassified Clostridia UCG-014	Unclassified Clostridia UCG-014
ASV_3526	1.4019e-06	1.33693e-05	7.97303e-05	0	Bacteria	Firmicutes	Clostridia	Clostridia UCG-014	Unclassified Clostridia UCG-014	Unclassified Clostridia UCG-014	Unclassified Clostridia UCG-014
ASV_1037	4.32414e-05	0.000149412	6.97254e-05	0	Bacteria	Firmicutes	Clostridia	Clostridia UCG-014	Unclassified Clostridia UCG-014	Unclassified Clostridia UCG-014	Unclassified Clostridia UCG-014
ASV_10672	0	1.84843e-05	0	0	Bacteria	Firmicutes	Clostridia	Clostridia UCG-014	Unclassified Clostridia UCG-014	Unclassified Clostridia UCG-014	Unclassified Clostridia UCG-014
ASV_2746	3.24819e-06	2.06023e-05	5.42231e-05	0	Bacteria	Firmicutes	Clostridia	Clostridia UCG-014	Unclassified Clostridia UCG-014	Unclassified Clostridia UCG-014	Unclassified Clostridia UCG-014
ASV_1538	0	8.82365e-05	5.70343e-05	0	Bacteria	Firmicutes	Clostridia	Clostridia UCG-014	Unclassified Clostridia UCG-014	Unclassified Clostridia UCG-014	Unclassified Clostridia UCG-014
ASV_2395	6.62365e-06	6.09284e-05	0	0	Bacteria	Firmicutes	Clostridia	Clostridia UCG-014	Unclassified Clostridia UCG-014	Unclassified Clostridia UCG-014	Unclassified Clostridia UCG-014
ASV_2597	2.98506e-06	4.29772e-05	0	0	Bacteria	Firmicutes	Clostridia	Clostridia UCG-014	Unclassified Clostridia UCG-014	Unclassified Clostridia UCG-014	Unclassified Clostridia UCG-014
ASV_1443	0	0.00012984	6.35178e-05	0	Bacteria	Firmicutes	Clostridia	Clostridia UCG-014	Unclassified Clostridia UCG-014	Unclassified Clostridia UCG-014	Unclassified Clostridia UCG-014
ASV_1675	2.31524e-05	6.47024e-05	1.57263e-05	3.16691e-06	Bacteria	Firmicutes	Clostridia	Clostridia UCG-014	Unclassified Clostridia UCG-014	Unclassified Clostridia UCG-014	Unclassified Clostridia UCG-014
ASV_1465	1.75917e-05	5.09046e-05	0.000151716	0	Bacteria	Firmicutes	Clostridia	Clostridia UCG-014	Unclassified Clostridia UCG-014	Unclassified Clostridia UCG-014	Unclassified Clostridia UCG-014
ASV_1700	4.31782e-05	6.24163e-05	2.31683e-05	0	Bacteria	Firmicutes	Clostridia	Clostridia UCG-014	Unclassified Clostridia UCG-014	Unclassified Clostridia UCG-014	Unclassified Clostridia UCG-014
ASV_1576	4.839e-06	8.67163e-05	2.30483e-05	0	Bacteria	Firmicutes	Clostridia	Clostridia UCG-014	Unclassified Clostridia UCG-014	Unclassified Clostridia UCG-014	Unclassified Clostridia UCG-014
ASV_1640	0	8.98669e-05	0	0	Bacteria	Firmicutes	Clostridia	Clostridia UCG-014	Unclassified Clostridia UCG-014	Unclassified Clostridia UCG-014	Unclassified Clostridia UCG-014
ASV_806	3.40306e-05	0.000258481	7.33851e-06	0	Bacteria	Firmicutes	Clostridia	Clostridia UCG-014	Unclassified Clostridia UCG-014	Unclassified Clostridia UCG-014	Unclassified Clostridia UCG-014
ASV_1354	1.23458e-05	0.000137332	1.6493e-05	0	Bacteria	Firmicutes	Clostridia	Clostridia UCG-014	Unclassified Clostridia UCG-014	Unclassified Clostridia UCG-014	Unclassified Clostridia UCG-014
ASV_1779	1.39191e-05	5.35152e-05	6.11656e-06	0	Bacteria	Firmicutes	Clostridia	Clostridia UCG-014	Unclassified Clostridia UCG-014	Unclassified Clostridia UCG-014	Unclassified Clostridia UCG-014
ASV_4524	1.57525e-06	1.79851e-05	0	0	Bacteria	Firmicutes	Clostridia	Clostridia UCG-014	Unclassified Clostridia UCG-014	Unclassified Clostridia UCG-014	Unclassified Clostridia UCG-014
ASV_1793	0	0	0	0.000471562	Bacteria	Firmicutes	Clostridia	Clostridia UCG-014	Unclassified Clostridia UCG-014	Unclassified Clostridia UCG-014	Unclassified Clostridia UCG-014
ASV_1537	1.29027e-05	8.36038e-05	4.97677e-05	0	Bacteria	Firmicutes	Clostridia	Clostridia UCG-014	Unclassified Clostridia UCG-014	Unclassified Clostridia UCG-014	Unclassified Clostridia UCG-014
ASV_1222	5.99446e-05	0.000116197	2.86012e-05	0	Bacteria	Firmicutes	Clostridia	Clostridia UCG-014	Unclassified Clostridia UCG-014	Unclassified Clostridia UCG-014	Unclassified Clostridia UCG-014
ASV_1336	0.00018756	2.25117e-06	0	0	Bacteria	Firmicutes	Clostridia	Clostridia UCG-014	Unclassified Clostridia UCG-014	Unclassified Clostridia UCG-014	Unclassified Clostridia UCG-014
ASV_1218	0	0	0	0.000923861	Bacteria	Firmicutes	Clostridia	Clostridia UCG-014	Unclassified Clostridia UCG-014	Unclassified Clostridia UCG-014	Unclassified Clostridia UCG-014
ASV_837	0	0	0	0.00179808	Bacteria	Firmicutes	Clostridia	Clostridia UCG-014	Unclassified Clostridia UCG-014	Unclassified Clostridia UCG-014	Unclassified Clostridia UCG-014
ASV_3024	0	0	0	0.000187092	Bacteria	Firmicutes	Clostridia	Clostridia UCG-014	Unclassified Clostridia UCG-014	Unclassified Clostridia UCG-014	Unclassified Clostridia UCG-014
ASV_1365	0	0	0	0.000825275	Bacteria	Firmicutes	Clostridia	Clostridia UCG-014	Unclassified Clostridia UCG-014	Unclassified Clostridia UCG-014	Unclassified Clostridia UCG-014
ASV_1695	1.79517e-05	9.84107e-05	7.23552e-05	0	Bacteria	Firmicutes	Clostridia	Clostridia UCG-014	Unclassified Clostridia UCG-014	Unclassified Clostridia UCG-014	Unclassified Clostridia UCG-014
ASV_601	0.000154893	0.000190919	0.000287187	1.81247e-05	Bacteria	Firmicutes	Clostridia	Clostridia UCG-014	Unclassified Clostridia UCG-014	Unclassified Clostridia UCG-014	Unclassified Clostridia UCG-014
ASV_4194	0	3.26196e-05	3.07026e-05	0	Bacteria	Firmicutes	Clostridia	Clostridia UCG-014	Unclassified Clostridia UCG-014	Unclassified Clostridia UCG-014	Unclassified Clostridia UCG-014
ASV_1611	8.6472e-05	3.34916e-05	7.22596e-05	0	Bacteria	Firmicutes	Clostridia	Clostridia UCG-014	Unclassified Clostridia UCG-014	Unclassified Clostridia UCG-014	Unclassified Clostridia UCG-014
ASV_453	0.000221403	0.000303443	0.000527674	0	Bacteria	Firmicutes	Clostridia	Clostridia UCG-014	Unclassified Clostridia UCG-014	Unclassified Clostridia UCG-014	Unclassified Clostridia UCG-014
ASV_6198	2.60855e-05	0	8.01567e-06	0	Bacteria	Firmicutes	Clostridia	Clostridia UCG-014	Unclassified Clostridia UCG-014	Unclassified Clostridia UCG-014	Unclassified Clostridia UCG-014
ASV_497	0.000163531	0.000322759	0.000560152	0	Bacteria	Firmicutes	Clostridia	Clostridia UCG-014	Unclassified Clostridia UCG-014	Unclassified Clostridia UCG-014	Unclassified Clostridia UCG-014
ASV_2209	6.14045e-05	0	6.77925e-05	0	Bacteria	Firmicutes	Clostridia	Clostridia UCG-014	Unclassified Clostridia UCG-014	Unclassified Clostridia UCG-014	Unclassified Clostridia UCG-014
ASV_1590	1.75937e-05	8.14293e-05	0	0	Bacteria	Firmicutes	Clostridia	Clostridia UCG-014	Unclassified Clostridia UCG-014	Unclassified Clostridia UCG-014	Unclassified Clostridia UCG-014
ASV_1569	8.51168e-05	5.07937e-05	6.3425e-05	0	Bacteria	Firmicutes	Clostridia	Clostridia UCG-014	Unclassified Clostridia UCG-014	Unclassified Clostridia UCG-014	Unclassified Clostridia UCG-014
ASV_6638	1.55381e-05	0	0	0	Bacteria	Firmicutes	Clostridia	Clostridia UCG-014	Unclassified Clostridia UCG-014	Unclassified Clostridia UCG-014	Unclassified Clostridia UCG-014
ASV_3415	3.1753e-05	0	7.06663e-06	0	Bacteria	Firmicutes	Clostridia	Clostridia UCG-014	Unclassified Clostridia UCG-014	Unclassified Clostridia UCG-014	Unclassified Clostridia UCG-014
ASV_2739	1.5464e-05	1.93703e-05	1.03218e-06	0	Bacteria	Firmicutes	Clostridia	Oscillospirales	[Clostridium] methylpentosum group	Unclassified [Clostridium] methylpentosum group	Unclassified [Clostridium] methylpentosum group
ASV_2285	1.68348e-05	4.36869e-05	1.35519e-05	0	Bacteria	Firmicutes	Clostridia	Oscillospirales	[Clostridium] methylpentosum group	Unclassified [Clostridium] methylpentosum group	Unclassified [Clostridium] methylpentosum group
ASV_4646	0	0	6.27055e-05	0	Bacteria	Firmicutes	Clostridia	Oscillospirales	Ruminococcaceae	Negativibacillus	Unclassified Negativibacillus
ASV_5830	0	0	5.8681e-05	0	Bacteria	Firmicutes	Clostridia	Oscillospirales	Ruminococcaceae	Faecalibacterium	Faecalibacterium prausnitzii
ASV_860	1.50879e-06	0.000226347	0.000766627	0	Bacteria	Firmicutes	Clostridia	Oscillospirales	Ruminococcaceae	Faecalibacterium	Faecalibacterium prausnitzii
ASV_1269	0.000582143	4.31324e-05	0.000663011	0	Bacteria	Firmicutes	Clostridia	Oscillospirales	Ruminococcaceae	Faecalibacterium	Faecalibacterium prausnitzii
ASV_4945	0	0	4.68312e-05	0	Bacteria	Firmicutes	Clostridia	Oscillospirales	Ruminococcaceae	Faecalibacterium	Unclassified Faecalibacterium
ASV_1890	7.71198e-07	7.72093e-05	0.000244817	7.98731e-06	Bacteria	Firmicutes	Clostridia	Oscillospirales	Ruminococcaceae	Subdoligranulum	Unclassified Subdoligranulum
ASV_3087	0	0	0.000109347	0	Bacteria	Firmicutes	Clostridia	Oscillospirales	Ruminococcaceae	Subdoligranulum	Unclassified Subdoligranulum
ASV_6278	0	0	7.28245e-05	0	Bacteria	Firmicutes	Clostridia	Oscillospirales	Ruminococcaceae	Unclassified Ruminococcaceae	Unclassified Ruminococcaceae
ASV_8716	4.68437e-06	0	2.19267e-05	0	Bacteria	Firmicutes	Clostridia	Oscillospirales	Ruminococcaceae	Unclassified Ruminococcaceae	Unclassified Ruminococcaceae
ASV_2757	3.63774e-06	1.70251e-05	0.000136332	0	Bacteria	Firmicutes	Clostridia	Oscillospirales	Ruminococcaceae	Subdoligranulum	Unclassified Subdoligranulum
ASV_1508	2.48248e-05	6.65861e-05	8.16465e-05	0	Bacteria	Firmicutes	Clostridia	Oscillospirales	Ruminococcaceae	Unclassified Ruminococcaceae	Unclassified Ruminococcaceae
ASV_228	0.000552438	0.000715293	0.00054706	0	Bacteria	Firmicutes	Clostridia	Oscillospirales	Ruminococcaceae	Unclassified Ruminococcaceae	Unclassified Ruminococcaceae
ASV_1087	1.37637e-05	9.51376e-05	0.00014075	0	Bacteria	Firmicutes	Clostridia	Oscillospirales	Ruminococcaceae	Unclassified Ruminococcaceae	Unclassified Ruminococcaceae
ASV_2161	6.90804e-05	1.769e-05	3.32435e-06	0	Bacteria	Elusimicrobiota	Endomicrobia	Endomicrobiales	Endomicrobiaceae	Endomicrobium	Unclassified Endomicrobium
ASV_1952	0	9.58303e-06	0.000303926	0	Bacteria	Elusimicrobiota	Endomicrobia	Endomicrobiales	Endomicrobiaceae	Endomicrobium	Unclassified Endomicrobium
ASV_251	0.000513599	0.00044463	0.00144592	0	Bacteria	Elusimicrobiota	Endomicrobia	Endomicrobiales	Endomicrobiaceae	Endomicrobium	Unclassified Endomicrobium
ASV_2202	2.60126e-05	2.11976e-05	7.91375e-05	0	Bacteria	Elusimicrobiota	Endomicrobia	Endomicrobiales	Endomicrobiaceae	Endomicrobium	Unclassified Endomicrobium
ASV_2733	3.59652e-06	1.14433e-05	2.57036e-06	0.000161272	Bacteria	Planctomycetota	Planctomycetes	Planctomycetales	Unclassified Planctomycetales	Unclassified Planctomycetales	Unclassified Planctomycetales
ASV_1805	5.03929e-05	2.24956e-05	6.81389e-05	0	Bacteria	Planctomycetota	Planctomycetes	Pirellulales	Pirellulaceae	p-1088-a5 gut group	Unclassified p-1088-a5 gut group
ASV_1242	4.27166e-05	0.000104512	8.13864e-05	0	Bacteria	Planctomycetota	Planctomycetes	Pirellulales	Pirellulaceae	p-1088-a5 gut group	Unclassified p-1088-a5 gut group
ASV_2061	2.02032e-07	4.5106e-06	3.31788e-06	0.00035063	Bacteria	Planctomycetota	Planctomycetes	Pirellulales	Pirellulaceae	Roseimaritima	Unclassified Roseimaritima
ASV_338	0.000216934	0.00046191	0.000481677	0	Bacteria	Planctomycetota	Planctomycetes	Pirellulales	Pirellulaceae	CPla-4 termite group	Unclassified CPla-4 termite group
ASV_1264	8.72927e-05	4.61631e-05	9.62307e-05	2.95616e-05	Bacteria	Campilobacterota	Campylobacteria	Campylobacterales	Campylobacteraceae	Campylobacter	Campylobacter rectus
ASV_3771	1.90985e-05	1.08197e-05	1.58425e-06	3.21578e-05	Bacteria	Campilobacterota	Campylobacteria	Campylobacterales	Campylobacteraceae	Campylobacter	Campylobacter mucosalis
ASV_3090	0	0	0	0.00016158	Bacteria	Chloroflexi	Anaerolineae	Ardenticatenales	Ardenticatenaceae	Unclassified Ardenticatenaceae	Unclassified Ardenticatenaceae
ASV_1485	0	0	0	0.000592472	Bacteria	Chloroflexi	Anaerolineae	Ardenticatenales	Ardenticatenaceae	Unclassified Ardenticatenaceae	Unclassified Ardenticatenaceae
ASV_865	0.000153725	0.000181053	1.44522e-05	0.000641139	Bacteria	Chloroflexi	Anaerolineae	Ardenticatenales	Ardenticatenaceae	Unclassified Ardenticatenaceae	Unclassified Ardenticatenaceae
ASV_894	0	0	0	0.00125123	Bacteria	Chloroflexi	Anaerolineae	Ardenticatenales	Ardenticatenaceae	Unclassified Ardenticatenaceae	Unclassified Ardenticatenaceae
ASV_7006	0	2.12156e-06	3.98184e-05	6.96721e-06	Bacteria	Firmicutes	Clostridia	Clostridia vadinBB60 group	Unclassified Clostridia vadinBB60 group	Unclassified Clostridia vadinBB60 group	Unclassified Clostridia vadinBB60 group
ASV_1620	7.16309e-05	4.55926e-05	5.67963e-06	0	Bacteria	Firmicutes	Clostridia	Unclassified Clostridia	Unclassified Clostridia	Unclassified Clostridia	Unclassified Clostridia
ASV_825	0.000209137	2.08863e-05	0.000421111	0	Bacteria	Spirochaetota	MVP-15	Unclassified MVP-15	Unclassified MVP-15	Unclassified MVP-15	Unclassified MVP-15
ASV_3359	5.72557e-06	3.20308e-06	8.65301e-05	0	Bacteria	Spirochaetota	MVP-15	Unclassified MVP-15	Unclassified MVP-15	Unclassified MVP-15	Unclassified MVP-15
ASV_4533	3.14017e-05	3.98692e-06	6.39027e-06	0	Bacteria	Spirochaetota	MVP-15	Unclassified MVP-15	Unclassified MVP-15	Unclassified MVP-15	Unclassified MVP-15
ASV_217	0.000883096	0.000267245	0.00170751	7.62369e-06	Bacteria	Spirochaetota	MVP-15	Unclassified MVP-15	Unclassified MVP-15	Unclassified MVP-15	Unclassified MVP-15
ASV_5857	0	0	3.9341e-05	0	Bacteria	Spirochaetota	MVP-15	Unclassified MVP-15	Unclassified MVP-15	Unclassified MVP-15	Unclassified MVP-15
ASV_2048	5.93454e-05	2.03927e-06	0.0001047	0	Bacteria	Spirochaetota	MVP-15	Unclassified MVP-15	Unclassified MVP-15	Unclassified MVP-15	Unclassified MVP-15
ASV_929	5.84394e-05	1.97007e-05	0.000718011	0	Bacteria	Spirochaetota	MVP-15	Unclassified MVP-15	Unclassified MVP-15	Unclassified MVP-15	Unclassified MVP-15
ASV_2197	2.79022e-05	2.62645e-05	5.72931e-05	0	Bacteria	Firmicutes	Clostridia	Clostridia vadinBB60 group	Unclassified Clostridia vadinBB60 group	Unclassified Clostridia vadinBB60 group	Unclassified Clostridia vadinBB60 group
ASV_2851	1.85333e-05	1.06162e-05	5.73058e-05	0	Bacteria	Firmicutes	Clostridia	Clostridia vadinBB60 group	Unclassified Clostridia vadinBB60 group	Unclassified Clostridia vadinBB60 group	Unclassified Clostridia vadinBB60 group
ASV_2745	3.34512e-05	1.11806e-05	3.34535e-05	0	Bacteria	Firmicutes	Clostridia	Clostridia vadinBB60 group	Unclassified Clostridia vadinBB60 group	Unclassified Clostridia vadinBB60 group	Unclassified Clostridia vadinBB60 group
ASV_1908	5.43617e-05	1.54032e-05	6.21871e-05	0	Bacteria	Firmicutes	Clostridia	Clostridia vadinBB60 group	Unclassified Clostridia vadinBB60 group	Unclassified Clostridia vadinBB60 group	Unclassified Clostridia vadinBB60 group
ASV_3795	2.12859e-05	0	1.47008e-05	0	Bacteria	Firmicutes	Clostridia	Clostridia vadinBB60 group	Unclassified Clostridia vadinBB60 group	Unclassified Clostridia vadinBB60 group	Unclassified Clostridia vadinBB60 group
ASV_3629	7.25098e-06	5.38741e-06	3.88198e-05	0	Bacteria	Firmicutes	Clostridia	Clostridia vadinBB60 group	Unclassified Clostridia vadinBB60 group	Unclassified Clostridia vadinBB60 group	Unclassified Clostridia vadinBB60 group
ASV_2471	7.72771e-06	1.74528e-06	0.000157938	0	Bacteria	Firmicutes	Clostridia	Clostridia vadinBB60 group	Unclassified Clostridia vadinBB60 group	Unclassified Clostridia vadinBB60 group	Unclassified Clostridia vadinBB60 group
ASV_2890	3.80234e-06	5.35059e-06	0.000117054	0	Bacteria	Firmicutes	Clostridia	Clostridia vadinBB60 group	Unclassified Clostridia vadinBB60 group	Unclassified Clostridia vadinBB60 group	Unclassified Clostridia vadinBB60 group
ASV_3749	3.3785e-06	8.97651e-06	1.99075e-06	0.000124353	Bacteria	Actinobacteriota	Actinobacteria	Frankiales	Geodermatophilaceae	Blastococcus	Unclassified Blastococcus
ASV_3208	1.56584e-06	3.17226e-05	2.66596e-06	0.000101315	Bacteria	Actinobacteriota	Actinobacteria	Frankiales	Geodermatophilaceae	Blastococcus	Blastococcus aggregatus
ASV_1300	4.32006e-05	5.75189e-05	4.39651e-05	0.000496911	Bacteria	Actinobacteriota	Actinobacteria	Pseudonocardiales	Pseudonocardiaceae	Pseudonocardia	Unclassified Pseudonocardia
ASV_2369	3.76929e-05	3.33526e-05	1.97412e-06	7.49886e-05	Bacteria	Actinobacteriota	Actinobacteria	Pseudonocardiales	Pseudonocardiaceae	Pseudonocardia	Unclassified Pseudonocardia
ASV_5369	0	0	0	6.10669e-05	Bacteria	Actinobacteriota	Actinobacteria	Micromonosporales	Micromonosporaceae	Micromonospora	Micromonospora echinofusca
ASV_4306	0	0	0	9.0832e-05	Bacteria	Actinobacteriota	Actinobacteria	Micromonosporales	Micromonosporaceae	Micromonospora	Micromonospora echinospora
ASV_1168	0.000116524	1.84129e-05	1.95312e-05	0.000424483	Bacteria	Actinobacteriota	Actinobacteria	Micrococcales	Microbacteriaceae	Unclassified Microbacteriaceae	Unclassified Microbacteriaceae
ASV_564	0.000362418	2.72617e-05	1.11778e-05	0	Bacteria	Actinobacteriota	Actinobacteria	Micrococcales	Microbacteriaceae	Microbacterium	Microbacterium foliorum
ASV_4173	2.23702e-05	0	0.000108437	0	Bacteria	Actinobacteriota	Actinobacteria	Micrococcales	Microbacteriaceae	Rhodoluna	Unclassified Rhodoluna
ASV_1348	0	1.90391e-06	0	0.000671458	Bacteria	Actinobacteriota	Actinobacteria	Micrococcales	Intrasporangiaceae	Knoellia	Unclassified Knoellia
ASV_2456	0	1.14833e-05	0	0.000195661	Bacteria	Actinobacteriota	Actinobacteria	Micrococcales	Intrasporangiaceae	Intrasporangium	Intrasporangium calvum
ASV_1022	0	1.07494e-05	0	0.00102535	Bacteria	Actinobacteriota	Actinobacteria	Micrococcales	Intrasporangiaceae	Knoellia	Unclassified Knoellia
ASV_1201	0.000168388	0.000118851	0	0	Bacteria	Actinobacteriota	Actinobacteria	Micrococcales	Intrasporangiaceae	Unclassified Intrasporangiaceae	Unclassified Intrasporangiaceae
ASV_492	9.81661e-05	0.000145652	0	0.00230825	Bacteria	Actinobacteriota	Actinobacteria	Micrococcales	Intrasporangiaceae	Unclassified Intrasporangiaceae	Unclassified Intrasporangiaceae
ASV_1162	0	0	0	0.000846193	Bacteria	Actinobacteriota	Actinobacteria	Micrococcales	Intrasporangiaceae	Ornithinimicrobium	Unclassified Ornithinimicrobium
ASV_102	0.000905704	0.000838162	0.000102503	0.00932044	Bacteria	Actinobacteriota	Actinobacteria	Micrococcales	Intrasporangiaceae	Ornithinimicrobium	Unclassified Ornithinimicrobium
ASV_1288	0.000178374	0.000219137	0	0.000206631	Bacteria	Actinobacteriota	Actinobacteria	Micrococcales	Intrasporangiaceae	Ornithinimicrobium	Unclassified Ornithinimicrobium
ASV_980	0.000124524	5.7796e-05	3.71432e-05	0.000606531	Bacteria	Actinobacteriota	Actinobacteria	Micrococcales	Intrasporangiaceae	Ornithinimicrobium	Unclassified Ornithinimicrobium
ASV_1040	0	0	0	0.000982028	Bacteria	Actinobacteriota	Actinobacteria	Micrococcales	Intrasporangiaceae	Ornithinimicrobium	Unclassified Ornithinimicrobium
ASV_367	5.98263e-05	5.56423e-05	4.45528e-05	0.0033072	Bacteria	Actinobacteriota	Actinobacteria	Micrococcales	Intrasporangiaceae	Ornithinicoccus	Unclassified Ornithinicoccus
ASV_530	5.93311e-06	0	3.52387e-06	0.00248629	Bacteria	Actinobacteriota	Actinobacteria	Micrococcales	Intrasporangiaceae	Ornithinicoccus	Unclassified Ornithinicoccus
ASV_77	0.000891663	0.000741255	0.000104229	0.0130323	Bacteria	Actinobacteriota	Actinobacteria	Micrococcales	Intrasporangiaceae	Ornithinimicrobium	Unclassified Ornithinimicrobium
ASV_2482	3.05065e-05	0	0	0.000203651	Bacteria	Actinobacteriota	Actinobacteria	Micrococcales	Unclassified Micrococcales	Unclassified Micrococcales	Unclassified Micrococcales
ASV_2239	3.05325e-05	3.87244e-05	0	0.000153349	Bacteria	Actinobacteriota	Actinobacteria	Micrococcales	Cellulomonadaceae	Cellulomonas	Cellulomonas fimi
ASV_2140	1.4064e-05	0	9.39698e-06	0.000319413	Bacteria	Actinobacteriota	Actinobacteria	Micrococcales	Cellulomonadaceae	Actinotalea	Unclassified Actinotalea
ASV_868	6.16802e-06	1.34161e-05	8.27585e-06	0.00129599	Bacteria	Actinobacteriota	Actinobacteria	Micrococcales	Bogoriellaceae	Georgenia	Unclassified Georgenia
ASV_727	0	3.73641e-06	9.02418e-06	0.00160938	Bacteria	Actinobacteriota	Actinobacteria	Micrococcales	Cellulomonadaceae	Oerskovia	Unclassified Oerskovia
ASV_1913	0	0	0	0.000401079	Bacteria	Actinobacteriota	Actinobacteria	Micrococcales	Sanguibacteraceae	Sanguibacter	Sanguibacter keddieii
ASV_827	9.50971e-05	0.000181033	0.000436537	5.00111e-05	Bacteria	Actinobacteriota	Actinobacteria	Micrococcales	Micrococcaceae	Rothia	Rothia endophytica
ASV_369	0.000108799	0.000248646	0.000319849	0.00219909	Bacteria	Actinobacteriota	Actinobacteria	Micrococcales	Micrococcaceae	Rothia	Unclassified Rothia
ASV_2758	0	0	1.02133e-05	0.000214402	Bacteria	Actinobacteriota	Actinobacteria	Micrococcales	Micrococcaceae	Arthrobacter	Arthrobacter alpinus
ASV_406	3.70612e-05	4.3251e-05	2.0421e-05	0.00305804	Bacteria	Actinobacteriota	Actinobacteria	Micrococcales	Micrococcaceae	Kocuria	Kocuria rosea
ASV_3522	0	0	0	0.000110194	Bacteria	Actinobacteriota	Actinobacteria	Micrococcales	Micrococcaceae	Arthrobacter	Arthrobacter agilis
ASV_527	0.000198336	0.000214268	6.66351e-05	0.00166361	Bacteria	Actinobacteriota	Actinobacteria	Micrococcales	Micrococcaceae	Citricoccus	Unclassified Citricoccus
ASV_1474	2.47472e-05	5.19365e-05	0	0.000474329	Bacteria	Actinobacteriota	Actinobacteria	Corynebacteriales	Nocardiaceae	Rhodococcus	Rhodococcus coprophilus
ASV_13	0.0143832	0.00109785	0.00130427	0.000130116	Bacteria	Actinobacteriota	Actinobacteria	Corynebacteriales	Nocardiaceae	Rhodococcus	Rhodococcus erythropolis
ASV_2590	2.02224e-05	0	0	0	Bacteria	Actinobacteriota	Actinobacteria	Corynebacteriales	Nocardiaceae	Rhodococcus	Rhodococcus erythropolis
ASV_3862	5.64479e-05	0	0	5.378e-06	Bacteria	Actinobacteriota	Actinobacteria	Corynebacteriales	Corynebacteriaceae	Lawsonella	Lawsonella clevelandensis
ASV_200	0.000255328	0.000241169	3.43707e-05	0.00531836	Bacteria	Actinobacteriota	Actinobacteria	Corynebacteriales	Dietziaceae	Dietzia	Dietzia maris
ASV_617	0	0	1.83646e-05	0.00191629	Bacteria	Actinobacteriota	Actinobacteria	Corynebacteriales	Dietziaceae	Dietzia	Dietzia maris
ASV_1032	5.17163e-05	0.000160141	2.84196e-05	0.000183338	Bacteria	Actinobacteriota	Actinobacteria	Corynebacteriales	Mycobacteriaceae	Mycobacterium	Mycobacterium abscessus
ASV_141	9.6108e-06	5.83719e-06	0	0.00879134	Bacteria	Actinobacteriota	Actinobacteria	Corynebacteriales	Corynebacteriaceae	Corynebacterium	Corynebacterium marinum
ASV_2927	0	0	0	0.000139791	Bacteria	Actinobacteriota	Actinobacteria	Corynebacteriales	Corynebacteriaceae	Corynebacterium	Corynebacterium marinum
ASV_916	0	0	0	0.00124907	Bacteria	Actinobacteriota	Actinobacteria	Corynebacteriales	Corynebacteriaceae	Corynebacterium	Unclassified Corynebacterium
ASV_1036	1.18242e-05	2.91528e-06	0	0.0010248	Bacteria	Actinobacteriota	Actinobacteria	Corynebacteriales	Corynebacteriaceae	Corynebacterium	Corynebacterium xerosis
ASV_6703	0	3.92583e-05	0	0	Bacteria	Actinobacteriota	Actinobacteria	Corynebacteriales	Corynebacteriaceae	Corynebacterium	Corynebacterium timonense
ASV_2120	0	0	0	0.000368557	Bacteria	Actinobacteriota	Actinobacteria	Corynebacteriales	Corynebacteriaceae	Corynebacterium	Corynebacterium maris
ASV_2027	0.000233569	0	8.44074e-06	2.97252e-05	Bacteria	Actinobacteriota	Actinobacteria	Propionibacteriales	Propionibacteriaceae	Cutibacterium	Cutibacterium acnes
ASV_1313	0	0	0	0.000711822	Bacteria	Actinobacteriota	Actinobacteria	Propionibacteriales	Nocardioidaceae	Nocardioides	Unclassified Nocardioides
ASV_1120	4.81113e-06	2.71471e-05	0	0.000853758	Bacteria	Actinobacteriota	Actinobacteria	Propionibacteriales	Nocardioidaceae	Nocardioides	Unclassified Nocardioides
ASV_1610	1.68052e-05	1.9518e-05	2.24991e-05	0.000392615	Bacteria	Actinobacteriota	Actinobacteria	Propionibacteriales	Nocardioidaceae	Nocardioides	Unclassified Nocardioides
ASV_304	6.42788e-05	0.000174907	2.32767e-05	0.00373177	Bacteria	Actinobacteriota	Actinobacteria	Propionibacteriales	Nocardioidaceae	Nocardioides	Unclassified Nocardioides
ASV_1140	1.6594e-05	7.7377e-05	3.57579e-05	0.000709562	Bacteria	Actinobacteriota	Actinobacteria	Propionibacteriales	Nocardioidaceae	Marmoricola	Unclassified Marmoricola
ASV_2477	8.37283e-06	1.82858e-05	0	0.00017258	Bacteria	Actinobacteriota	Actinobacteria	Propionibacteriales	Nocardioidaceae	Nocardioides	Unclassified Nocardioides
ASV_1367	4.66755e-05	2.41876e-05	2.06802e-05	0.000396118	Bacteria	Actinobacteriota	Actinobacteria	Propionibacteriales	Nocardioidaceae	Nocardioides	Unclassified Nocardioides
ASV_1682	2.35961e-06	1.00162e-06	1.24138e-05	0.000462684	Bacteria	Actinobacteriota	Actinobacteria	Propionibacteriales	Nocardioidaceae	Nocardioides	Unclassified Nocardioides
ASV_345	1.36461e-05	0.000421746	0.00259471	4.58769e-06	Bacteria	Actinobacteriota	Actinobacteria	Bifidobacteriales	Bifidobacteriaceae	Bifidobacterium	Bifidobacterium adolescentis
ASV_2621	4.03012e-06	7.99872e-07	0.000162689	0	Bacteria	Actinobacteriota	Actinobacteria	Bifidobacteriales	Bifidobacteriaceae	Bifidobacterium	Bifidobacterium breve
ASV_1236	0	0	0	0.000873623	Bacteria	Actinobacteriota	Actinobacteria	Bifidobacteriales	Bifidobacteriaceae	Bifidobacterium	Bifidobacterium pseudolongum
ASV_1394	0	0	0.000448311	0	Bacteria	Actinobacteriota	Actinobacteria	Bifidobacteriales	Bifidobacteriaceae	Bifidobacterium	Bifidobacterium catenulatum
ASV_4574	3.6546e-07	2.80854e-05	9.38758e-07	0	Bacteria	Firmicutes	Clostridia	Peptostreptococcales-Tissierellales	Helcococcus	Unclassified Helcococcus	Unclassified Helcococcus
ASV_3095	0	0	0.000218365	3.10617e-06	Bacteria	Firmicutes	Clostridia	Peptostreptococcales-Tissierellales	Helcococcus	Unclassified Helcococcus	Unclassified Helcococcus
ASV_767	1.95333e-05	2.25641e-05	5.67496e-05	0.00146759	Bacteria	Firmicutes	Clostridia	Peptostreptococcales-Tissierellales	Peptostreptococcaceae	Clostridioides	Unclassified Clostridioides
ASV_353	9.89979e-05	5.24157e-05	0.000194383	0.00344608	Bacteria	Firmicutes	Clostridia	Peptostreptococcales-Tissierellales	Peptostreptococcaceae	Paeniclostridium	Unclassified Paeniclostridium
ASV_180	0.00026575	0.000321278	0.00105379	0.0057736	Bacteria	Firmicutes	Clostridia	Peptostreptococcales-Tissierellales	Peptostreptococcaceae	Romboutsia	Romboutsia ilealis
ASV_7071	0	0	5.9269e-05	0	Bacteria	Firmicutes	Clostridia	Peptostreptococcales-Tissierellales	Peptostreptococcaceae	Romboutsia	Romboutsia ilealis
ASV_1753	1.94055e-05	7.15103e-07	6.96465e-05	0.000442596	Bacteria	Firmicutes	Clostridia	Peptostreptococcales-Tissierellales	Peptostreptococcaceae	Romboutsia	Unclassified Romboutsia
ASV_3638	2.29541e-06	1.98258e-05	0.000100339	0	Bacteria	Firmicutes	Clostridia	Peptostreptococcales-Tissierellales	Peptostreptococcaceae	Romboutsia	Unclassified Romboutsia
ASV_2432	1.47236e-05	1.2287e-05	3.3569e-05	0.000134871	Bacteria	Firmicutes	Clostridia	Peptostreptococcales-Tissierellales	Anaerovoracaceae	Mogibacterium	Unclassified Mogibacterium
ASV_379	0.000417808	0.00059518	0.000602824	0	Bacteria	Firmicutes	Clostridia	Peptostreptococcales-Tissierellales	Anaerovoracaceae	Mogibacterium	Unclassified Mogibacterium
ASV_1490	0	0	0	0.000813486	Bacteria	Firmicutes	Clostridia	Peptostreptococcales-Tissierellales	Anaerovoracaceae	[Eubacterium] nodatum group	Unclassified [Eubacterium] nodatum group
ASV_2134	2.51061e-07	3.63721e-05	0.00019713	0.000126839	Bacteria	Firmicutes	Clostridia	Peptostreptococcales-Tissierellales	Anaerovoracaceae	[Eubacterium] nodatum group	Unclassified [Eubacterium] nodatum group
ASV_6822	2.27022e-05	0	0	0	Bacteria	Firmicutes	Clostridia	Peptostreptococcales-Tissierellales	Anaerovoracaceae	[Eubacterium] nodatum group	Unclassified [Eubacterium] nodatum group
ASV_4423	0	3.84768e-06	9.10614e-05	0	Bacteria	Firmicutes	Clostridia	Peptostreptococcales-Tissierellales	Anaerovoracaceae	[Eubacterium] brachy group	Unclassified [Eubacterium] brachy group
ASV_3788	1.39966e-05	1.82357e-05	0	4.38947e-06	Bacteria	Firmicutes	Clostridia	Peptostreptococcales-Tissierellales	Anaerovoracaceae	Family XIII AD3011 group	Unclassified Family XIII AD3011 group
ASV_6161	6.78095e-06	0	2.68459e-05	0	Bacteria	Firmicutes	Clostridia	Peptostreptococcales-Tissierellales	Anaerovoracaceae	Family XIII AD3011 group	Unclassified Family XIII AD3011 group
ASV_4706	0	2.04686e-05	2.94349e-05	1.69808e-05	Bacteria	Firmicutes	Clostridia	Peptostreptococcales-Tissierellales	Anaerovoracaceae	Family XIII AD3011 group	Unclassified Family XIII AD3011 group
ASV_3197	6.86663e-07	2.17412e-05	2.76068e-05	0.000135044	Bacteria	Firmicutes	Clostridia	Peptostreptococcales-Tissierellales	Anaerovoracaceae	Family XIII AD3011 group	Unclassified Family XIII AD3011 group
ASV_1099	6.70386e-05	8.98191e-05	0.000195132	0	Bacteria	Firmicutes	Clostridia	Peptostreptococcales-Tissierellales	Anaerovoracaceae	Family XIII AD3011 group	Unclassified Family XIII AD3011 group
ASV_4001	1.62371e-05	1.0202e-05	2.36925e-05	0	Bacteria	Firmicutes	Clostridia	Peptostreptococcales-Tissierellales	Anaerovoracaceae	Family XIII AD3011 group	Unclassified Family XIII AD3011 group
ASV_382	0.000157953	0.000310343	0.000862396	2.35113e-05	Bacteria	Firmicutes	Clostridia	Peptostreptococcales-Tissierellales	Anaerovoracaceae	Anaerovorax	Unclassified Anaerovorax
ASV_1930	3.52853e-05	3.15057e-05	3.65631e-05	0	Bacteria	Firmicutes	Clostridia	Peptostreptococcales-Tissierellales	Anaerovoracaceae	Anaerovorax	Unclassified Anaerovorax
ASV_3756	5.49212e-06	8.49141e-06	4.67033e-05	0	Bacteria	Firmicutes	Clostridia	Peptostreptococcales-Tissierellales	Anaerovoracaceae	Anaerovorax	Unclassified Anaerovorax
ASV_3738	1.95906e-05	1.84121e-05	3.91576e-06	0	Bacteria	Firmicutes	Clostridia	Peptostreptococcales-Tissierellales	Anaerovoracaceae	Anaerovorax	Unclassified Anaerovorax
ASV_9289	5.59766e-06	5.02625e-06	0	0	Bacteria	Firmicutes	Clostridia	Peptostreptococcales-Tissierellales	Anaerovoracaceae	Anaerovorax	Unclassified Anaerovorax
ASV_439	0.000198413	0.000361343	0.000150802	0	Bacteria	Firmicutes	Clostridia	Peptostreptococcales-Tissierellales	Anaerovoracaceae	Anaerovorax	Unclassified Anaerovorax
ASV_496	0.000235455	0.000322021	0.000116709	0	Bacteria	Firmicutes	Clostridia	Peptostreptococcales-Tissierellales	Anaerovoracaceae	Anaerovorax	Unclassified Anaerovorax
ASV_1410	5.43931e-05	6.77411e-05	2.02863e-05	0	Bacteria	Firmicutes	Clostridia	Peptostreptococcales-Tissierellales	Anaerovoracaceae	Anaerovorax	Unclassified Anaerovorax
ASV_1081	5.76736e-05	9.41084e-05	7.28818e-05	0	Bacteria	Firmicutes	Clostridia	Peptostreptococcales-Tissierellales	Anaerovoracaceae	Anaerovorax	Unclassified Anaerovorax
ASV_1957	2.43527e-05	6.61369e-05	1.45445e-05	6.67301e-06	Bacteria	Firmicutes	Clostridia	Peptostreptococcales-Tissierellales	Anaerovoracaceae	Anaerovorax	Unclassified Anaerovorax
ASV_1186	0	2.25789e-05	0.000583782	0	Bacteria	Actinobacteriota	Coriobacteriia	Coriobacteriales	Coriobacteriaceae	Collinsella	Collinsella aerofaciens
ASV_4162	0	0	5.49288e-05	0	Bacteria	Actinobacteriota	Coriobacteriia	Coriobacteriales	Eggerthellaceae	Slackia	Slackia isoflavoniconvertens
ASV_3327	0	0	9.60038e-05	0	Bacteria	Actinobacteriota	Coriobacteriia	Coriobacteriales	Eggerthellaceae	Enterorhabdus	Unclassified Enterorhabdus
ASV_2102	0	0	0.000243163	0	Bacteria	Actinobacteriota	Coriobacteriia	Coriobacteriales	Atopobiaceae	Libanicoccus	Unclassified Libanicoccus
ASV_1883	1.02516e-05	0	0	0.000378563	Bacteria	Actinobacteriota	Coriobacteriia	Coriobacteriales	Atopobiaceae	Olsenella	Olsenella umbonata
ASV_2955	6.26186e-06	1.39339e-05	0.000221659	0	Bacteria	Firmicutes	Bacilli	Lactobacillales	Lactobacillaceae	Lactobacillus	Lactobacillus ruminis
ASV_4136	1.38379e-05	5.72005e-06	5.29425e-05	0	Bacteria	Firmicutes	Bacilli	Lactobacillales	Lactobacillaceae	Lactobacillus	Lactobacillus fermentum
ASV_4314	2.81446e-05	4.22197e-07	8.41812e-06	0	Bacteria	Firmicutes	Bacilli	Lactobacillales	Lactobacillaceae	Lactobacillus	Lactobacillus reuteri
ASV_2135	0.000104551	0	3.23639e-05	1.194e-05	Bacteria	Firmicutes	Bacilli	Lactobacillales	Lactobacillaceae	Lactobacillus	Lactobacillus amylovorus
ASV_1947	0	0	0	0.00042271	Bacteria	Fibrobacterota	Fibrobacteria	Fibrobacterales	Fibrobacteraceae	possible genus 04	Unclassified possible genus 04
ASV_1272	6.43415e-05	6.31119e-05	0.000185949	0	Bacteria	Fibrobacterota	Fibrobacteria	Fibrobacterales	Fibrobacteraceae	Fibrobacter	Unclassified Fibrobacter
ASV_2589	5.4988e-05	1.09658e-05	1.81179e-05	0	Bacteria	Fibrobacterota	Fibrobacteria	Fibrobacterales	Fibrobacteraceae	Fibrobacter	Unclassified Fibrobacter
ASV_1780	9.18723e-05	1.64279e-05	5.972e-05	0	Bacteria	Fibrobacterota	Fibrobacteria	Fibrobacterales	Fibrobacteraceae	Fibrobacter	Unclassified Fibrobacter
ASV_2973	1.25933e-05	2.13505e-05	2.7574e-05	0	Bacteria	Fibrobacterota	Fibrobacteria	Fibrobacterales	Fibrobacteraceae	Fibrobacter	Unclassified Fibrobacter
ASV_209	0.00138146	0.000268555	0.00105461	0	Bacteria	Fibrobacterota	Fibrobacteria	Fibrobacterales	Fibrobacteraceae	Fibrobacter	Unclassified Fibrobacter
ASV_2172	4.18548e-05	4.07334e-05	2.31869e-05	0	Bacteria	Fibrobacterota	Fibrobacteria	Fibrobacterales	Fibrobacteraceae	Fibrobacter	Unclassified Fibrobacter
ASV_975	0.000216551	3.76059e-05	8.91257e-05	0	Bacteria	Fibrobacterota	Fibrobacteria	Fibrobacterales	Fibrobacteraceae	Fibrobacter	Unclassified Fibrobacter
ASV_3473	3.64955e-05	3.07571e-06	0	0	Bacteria	Fibrobacterota	Fibrobacteria	Fibrobacterales	Fibrobacteraceae	Fibrobacter	Fibrobacter succinogenes
ASV_2539	5.74572e-05	6.07844e-06	0	0	Bacteria	Fibrobacterota	Fibrobacteria	Fibrobacterales	Fibrobacteraceae	Fibrobacter	Fibrobacter succinogenes
ASV_1901	3.38499e-05	4.64992e-05	0.00018435	1.17053e-05	Bacteria	Fibrobacterota	Fibrobacteria	Fibrobacterales	Fibrobacteraceae	Fibrobacter	Fibrobacter succinogenes
ASV_28	0.00786254	0.00396358	0.0053644	0	Bacteria	Fibrobacterota	Fibrobacteria	Fibrobacterales	Fibrobacteraceae	Fibrobacter	Fibrobacter succinogenes
ASV_86	0.00315627	0.00105599	0.000955485	1.0976e-05	Bacteria	Fibrobacterota	Fibrobacteria	Fibrobacterales	Fibrobacteraceae	Fibrobacter	Fibrobacter succinogenes
ASV_459	0.000516823	0.000188778	0.000133191	7.90882e-06	Bacteria	Fibrobacterota	Fibrobacteria	Fibrobacterales	Fibrobacteraceae	Fibrobacter	Fibrobacter succinogenes
ASV_864	0.000249696	6.4627e-05	9.81134e-06	0	Bacteria	Fibrobacterota	Fibrobacteria	Fibrobacterales	Fibrobacteraceae	Fibrobacter	Fibrobacter succinogenes
ASV_1291	0.000191586	0	0.000115878	0	Bacteria	Fibrobacterota	Fibrobacteria	Fibrobacterales	Fibrobacteraceae	Fibrobacter	Fibrobacter succinogenes
ASV_1736	0.000148433	0	0.000104894	0	Bacteria	Fibrobacterota	Fibrobacteria	Fibrobacterales	Fibrobacteraceae	Fibrobacter	Fibrobacter succinogenes
ASV_1049	0.000138299	9.19501e-05	5.87858e-05	0	Bacteria	Fibrobacterota	Fibrobacteria	Fibrobacterales	Fibrobacteraceae	Fibrobacter	Fibrobacter succinogenes
ASV_1458	0.000158495	1.2519e-06	1.0488e-05	0	Bacteria	Fibrobacterota	Fibrobacteria	Fibrobacterales	Fibrobacteraceae	Fibrobacter	Unclassified Fibrobacter
ASV_2520	2.71988e-05	5.0416e-06	1.93376e-05	0	Bacteria	Fibrobacterota	Fibrobacteria	Fibrobacterales	Fibrobacteraceae	Fibrobacter	Fibrobacter succinogenes
ASV_2715	1.80896e-05	0	9.91152e-05	0	Bacteria	Fibrobacterota	Fibrobacteria	Fibrobacterales	Fibrobacteraceae	Fibrobacter	Fibrobacter succinogenes
ASV_6118	2.64301e-05	0	1.2109e-05	0	Bacteria	Fibrobacterota	Fibrobacteria	Fibrobacterales	Fibrobacteraceae	Fibrobacter	Fibrobacter succinogenes
ASV_4964	0	0.000104644	0	0	Bacteria	Fibrobacterota	Fibrobacteria	Fibrobacterales	Fibrobacteraceae	Fibrobacter	Fibrobacter succinogenes
ASV_869	0.000227628	9.55267e-05	0.000100319	0	Bacteria	Fibrobacterota	Fibrobacteria	Fibrobacterales	Fibrobacteraceae	Fibrobacter	Unclassified Fibrobacter
ASV_1804	4.27593e-05	4.83263e-05	4.89846e-05	0	Bacteria	Fibrobacterota	Fibrobacteria	Fibrobacterales	Fibrobacteraceae	Fibrobacter	Unclassified Fibrobacter
ASV_706	0.00025987	0.000189704	4.6635e-05	0	Bacteria	Fibrobacterota	Fibrobacteria	Fibrobacterales	Fibrobacteraceae	Fibrobacter	Unclassified Fibrobacter
ASV_37	0.00489139	0.00326587	0.00506053	3.92521e-05	Bacteria	Fibrobacterota	Fibrobacteria	Fibrobacterales	Fibrobacteraceae	Fibrobacter	Unclassified Fibrobacter
ASV_2157	2.53901e-05	0	0	0.00040066	Bacteria	Fibrobacterota	Fibrobacteria	Fibrobacterales	Fibrobacteraceae	Fibrobacter	Unclassified Fibrobacter
ASV_570	0.000847194	2.37515e-05	0.000398554	0	Bacteria	Fibrobacterota	Fibrobacteria	Fibrobacterales	Fibrobacteraceae	Fibrobacter	Unclassified Fibrobacter
ASV_4844	6.79555e-05	0	0	0	Bacteria	Fibrobacterota	Fibrobacteria	Fibrobacterales	Fibrobacteraceae	Fibrobacter	Unclassified Fibrobacter
ASV_598	0.000331184	0.000180373	0.000464144	0	Bacteria	Fibrobacterota	Fibrobacteria	Fibrobacterales	Fibrobacteraceae	Fibrobacter	Fibrobacter succinogenes
ASV_6839	3.14938e-06	0	2.45701e-05	0	Bacteria	Fibrobacterota	Fibrobacteria	Fibrobacterales	Fibrobacteraceae	Fibrobacter	Unclassified Fibrobacter
ASV_1483	0.000123623	3.01748e-05	9.93886e-05	0	Bacteria	Fibrobacterota	Fibrobacteria	Fibrobacterales	Fibrobacteraceae	Fibrobacter	Fibrobacter succinogenes
ASV_836	0.000223448	9.63133e-05	0.000147409	0	Bacteria	Fibrobacterota	Fibrobacteria	Fibrobacterales	Fibrobacteraceae	Fibrobacter	Fibrobacter succinogenes
ASV_3335	3.59486e-05	0	0	0	Bacteria	Fibrobacterota	Fibrobacteria	Fibrobacterales	Fibrobacteraceae	Fibrobacter	Unclassified Fibrobacter
ASV_295	0.000599175	0.00038678	0.000853041	0	Bacteria	Fibrobacterota	Fibrobacteria	Fibrobacterales	Fibrobacteraceae	Fibrobacter	Unclassified Fibrobacter
ASV_3298	2.93789e-05	1.17868e-05	0	0	Bacteria	Fibrobacterota	Fibrobacteria	Fibrobacterales	Fibrobacteraceae	Fibrobacter	Unclassified Fibrobacter
ASV_3468	9.52539e-07	1.09126e-05	6.37325e-05	0	Bacteria	Fibrobacterota	Fibrobacteria	Fibrobacterales	Fibrobacteraceae	Fibrobacter	Unclassified Fibrobacter
ASV_351	0.000461435	0.0003348	0.000570817	0	Bacteria	Fibrobacterota	Fibrobacteria	Fibrobacterales	Fibrobacteraceae	Fibrobacter	Unclassified Fibrobacter
ASV_1747	9.06289e-05	3.39655e-05	4.72901e-05	0	Bacteria	Fibrobacterota	Fibrobacteria	Fibrobacterales	Fibrobacteraceae	Fibrobacter	Unclassified Fibrobacter
ASV_1302	6.43056e-05	4.9727e-05	8.50379e-05	0.000199238	Bacteria	Fibrobacterota	Fibrobacteria	Fibrobacterales	Fibrobacteraceae	Fibrobacter	Unclassified Fibrobacter
ASV_3448	2.51059e-05	2.2183e-06	0	6.91217e-05	Bacteria	Fibrobacterota	Fibrobacteria	Fibrobacterales	Fibrobacteraceae	Fibrobacter	Unclassified Fibrobacter
ASV_314	0.000427367	0.000413356	0.000949035	0	Bacteria	Fibrobacterota	Fibrobacteria	Fibrobacterales	Fibrobacteraceae	Fibrobacter	Unclassified Fibrobacter
ASV_3449	4.40224e-05	1.24822e-05	2.4879e-05	0	Bacteria	Fibrobacterota	Fibrobacteria	Fibrobacterales	Fibrobacteraceae	Fibrobacter	Unclassified Fibrobacter
ASV_236	0.00100011	0.00039238	0.000850636	0	Bacteria	Fibrobacterota	Fibrobacteria	Fibrobacterales	Fibrobacteraceae	Fibrobacter	Unclassified Fibrobacter
ASV_5622	2.98295e-05	0	1.52193e-05	0	Bacteria	Fibrobacterota	Fibrobacteria	Fibrobacterales	Fibrobacteraceae	Fibrobacter	Unclassified Fibrobacter
ASV_1481	0.000226625	6.87905e-06	3.50936e-05	0	Bacteria	Fibrobacterota	Fibrobacteria	Fibrobacterales	Fibrobacteraceae	Fibrobacter	Unclassified Fibrobacter
ASV_934	0.000250699	8.16608e-05	0.000102503	3.73232e-06	Bacteria	Fibrobacterota	Fibrobacteria	Fibrobacterales	Fibrobacteraceae	Fibrobacter	Unclassified Fibrobacter
ASV_2784	1.51524e-06	2.04235e-05	0	0.00016557	Bacteria	Proteobacteria	Alphaproteobacteria	Sphingomonadales	Sphingomonadaceae	Ellin6055	Unclassified Ellin6055
ASV_2314	9.25668e-06	1.26082e-05	5.00979e-06	0.000259526	Bacteria	Proteobacteria	Alphaproteobacteria	Sphingomonadales	Sphingomonadaceae	Sphingomonas	Unclassified Sphingomonas
ASV_5643	8.27875e-06	8.82972e-06	0	1.59317e-05	Bacteria	Proteobacteria	Alphaproteobacteria	Sphingomonadales	Sphingomonadaceae	Sphingomonas	Sphingomonas jaspsi
ASV_6276	4.72327e-06	0	0	2.88475e-05	Bacteria	Proteobacteria	Alphaproteobacteria	Sphingomonadales	Sphingomonadaceae	Sphingomonas	Unclassified Sphingomonas
ASV_4992	0	2.47576e-05	0	3.20793e-05	Bacteria	Proteobacteria	Alphaproteobacteria	Sphingomonadales	Sphingomonadaceae	Sphingomonas	Unclassified Sphingomonas
ASV_1409	3.20752e-05	6.622e-05	1.66103e-05	0.00042913	Bacteria	Proteobacteria	Alphaproteobacteria	Sphingomonadales	Sphingomonadaceae	Altererythrobacter	Unclassified Altererythrobacter
ASV_1806	2.95387e-05	3.40075e-05	3.82885e-06	0.000254803	Bacteria	Proteobacteria	Alphaproteobacteria	Sphingomonadales	Sphingomonadaceae	Altererythrobacter	Unclassified Altererythrobacter
ASV_2302	5.46577e-05	0	0	0	Bacteria	Proteobacteria	Alphaproteobacteria	Sphingomonadales	Sphingomonadaceae	Sphingomonas	Sphingomonas leidyi
ASV_1498	6.47464e-05	0	0	0	Bacteria	Proteobacteria	Alphaproteobacteria	Sphingomonadales	Sphingomonadaceae	Sphingomonas	Sphingomonas leidyi
ASV_1	0.157849	0.00321737	0.0159183	0.0732158	Bacteria	Proteobacteria	Alphaproteobacteria	Sphingomonadales	Sphingomonadaceae	Sphingomonas	Sphingomonas leidyi
ASV_726	0.000170081	0	0	0.000360958	Bacteria	Proteobacteria	Alphaproteobacteria	Sphingomonadales	Sphingomonadaceae	Sphingomonas	Unclassified Sphingomonas
ASV_519	0.000279786	0	0	0.000113027	Bacteria	Proteobacteria	Alphaproteobacteria	Sphingomonadales	Sphingomonadaceae	Sphingomonas	Unclassified Sphingomonas
ASV_1191	0.000200471	0	0	0	Bacteria	Proteobacteria	Alphaproteobacteria	Sphingomonadales	Sphingomonadaceae	Sphingomonas	Unclassified Sphingomonas
ASV_1502	0.000104199	0	0	0	Bacteria	Proteobacteria	Alphaproteobacteria	Sphingomonadales	Sphingomonadaceae	Sphingomonas	Sphingomonas leidyi
ASV_886	0.000188797	0	0	0	Bacteria	Proteobacteria	Alphaproteobacteria	Sphingomonadales	Sphingomonadaceae	Sphingomonas	Sphingomonas leidyi
ASV_182	0.0012563	5.04974e-05	0	0.000687683	Bacteria	Proteobacteria	Alphaproteobacteria	Sphingomonadales	Sphingomonadaceae	Sphingomonas	Sphingomonas leidyi
ASV_945	0.000166521	0	0	0	Bacteria	Proteobacteria	Alphaproteobacteria	Sphingomonadales	Sphingomonadaceae	Sphingomonas	Unclassified Sphingomonas
ASV_740	0	0.000813949	0	0	Bacteria	Proteobacteria	Alphaproteobacteria	Sphingomonadales	Sphingomonadaceae	Sphingomonas	Unclassified Sphingomonas
ASV_4660	1.1445e-06	3.45285e-05	0	0	Bacteria	Proteobacteria	Alphaproteobacteria	Sphingomonadales	Sphingomonadaceae	Sphingomonas	Sphingomonas roseiflava
ASV_7583	7.51603e-06	8.6715e-06	0	0	Bacteria	Proteobacteria	Alphaproteobacteria	Sphingomonadales	Sphingomonadaceae	Sphingomonas	Unclassified Sphingomonas
ASV_152	0	0.00248624	0.00235586	0.000553207	Bacteria	Proteobacteria	Alphaproteobacteria	Ferrovibrionales	Taonella	Unclassified Taonella	Unclassified Taonella
ASV_312	0.000727472	6.81152e-05	0	3.14627e-05	Bacteria	Proteobacteria	Alphaproteobacteria	Reyranellales	Reyranellaceae	Reyranella	Unclassified Reyranella
ASV_1503	8.24977e-05	9.3424e-06	0	1.01341e-05	Bacteria	Proteobacteria	Alphaproteobacteria	Rhizobiales	Rhizobiaceae	Mesorhizobium	Unclassified Mesorhizobium
ASV_279	0.000742425	7.40955e-05	4.69873e-05	3.50078e-06	Bacteria	Proteobacteria	Alphaproteobacteria	Rhizobiales	Rhizobiaceae	Aminobacter	Aminobacter aminovorans
ASV_1044	0	7.32783e-05	0.000738532	9.51529e-05	Bacteria	Proteobacteria	Alphaproteobacteria	Rhizobiales	Rhizobiaceae	Mesorhizobium	Mesorhizobium huakuii
ASV_2768	3.51856e-05	3.09403e-05	1.26945e-05	8.972e-06	Bacteria	Proteobacteria	Alphaproteobacteria	Rhizobiales	Beijerinckiaceae	Methylobacterium-Methylorubrum	Methylobacterium-Methylorubrum brachiatum
ASV_5943	4.80569e-07	1.72896e-05	1.8699e-06	1.08707e-05	Bacteria	Proteobacteria	Alphaproteobacteria	Rhizobiales	Beijerinckiaceae	Methylobacterium-Methylorubrum	Methylobacterium-Methylorubrum adhaesivum
ASV_53	0	0.00750504	0.00556001	0.000169109	Bacteria	Proteobacteria	Alphaproteobacteria	Rhizobiales	Beijerinckiaceae	Methylobacterium-Methylorubrum	Methylobacterium-Methylorubrum extorquens
ASV_590	0.000398141	3.98778e-05	3.37706e-05	0	Bacteria	Proteobacteria	Alphaproteobacteria	Rhizobiales	Xanthobacteraceae	Afipia	Unclassified Afipia
ASV_234	0.000196701	0.000800938	0.000381894	0.00126882	Bacteria	Proteobacteria	Alphaproteobacteria	Rhizobiales	Xanthobacteraceae	Bradyrhizobium	Bradyrhizobium elkanii
ASV_723	0.00029372	1.25386e-05	0	5.63512e-06	Bacteria	Proteobacteria	Alphaproteobacteria	Rhizobiales	Xanthobacteraceae	Unclassified Xanthobacteraceae	Unclassified Xanthobacteraceae
ASV_17	0.00981005	0.000897492	0.00949816	0.0024931	Bacteria	Proteobacteria	Alphaproteobacteria	Rhizobiales	Rhizobiales Incertae Sedis	Phreatobacter	Unclassified Phreatobacter
ASV_90	1.72012e-07	0.0034174	0.00438727	0.00134294	Bacteria	Proteobacteria	Alphaproteobacteria	Caulobacterales	Caulobacteraceae	Brevundimonas	Brevundimonas vesicularis
ASV_2727	0.000188967	3.61216e-06	0	0	Bacteria	Proteobacteria	Alphaproteobacteria	Caulobacterales	Caulobacteraceae	Brevundimonas	Brevundimonas terrae
ASV_1629	7.49972e-05	8.3626e-06	0	0	Bacteria	Proteobacteria	Alphaproteobacteria	Caulobacterales	Caulobacteraceae	Caulobacter	Caulobacter vibrioides
ASV_3163	7.05798e-06	4.18563e-05	0	0.000108899	Bacteria	Proteobacteria	Alphaproteobacteria	Rhodobacterales	Rhodobacteraceae	Paracoccus	Unclassified Paracoccus
ASV_579	0.000158212	0.000294028	3.79366e-05	0.0012874	Bacteria	Proteobacteria	Alphaproteobacteria	Rhodobacterales	Rhodobacteraceae	Paracoccus	Paracoccus alcaliphilus
ASV_950	3.72138e-05	1.88597e-05	0	0.00101022	Bacteria	Proteobacteria	Alphaproteobacteria	Rhodobacterales	Rhodobacteraceae	Paracoccus	Paracoccus denitrificans
ASV_4827	0	0	0.000100711	0	Bacteria	Proteobacteria	Alphaproteobacteria	Rhodobacterales	Rhodobacteraceae	Rhodobacter	Unclassified Rhodobacter
ASV_7631	0	0	4.11554e-05	0	Bacteria	Proteobacteria	Alphaproteobacteria	Rhodobacterales	Rhodobacteraceae	Unclassified Rhodobacteraceae	Unclassified Rhodobacteraceae
ASV_3162	3.45396e-05	1.09532e-05	0	0	Bacteria	Proteobacteria	Unclassified Proteobacteria	Unclassified Proteobacteria	Unclassified Proteobacteria	Unclassified Proteobacteria	Unclassified Proteobacteria
ASV_1250	9.61981e-05	6.26553e-05	0.000191498	0	Bacteria	Proteobacteria	Alphaproteobacteria	Rhodospirillales	Unclassified Rhodospirillales	Unclassified Rhodospirillales	Unclassified Rhodospirillales
ASV_5207	2.90336e-05	0	0	0	Bacteria	Proteobacteria	Alphaproteobacteria	Rhodospirillales	Unclassified Rhodospirillales	Unclassified Rhodospirillales	Unclassified Rhodospirillales
ASV_4581	3.4865e-05	4.10314e-06	0	1.64179e-05	Bacteria	Proteobacteria	Alphaproteobacteria	Rhodospirillales	Unclassified Rhodospirillales	Unclassified Rhodospirillales	Unclassified Rhodospirillales
ASV_3279	3.21011e-05	5.39019e-06	8.49249e-06	0	Bacteria	Proteobacteria	Alphaproteobacteria	Rhodospirillales	Unclassified Rhodospirillales	Unclassified Rhodospirillales	Unclassified Rhodospirillales
ASV_2476	2.29898e-05	1.50813e-05	7.868e-05	0	Bacteria	Proteobacteria	Alphaproteobacteria	Rhodospirillales	Unclassified Rhodospirillales	Unclassified Rhodospirillales	Unclassified Rhodospirillales
ASV_2982	0	0	0.000158223	0	Bacteria	Proteobacteria	Alphaproteobacteria	Rhodospirillales	Unclassified Rhodospirillales	Unclassified Rhodospirillales	Unclassified Rhodospirillales
ASV_3939	0	2.38712e-05	4.88951e-05	0	Bacteria	Proteobacteria	Alphaproteobacteria	Rhodospirillales	Unclassified Rhodospirillales	Unclassified Rhodospirillales	Unclassified Rhodospirillales
ASV_1650	9.35523e-05	2.2038e-05	1.89049e-05	0	Bacteria	Proteobacteria	Alphaproteobacteria	Rhodospirillales	Unclassified Rhodospirillales	Unclassified Rhodospirillales	Unclassified Rhodospirillales
ASV_5107	2.08479e-05	0	0	2.37682e-05	Bacteria	Proteobacteria	Alphaproteobacteria	Rhodospirillales	Unclassified Rhodospirillales	Unclassified Rhodospirillales	Unclassified Rhodospirillales
ASV_4102	3.24375e-05	0	0	0	Bacteria	Proteobacteria	Alphaproteobacteria	Rhodospirillales	Unclassified Rhodospirillales	Unclassified Rhodospirillales	Unclassified Rhodospirillales
ASV_4215	6.11529e-06	0	0	7.22113e-05	Bacteria	Proteobacteria	Alphaproteobacteria	Rhodospirillales	Unclassified Rhodospirillales	Unclassified Rhodospirillales	Unclassified Rhodospirillales
ASV_1992	6.44346e-05	2.31375e-05	4.78797e-05	4.03148e-05	Bacteria	Proteobacteria	Alphaproteobacteria	Rhodospirillales	Unclassified Rhodospirillales	Unclassified Rhodospirillales	Unclassified Rhodospirillales
ASV_3933	1.64508e-05	4.24871e-06	9.5139e-06	0	Bacteria	Proteobacteria	Alphaproteobacteria	Rhodospirillales	Unclassified Rhodospirillales	Unclassified Rhodospirillales	Unclassified Rhodospirillales
ASV_2602	2.37965e-05	3.17943e-06	6.43023e-06	0.000164038	Bacteria	Proteobacteria	Alphaproteobacteria	Rhodospirillales	Unclassified Rhodospirillales	Unclassified Rhodospirillales	Unclassified Rhodospirillales
ASV_3642	5.09831e-05	0	0	0	Bacteria	Proteobacteria	Alphaproteobacteria	Rhodospirillales	Unclassified Rhodospirillales	Unclassified Rhodospirillales	Unclassified Rhodospirillales
ASV_1796	6.51134e-05	5.75706e-06	0.000177978	4.90518e-06	Bacteria	Proteobacteria	Alphaproteobacteria	Rhodospirillales	Unclassified Rhodospirillales	Unclassified Rhodospirillales	Unclassified Rhodospirillales
ASV_8680	1.9487e-05	3.47247e-07	1.23075e-06	0	Bacteria	Proteobacteria	Alphaproteobacteria	Rhodospirillales	Unclassified Rhodospirillales	Unclassified Rhodospirillales	Unclassified Rhodospirillales
ASV_1600	6.33573e-05	7.33375e-05	0	0	Bacteria	Proteobacteria	Alphaproteobacteria	Rhodospirillales	Unclassified Rhodospirillales	Unclassified Rhodospirillales	Unclassified Rhodospirillales
ASV_2287	0	0	0.000268222	0	Bacteria	Proteobacteria	Alphaproteobacteria	Rhizobiales	Rhizobiaceae	Allorhizobium-Neorhizobium-Pararhizobium-Rhizobium	Allorhizobium-Neorhizobium-Pararhizobium-Rhizobium daejeonense
ASV_3166	0	0	0.000308031	0	Bacteria	Proteobacteria	Alphaproteobacteria	Rhizobiales	Rhizobiaceae	Allorhizobium-Neorhizobium-Pararhizobium-Rhizobium	Allorhizobium-Neorhizobium-Pararhizobium-Rhizobium daejeonense
ASV_2252	0	0	0.000274334	0	Bacteria	Proteobacteria	Alphaproteobacteria	Rhizobiales	Rhizobiaceae	Allorhizobium-Neorhizobium-Pararhizobium-Rhizobium	Unclassified Allorhizobium-Neorhizobium-Pararhizobium-Rhizobium
ASV_1076	0	0	0.00116947	0	Bacteria	Proteobacteria	Alphaproteobacteria	Rhizobiales	Rhizobiaceae	Allorhizobium-Neorhizobium-Pararhizobium-Rhizobium	Allorhizobium-Neorhizobium-Pararhizobium-Rhizobium daejeonense
ASV_1005	0	0	0.00139653	0	Bacteria	Proteobacteria	Alphaproteobacteria	Rhizobiales	Rhizobiaceae	Allorhizobium-Neorhizobium-Pararhizobium-Rhizobium	Allorhizobium-Neorhizobium-Pararhizobium-Rhizobium daejeonense
ASV_3177	0	2.11014e-05	0	0.000169515	Bacteria	Myxococcota	Polyangia	Polyangiales	Polyangiaceae	Sorangium	Sorangium cellulosum
ASV_2310	1.88515e-06	1.10432e-05	4.28228e-06	0.000226697	Bacteria	Myxococcota	Myxococcia	Myxococcales	Myxococcaceae	Archangium	Archangium gephyra
ASV_1907	7.14646e-06	8.29496e-05	2.9934e-05	8.24511e-06	Bacteria	Desulfobacterota	Desulfuromonadia	Bradymonadales	Unclassified Bradymonadales	Unclassified Bradymonadales	Unclassified Bradymonadales
ASV_1124	7.4524e-05	8.41781e-05	6.07707e-05	3.93297e-06	Bacteria	Desulfobacterota	Desulfuromonadia	Bradymonadales	Unclassified Bradymonadales	Unclassified Bradymonadales	Unclassified Bradymonadales
ASV_5300	1.64266e-05	0	1.85009e-05	0	Bacteria	Desulfobacterota	Desulfuromonadia	Bradymonadales	Unclassified Bradymonadales	Unclassified Bradymonadales	Unclassified Bradymonadales
ASV_4858	5.80673e-06	1.12742e-05	1.5371e-05	0	Bacteria	Desulfobacterota	Desulfuromonadia	Bradymonadales	Unclassified Bradymonadales	Unclassified Bradymonadales	Unclassified Bradymonadales
ASV_3143	7.48343e-06	2.42164e-05	0	0	Bacteria	Desulfobacterota	Desulfuromonadia	Bradymonadales	Unclassified Bradymonadales	Unclassified Bradymonadales	Unclassified Bradymonadales
ASV_2123	2.81721e-05	4.22238e-05	9.4499e-06	0	Bacteria	Desulfobacterota	Desulfuromonadia	Bradymonadales	Unclassified Bradymonadales	Unclassified Bradymonadales	Unclassified Bradymonadales
ASV_4750	4.50926e-06	5.03279e-07	4.34978e-05	0	Bacteria	Desulfobacterota	Desulfuromonadia	Bradymonadales	Unclassified Bradymonadales	Unclassified Bradymonadales	Unclassified Bradymonadales
ASV_1634	2.69756e-05	4.11789e-05	4.47983e-05	0	Bacteria	Desulfobacterota	Desulfuromonadia	Bradymonadales	Unclassified Bradymonadales	Unclassified Bradymonadales	Unclassified Bradymonadales
ASV_2888	2.18867e-05	1.48989e-05	1.26061e-05	0	Bacteria	Desulfobacterota	Desulfuromonadia	Bradymonadales	Unclassified Bradymonadales	Unclassified Bradymonadales	Unclassified Bradymonadales
ASV_1161	0.00011336	9.24544e-05	5.08691e-05	0	Bacteria	Desulfobacterota	Desulfuromonadia	Desulfuromonadaceae	Unclassified Desulfuromonadaceae	Unclassified Desulfuromonadaceae	Unclassified Desulfuromonadaceae
ASV_1179	7.33312e-05	9.55003e-05	3.33318e-05	0	Bacteria	Desulfobacterota	Desulfuromonadia	Desulfuromonadaceae	Unclassified Desulfuromonadaceae	Unclassified Desulfuromonadaceae	Unclassified Desulfuromonadaceae
ASV_2854	0	0	0	0.000216777	Bacteria	Firmicutes	Bacilli	Alicyclobacillales	Alicyclobacillaceae	Tumebacillus	Unclassified Tumebacillus
ASV_545	0.000366372	6.71565e-05	1.55674e-05	0	Bacteria	Firmicutes	Bacilli	Paenibacillales	Paenibacillaceae	Paenibacillus	Paenibacillus alginolyticus
ASV_427	0.000120052	0.000335109	0.00064458	1.97632e-06	Bacteria	Firmicutes	Clostridia	Peptococcales	Peptococcaceae	Unclassified Peptococcaceae	Unclassified Peptococcaceae
ASV_3413	9.63819e-06	4.06083e-06	5.56828e-05	0	Bacteria	Firmicutes	Clostridia	Peptococcales	Peptococcaceae	Unclassified Peptococcaceae	Unclassified Peptococcaceae
ASV_2479	9.51486e-06	0	4.25042e-06	0.000295353	Bacteria	Firmicutes	Clostridia	Peptococcales	Peptococcaceae	Unclassified Peptococcaceae	Unclassified Peptococcaceae
ASV_1722	9.0843e-05	9.90945e-06	3.00478e-05	0	Bacteria	Synergistota	Synergistia	Synergistales	Synergistaceae	Fretibacterium	Unclassified Fretibacterium
ASV_596	0.000302472	0.000161553	0.000351912	0	Bacteria	Synergistota	Synergistia	Synergistales	Synergistaceae	Pyramidobacter	Unclassified Pyramidobacter
ASV_1964	0	0	0	0.000665754	Bacteria	Synergistota	Synergistia	Synergistales	Synergistaceae	Pyramidobacter	Unclassified Pyramidobacter
ASV_1370	7.55781e-06	1.81986e-05	2.73548e-05	0.000523952	Bacteria	Acidobacteriota	Blastocatellia	Blastocatellales	Blastocatellaceae	Unclassified Blastocatellaceae	Unclassified Blastocatellaceae
ASV_2900	0	0	0	0.000185084	Bacteria	Gemmatimonadota	Gemmatimonadetes	Gemmatimonadales	Gemmatimonadaceae	Unclassified Gemmatimonadaceae	Unclassified Gemmatimonadaceae
ASV_1536	0	7.44435e-06	3.64334e-06	0.00055181	Bacteria	Gemmatimonadota	Gemmatimonadetes	Gemmatimonadales	Gemmatimonadaceae	Unclassified Gemmatimonadaceae	Unclassified Gemmatimonadaceae
ASV_1750	0	1.23943e-05	0	0.000450102	Bacteria	Gemmatimonadota	Gemmatimonadetes	Gemmatimonadales	Gemmatimonadaceae	Gemmatimonas	Unclassified Gemmatimonas
ASV_375	0.000536161	0.000105808	8.37195e-06	1.64197e-05	Bacteria	Gemmatimonadota	Gemmatimonadetes	Gemmatimonadales	Gemmatimonadaceae	Unclassified Gemmatimonadaceae	Unclassified Gemmatimonadaceae
ASV_784	6.46723e-06	1.60715e-06	2.62693e-05	0.00145534	Bacteria	Chloroflexi	Gitt-GS-136	Unclassified Gitt-GS-136	Unclassified Gitt-GS-136	Unclassified Gitt-GS-136	Unclassified Gitt-GS-136
ASV_2817	9.46411e-07	1.53711e-05	2.76419e-06	0.00017343	Bacteria	Sumerlaeota	Sumerlaeia	Sumerlaeales	Sumerlaeaceae	Sumerlaea	Unclassified Sumerlaea
ASV_778	4.0549e-05	5.11089e-05	2.66576e-05	0.00130654	Bacteria	Chloroflexi	Chloroflexia	Thermomicrobiales	JG30-KF-CM45	Unclassified JG30-KF-CM45	Unclassified JG30-KF-CM45
ASV_560	0.000114132	0.000133148	0	0.00192681	Bacteria	Chloroflexi	Chloroflexia	Thermomicrobiales	JG30-KF-CM45	Unclassified JG30-KF-CM45	Unclassified JG30-KF-CM45
ASV_244	0.000551014	0.000507897	0.000139862	0.00309594	Bacteria	Chloroflexi	Chloroflexia	Thermomicrobiales	JG30-KF-CM45	Unclassified JG30-KF-CM45	Unclassified JG30-KF-CM45
ASV_800	1.66812e-07	0	0	0.00145409	Bacteria	Chloroflexi	Chloroflexia	Thermomicrobiales	JG30-KF-CM45	Unclassified JG30-KF-CM45	Unclassified JG30-KF-CM45
ASV_4594	2.00768e-05	9.5568e-06	0	2.14461e-05	Bacteria	Chloroflexi	Chloroflexia	Thermomicrobiales	JG30-KF-CM45	Unclassified JG30-KF-CM45	Unclassified JG30-KF-CM45
ASV_1064	0	0	0	0.000988075	Bacteria	Chloroflexi	Chloroflexia	Thermomicrobiales	JG30-KF-CM45	Unclassified JG30-KF-CM45	Unclassified JG30-KF-CM45
ASV_776	0	0	0	0.0015434	Bacteria	Chloroflexi	Chloroflexia	Thermomicrobiales	JG30-KF-CM45	Unclassified JG30-KF-CM45	Unclassified JG30-KF-CM45
ASV_255	0.000155332	0.000213651	8.47376e-06	0.00459144	Bacteria	Chloroflexi	Chloroflexia	Thermomicrobiales	JG30-KF-CM45	Unclassified JG30-KF-CM45	Unclassified JG30-KF-CM45
ASV_1189	2.24407e-05	2.40548e-05	0	0.00074618	Bacteria	Chloroflexi	Chloroflexia	Thermomicrobiales	JG30-KF-CM45	Unclassified JG30-KF-CM45	Unclassified JG30-KF-CM45
ASV_2342	0	1.45938e-06	1.14961e-06	0.000272246	Bacteria	Chloroflexi	Chloroflexia	Thermomicrobiales	JG30-KF-CM45	Unclassified JG30-KF-CM45	Unclassified JG30-KF-CM45
ASV_1160	7.59108e-05	0.000122957	8.58498e-06	0.000518094	Bacteria	Chloroflexi	Chloroflexia	Thermomicrobiales	JG30-KF-CM45	Unclassified JG30-KF-CM45	Unclassified JG30-KF-CM45
ASV_1007	0	0	0	0.00108021	Bacteria	Chloroflexi	Chloroflexia	Thermomicrobiales	JG30-KF-CM45	Unclassified JG30-KF-CM45	Unclassified JG30-KF-CM45
ASV_2473	2.8138e-05	2.67098e-06	0	0.000233115	Bacteria	Chloroflexi	Chloroflexia	Thermomicrobiales	JG30-KF-CM45	Unclassified JG30-KF-CM45	Unclassified JG30-KF-CM45
ASV_2159	0	0	2.34924e-06	0.000349336	Bacteria	Chloroflexi	Chloroflexia	Thermomicrobiales	JG30-KF-CM45	Unclassified JG30-KF-CM45	Unclassified JG30-KF-CM45
ASV_2401	2.02321e-07	1.03425e-05	0	0.000246847	Bacteria	Chloroflexi	Anaerolineae	Caldilineales	Caldilineaceae	Unclassified Caldilineaceae	Unclassified Caldilineaceae
ASV_1982	2.30236e-06	2.36231e-06	8.12651e-06	0.000355986	Bacteria	Chloroflexi	Anaerolineae	Ardenticatenales	Unclassified Ardenticatenales	Unclassified Ardenticatenales	Unclassified Ardenticatenales
ASV_323	0.000366849	0.000283219	0.000230883	0.00255197	Bacteria	Proteobacteria	Alphaproteobacteria	Defluviicoccales	Defluviicoccaceae	Defluviicoccus	Unclassified Defluviicoccus
ASV_311	6.65646e-07	0	2.34924e-05	0.00434892	Bacteria	Proteobacteria	Alphaproteobacteria	Defluviicoccales	Defluviicoccaceae	Defluviicoccus	Unclassified Defluviicoccus
ASV_188	0.000862254	0.000129359	0.00273166	0	Bacteria	Planctomycetota	Pla4 lineage	Unclassified Pla4 lineage	Unclassified Pla4 lineage	Unclassified Pla4 lineage	Unclassified Pla4 lineage
ASV_987	0.000264008	1.63505e-05	0.000406965	0	Bacteria	Planctomycetota	Pla4 lineage	Unclassified Pla4 lineage	Unclassified Pla4 lineage	Unclassified Pla4 lineage	Unclassified Pla4 lineage
ASV_1104	0	0.000183811	0.000828125	0.000202363	Bacteria	Verrucomicrobiota	Verrucomicrobiae	Verrucomicrobiales	Akkermansiaceae	Akkermansia	Unclassified Akkermansia
ASV_904	7.36537e-05	8.91019e-05	0.000810752	0.000501663	Bacteria	Verrucomicrobiota	Verrucomicrobiae	Verrucomicrobiales	Akkermansiaceae	Akkermansia	Unclassified Akkermansia
ASV_6435	0	5.64329e-07	1.32101e-05	4.66632e-05	Bacteria	Verrucomicrobiota	Verrucomicrobiae	Verrucomicrobiales	Akkermansiaceae	Akkermansia	Unclassified Akkermansia
ASV_5157	0	7.12289e-06	1.32715e-05	7.31098e-05	Bacteria	Verrucomicrobiota	Verrucomicrobiae	Verrucomicrobiales	Akkermansiaceae	Akkermansia	Unclassified Akkermansia
ASV_4620	0	0	0	0.000102516	Bacteria	Verrucomicrobiota	Verrucomicrobiae	Verrucomicrobiales	Akkermansiaceae	Akkermansia	Unclassified Akkermansia
ASV_2361	1.38969e-06	0.000120969	3.42993e-05	0	Bacteria	Verrucomicrobiota	Verrucomicrobiae	Verrucomicrobiales	Akkermansiaceae	Akkermansia	Akkermansia muciniphila
ASV_1060	1.00547e-05	1.9789e-05	1.0566e-05	0.000883278	Bacteria	Planctomycetota	Phycisphaerae	Tepidisphaerales	WD2101 soil group	Unclassified WD2101 soil group	Unclassified WD2101 soil group
ASV_2315	0	6.67744e-07	0	0.000288762	Bacteria	Planctomycetota	Phycisphaerae	Tepidisphaerales	WD2101 soil group	Unclassified WD2101 soil group	Unclassified WD2101 soil group
ASV_1679	1.07365e-05	3.08029e-05	6.75173e-06	0.000448099	Bacteria	Actinobacteriota	Acidimicrobiia	Unclassified Acidimicrobiia	Unclassified Acidimicrobiia	Unclassified Acidimicrobiia	Unclassified Acidimicrobiia
ASV_2657	0	1.98369e-05	0	0.0002238	Bacteria	Actinobacteriota	Acidimicrobiia	Microtrichales	Ilumatobacteraceae	Unclassified Ilumatobacteraceae	Unclassified Ilumatobacteraceae
ASV_1383	0	1.98743e-05	0	0.000667921	Bacteria	Actinobacteriota	Acidimicrobiia	Microtrichales	Ilumatobacteraceae	Unclassified Ilumatobacteraceae	Unclassified Ilumatobacteraceae
ASV_5169	1.03917e-05	2.49759e-05	0	0	Bacteria	Actinobacteriota	Acidimicrobiia	Microtrichales	Ilumatobacteraceae	Unclassified Ilumatobacteraceae	Unclassified Ilumatobacteraceae
ASV_3516	1.13839e-06	9.82421e-06	0	0.000111111	Bacteria	Actinobacteriota	Acidimicrobiia	Microtrichales	Ilumatobacteraceae	Unclassified Ilumatobacteraceae	Unclassified Ilumatobacteraceae
ASV_978	1.95912e-05	1.80414e-05	0	0.000987271	Bacteria	Actinobacteriota	Acidimicrobiia	Microtrichales	Iamiaceae	Iamia	Unclassified Iamia
ASV_326	0.000321877	0.000293234	1.94143e-05	0.00279475	Bacteria	Actinobacteriota	Acidimicrobiia	Microtrichales	Iamiaceae	Iamia	Unclassified Iamia
ASV_1097	3.86056e-05	2.99952e-06	1.01395e-05	0.000793088	Bacteria	Actinobacteriota	Acidimicrobiia	Microtrichales	Iamiaceae	Iamia	Unclassified Iamia
ASV_1846	6.02464e-06	6.22624e-06	1.27951e-05	0.000391224	Bacteria	Actinobacteriota	Acidimicrobiia	Microtrichales	Unclassified Microtrichales	Unclassified Microtrichales	Unclassified Microtrichales
ASV_3704	2.31749e-07	2.04481e-05	0	7.02626e-05	Bacteria	Gemmatimonadota	Longimicrobia	Longimicrobiales	Longimicrobiaceae	Unclassified Longimicrobiaceae	Unclassified Longimicrobiaceae
ASV_1998	8.17081e-06	8.48162e-06	3.73487e-06	0.00031475	Bacteria	Gemmatimonadota	S0134 terrestrial group	Unclassified S0134 terrestrial group	Unclassified S0134 terrestrial group	Unclassified S0134 terrestrial group	Unclassified S0134 terrestrial group
ASV_1400	3.87477e-06	2.49785e-05	6.94277e-06	0.000601731	Bacteria	Actinobacteriota	Thermoleophilia	Solirubrobacterales	Solirubrobacteraceae	Solirubrobacter	Unclassified Solirubrobacter
ASV_2626	0	4.5463e-06	3.17301e-06	0.000219539	Bacteria	Actinobacteriota	Rubrobacteria	Rubrobacterales	Rubrobacteriaceae	Rubrobacter	Unclassified Rubrobacter
ASV_185	0	0	0.00613796	0.000144358	Bacteria	Proteobacteria	Gammaproteobacteria	Aeromonadales	Succinivibrionaceae	Succinivibrio	Unclassified Succinivibrio
ASV_3808	0	0	5.10995e-05	0	Bacteria	Proteobacteria	Gammaproteobacteria	Aeromonadales	Succinivibrionaceae	Succinivibrio	Unclassified Succinivibrio
ASV_991	0.000166137	4.97674e-05	0.000259771	9.71905e-06	Archaea	Thermoplasmatota	Thermoplasmata	Methanomassiliicoccales	Methanomethylophilaceae	Candidatus Methanomethylophilus	Unclassified Candidatus Methanomethylophilus
ASV_780	0.000187628	0.000112302	0.000409551	0	Archaea	Thermoplasmatota	Thermoplasmata	Methanomassiliicoccales	Methanomethylophilaceae	Candidatus Methanomethylophilus	Unclassified Candidatus Methanomethylophilus
ASV_523	0.000436803	0.0001422	0.000450942	0	Archaea	Thermoplasmatota	Thermoplasmata	Methanomassiliicoccales	Methanomethylophilaceae	Unclassified Methanomethylophilaceae	Unclassified Methanomethylophilaceae
ASV_1459	7.85971e-05	1.59618e-05	0.000179825	0	Archaea	Thermoplasmatota	Thermoplasmata	Methanomassiliicoccales	Methanomethylophilaceae	Unclassified Methanomethylophilaceae	Unclassified Methanomethylophilaceae
ASV_3579	1.74251e-05	4.12407e-06	4.0335e-05	0	Archaea	Thermoplasmatota	Thermoplasmata	Methanomassiliicoccales	Methanomethylophilaceae	Unclassified Methanomethylophilaceae	Unclassified Methanomethylophilaceae
ASV_324	0.000508432	0.000564073	0.000372351	5.06706e-06	Archaea	Thermoplasmatota	Thermoplasmata	Methanomassiliicoccales	Methanomethylophilaceae	Unclassified Methanomethylophilaceae	Unclassified Methanomethylophilaceae
ASV_5309	6.29857e-06	8.95793e-06	1.04508e-05	0	Archaea	Thermoplasmatota	Thermoplasmata	Methanomassiliicoccales	Methanomethylophilaceae	Candidatus Methanoplasma	Unclassified Candidatus Methanoplasma
ASV_402	0.000613043	0.000354513	5.24643e-06	0	Archaea	Thermoplasmatota	Thermoplasmata	Methanomassiliicoccales	Methanomethylophilaceae	Unclassified Methanomethylophilaceae	Unclassified Methanomethylophilaceae
ASV_4079	2.08109e-05	0	0	0	Archaea	Thermoplasmatota	Thermoplasmata	Methanomassiliicoccales	Methanomethylophilaceae	Unclassified Methanomethylophilaceae	Unclassified Methanomethylophilaceae
ASV_3927	2.1797e-05	1.45025e-06	0	0	Archaea	Thermoplasmatota	Thermoplasmata	Methanomassiliicoccales	Methanomethylophilaceae	Candidatus Methanoplasma	Unclassified Candidatus Methanoplasma
ASV_2230	7.12004e-05	8.97742e-06	1.49315e-05	0	Archaea	Thermoplasmatota	Thermoplasmata	Methanomassiliicoccales	Methanomethylophilaceae	Unclassified Methanomethylophilaceae	Unclassified Methanomethylophilaceae
ASV_563	0.000315081	8.23054e-05	0.00059678	0	Archaea	Thermoplasmatota	Thermoplasmata	Methanomassiliicoccales	Methanomethylophilaceae	Unclassified Methanomethylophilaceae	Unclassified Methanomethylophilaceae
ASV_415	0.000307347	0.000560609	5.97579e-06	0	Archaea	Thermoplasmatota	Thermoplasmata	Methanomassiliicoccales	Methanomethylophilaceae	Unclassified Methanomethylophilaceae	Unclassified Methanomethylophilaceae
ASV_1171	0.000116537	9.94409e-05	0	0	Archaea	Thermoplasmatota	Thermoplasmata	Methanomassiliicoccales	Methanomethylophilaceae	Unclassified Methanomethylophilaceae	Unclassified Methanomethylophilaceae
ASV_96	0.00189548	0.00261894	0.000863025	0	Archaea	Thermoplasmatota	Thermoplasmata	Methanomassiliicoccales	Methanomethylophilaceae	Unclassified Methanomethylophilaceae	Unclassified Methanomethylophilaceae
ASV_925	3.5854e-05	0.000219654	1.30958e-05	0	Archaea	Thermoplasmatota	Thermoplasmata	Methanomassiliicoccales	Methanomethylophilaceae	Unclassified Methanomethylophilaceae	Unclassified Methanomethylophilaceae
ASV_933	0.000209394	9.79396e-05	0	0	Archaea	Thermoplasmatota	Thermoplasmata	Methanomassiliicoccales	Methanomethylophilaceae	Unclassified Methanomethylophilaceae	Unclassified Methanomethylophilaceae
ASV_126	0.001555	0.00168354	5.8359e-05	0	Archaea	Thermoplasmatota	Thermoplasmata	Methanomassiliicoccales	Methanomethylophilaceae	Unclassified Methanomethylophilaceae	Unclassified Methanomethylophilaceae
ASV_642	0.000428142	0.000114962	0.000181786	0	Archaea	Thermoplasmatota	Thermoplasmata	Methanomassiliicoccales	Methanomethylophilaceae	Unclassified Methanomethylophilaceae	Unclassified Methanomethylophilaceae
ASV_1439	0.000124892	2.2809e-05	0.000131033	0	Archaea	Halobacterota	Methanosarcinia	Methanosarciniales	Methanosarcinaceae	Methanimicrococcus	Unclassified Methanimicrococcus
ASV_1622	1.67596e-05	1.20363e-07	0.000368173	0	Archaea	Halobacterota	Methanomicrobia	Methanomicrobiales	Methanomicrobiaceae	Methanomicrobium	Unclassified Methanomicrobium
ASV_5010	0	1.45477e-05	5.80168e-05	0	Archaea	Halobacterota	Methanomicrobia	Methanomicrobiales	Methanocorpusculaceae	Methanocorpusculum	Unclassified Methanocorpusculum
ASV_1728	4.15398e-06	1.78256e-05	8.63516e-07	0.000454918	Archaea	Crenarchaeota	Nitrososphaeria	Nitrososphaerales	Nitrososphaeraceae	Unclassified Nitrososphaeraceae	Unclassified Nitrososphaeraceae
ASV_2941	2.62662e-05	3.68121e-05	1.31376e-05	0	Archaea	Euryarchaeota	Methanobacteria	Methanobacteriales	Methanobacteriaceae	Methanosphaera	Unclassified Methanosphaera
ASV_4182	2.22515e-05	1.409e-05	3.67885e-06	8.35002e-06	Archaea	Euryarchaeota	Methanobacteria	Methanobacteriales	Methanobacteriaceae	Methanosphaera	Unclassified Methanosphaera
ASV_1914	6.73443e-05	3.52584e-05	1.51858e-05	0	Archaea	Euryarchaeota	Methanobacteria	Methanobacteriales	Methanobacteriaceae	Unclassified Methanobacteriaceae	Unclassified Methanobacteriaceae
ASV_8250	0	0	2.89813e-05	0	Archaea	Euryarchaeota	Methanobacteria	Methanobacteriales	Methanobacteriaceae	Methanobrevibacter	Unclassified Methanobrevibacter
ASV_297	0.000420891	0.000820139	0.000265446	0.000437749	Archaea	Euryarchaeota	Methanobacteria	Methanobacteriales	Methanobacteriaceae	Methanobrevibacter	Unclassified Methanobrevibacter
ASV_4357	0	1.66862e-05	0	0	Archaea	Euryarchaeota	Methanobacteria	Methanobacteriales	Methanobacteriaceae	Methanobrevibacter	Unclassified Methanobrevibacter
ASV_5111	0	1.56082e-05	0	0	Archaea	Euryarchaeota	Methanobacteria	Methanobacteriales	Methanobacteriaceae	Methanobrevibacter	Unclassified Methanobrevibacter
ASV_3458	1.34496e-05	6.18152e-05	9.36122e-05	1.1197e-05	Archaea	Euryarchaeota	Methanobacteria	Methanobacteriales	Methanobacteriaceae	Methanobrevibacter	Unclassified Methanobrevibacter
ASV_2920	2.40062e-05	3.91164e-05	0	0	Archaea	Euryarchaeota	Methanobacteria	Methanobacteriales	Methanobacteriaceae	Methanobrevibacter	Unclassified Methanobrevibacter
ASV_317	0.000274341	0.00115378	0.00039536	0.00036821	Archaea	Euryarchaeota	Methanobacteria	Methanobacteriales	Methanobacteriaceae	Methanobrevibacter	Unclassified Methanobrevibacter
ASV_88	0.000678215	0.00297936	0.000960816	0.00016068	Archaea	Euryarchaeota	Methanobacteria	Methanobacteriales	Methanobacteriaceae	Methanobrevibacter	Unclassified Methanobrevibacter
ASV_4374	0	1.88609e-05	0	0	Archaea	Euryarchaeota	Methanobacteria	Methanobacteriales	Methanobacteriaceae	Methanobrevibacter	Unclassified Methanobrevibacter
ASV_2723	4.6745e-06	3.74703e-05	0	0	Archaea	Euryarchaeota	Methanobacteria	Methanobacteriales	Methanobacteriaceae	Methanobrevibacter	Unclassified Methanobrevibacter
ASV_4680	0	2.24163e-06	0.000131943	0	Archaea	Euryarchaeota	Methanobacteria	Methanobacteriales	Methanobacteriaceae	Methanobrevibacter	Methanobrevibacter smithii
ASV_98	0.00161145	0.00351075	0.00203145	0	Archaea	Euryarchaeota	Methanobacteria	Methanobacteriales	Methanobacteriaceae	Methanobrevibacter	Unclassified Methanobrevibacter
ASV_786	7.53753e-05	0	0	0.00143724	Archaea	Euryarchaeota	Methanobacteria	Methanobacteriales	Methanobacteriaceae	Methanobrevibacter	Unclassified Methanobrevibacter
ASV_94	0.00626355	0	0	0	Bacteria	Proteobacteria	Gammaproteobacteria	Pasteurellales	Pasteurellaceae	Unclassified Pasteurellaceae	Unclassified Pasteurellaceae
ASV_45	0.0103327	0.000110498	0.000357255	0.000134871	Bacteria	Proteobacteria	Gammaproteobacteria	Pasteurellales	Pasteurellaceae	Unclassified Pasteurellaceae	Unclassified Pasteurellaceae
ASV_114	0.00416363	3.98893e-07	4.27613e-05	0	Bacteria	Proteobacteria	Gammaproteobacteria	Pasteurellales	Pasteurellaceae	Unclassified Pasteurellaceae	Unclassified Pasteurellaceae
ASV_15	8.71031e-05	0.0111849	0.0356854	0.00617682	Bacteria	Proteobacteria	Gammaproteobacteria	Xanthomonadales	Xanthomonadaceae	Stenotrophomonas	Stenotrophomonas maltophilia
ASV_3860	2.01871e-05	0	0	0	Bacteria	Proteobacteria	Gammaproteobacteria	Xanthomonadales	Xanthomonadaceae	Pseudoxanthomonas	Pseudoxanthomonas taiwanensis
ASV_1525	4.29077e-05	6.74117e-05	5.97579e-06	0.00030326	Bacteria	Proteobacteria	Gammaproteobacteria	Xanthomonadales	Xanthomonadaceae	Luteimonas	Luteimonas marina
ASV_2704	4.18265e-06	1.10473e-05	0	0.000193846	Bacteria	Proteobacteria	Gammaproteobacteria	Xanthomonadales	Xanthomonadaceae	Lysobacter	Unclassified Lysobacter
ASV_2240	0	0	2.93656e-06	0.000306972	Bacteria	Proteobacteria	Gammaproteobacteria	Xanthomonadales	Xanthomonadaceae	Lysobacter	Lysobacter concretionis
ASV_4176	2.06326e-06	3.8519e-05	4.45202e-06	8.54759e-06	Bacteria	Proteobacteria	Gammaproteobacteria	Xanthomonadales	Xanthomonadaceae	Thermomonas	Unclassified Thermomonas
ASV_1382	1.72437e-05	0	0	0.000894534	Bacteria	Proteobacteria	Gammaproteobacteria	Aeromonadales	Succinivibrionaceae	Succinivibrio	Unclassified Succinivibrio
ASV_4886	0	0	3.93356e-05	0	Bacteria	Proteobacteria	Gammaproteobacteria	Aeromonadales	Succinivibrionaceae	Succinivibrio	Unclassified Succinivibrio
ASV_455	0.000487015	0.000240604	0.000191681	0	Bacteria	Proteobacteria	Gammaproteobacteria	Aeromonadales	Succinivibrionaceae	Succinivibrio	Succinivibrio dextrinosolvens
ASV_2052	7.21877e-07	0	0	0.000430006	Bacteria	Proteobacteria	Gammaproteobacteria	Aeromonadales	Succinivibrionaceae	Succinivibrio	Succinivibrio dextrinosolvens
ASV_6183	1.41646e-05	3.11268e-06	0	3.93297e-06	Bacteria	Proteobacteria	Gammaproteobacteria	Unclassified Gammaproteobacteria	Unclassified Gammaproteobacteria	Unclassified Gammaproteobacteria	Unclassified Gammaproteobacteria
ASV_2141	3.48909e-05	6.06046e-06	0	0.000172164	Bacteria	Proteobacteria	Gammaproteobacteria	Cellvibrionales	Cellvibrionaceae	Unclassified Cellvibrionaceae	Unclassified Cellvibrionaceae
ASV_2540	4.27085e-06	3.5325e-06	0.000105558	7.5085e-05	Bacteria	Proteobacteria	Gammaproteobacteria	Enterobacterales	Erwiniaceae	Pantoea	Pantoea ananatis
ASV_1771	1.25308e-05	3.76974e-07	0.000327262	2.23939e-05	Bacteria	Proteobacteria	Gammaproteobacteria	Enterobacterales	Erwiniaceae	Pantoea	Unclassified Pantoea
ASV_2693	0	0	0.000182964	0	Bacteria	Proteobacteria	Gammaproteobacteria	Enterobacterales	Enterobacteriaceae	Raoultella	Raoultella planticola
ASV_798	7.70225e-05	3.28295e-05	6.34077e-05	0	Bacteria	Proteobacteria	Gammaproteobacteria	Enterobacterales	Enterobacteriaceae	Klebsiella	Unclassified Klebsiella
ASV_390	0	0	0.00294171	0	Bacteria	Proteobacteria	Gammaproteobacteria	Enterobacterales	Enterobacteriaceae	Unclassified Enterobacteriaceae	Unclassified Enterobacteriaceae
ASV_4241	0	0	9.17891e-05	0	Bacteria	Proteobacteria	Gammaproteobacteria	Enterobacterales	Enterobacteriaceae	Unclassified Enterobacteriaceae	Unclassified Enterobacteriaceae
ASV_380	0.000689251	7.21624e-05	0.00303703	0.000241783	Bacteria	Proteobacteria	Gammaproteobacteria	Enterobacterales	Enterobacteriaceae	Escherichia-Shigella	Escherichia-Shigella coli
ASV_4573	0	5.39654e-05	0	0	Bacteria	Proteobacteria	Gammaproteobacteria	Pseudomonadales	Moraxellaceae	Alkanindiges	Unclassified Alkanindiges
ASV_2674	1.08771e-05	6.31458e-05	8.3561e-05	0	Bacteria	Proteobacteria	Gammaproteobacteria	Pasteurellales	Pasteurellaceae	Unclassified Pasteurellaceae	Unclassified Pasteurellaceae
ASV_2255	3.93617e-06	0	0	0.0002978	Bacteria	Proteobacteria	Gammaproteobacteria	Pasteurellales	Pasteurellaceae	Haemophilus	Unclassified Haemophilus
ASV_58	0.00213527	0.00318462	0.00320775	0.00224765	Bacteria	Proteobacteria	Gammaproteobacteria	Pasteurellales	Pasteurellaceae	Actinobacillus	Unclassified Actinobacillus
ASV_3648	2.14134e-06	5.95683e-05	1.11574e-05	0	Bacteria	Proteobacteria	Gammaproteobacteria	Pasteurellales	Pasteurellaceae	Actinobacillus	Actinobacillus pleuropneumoniae
ASV_1766	0.000117285	4.69683e-05	0	7.88775e-05	Bacteria	Proteobacteria	Gammaproteobacteria	Pasteurellales	Pasteurellaceae	Mannheimia	Mannheimia haemolytica
ASV_585	7.04824e-05	0.000984702	0.000117811	2.63243e-05	Bacteria	Proteobacteria	Gammaproteobacteria	Pasteurellales	Pasteurellaceae	Mannheimia	Mannheimia haemolytica
ASV_65	0.000870794	0.00601139	0.00134347	0.00010024	Bacteria	Proteobacteria	Gammaproteobacteria	Pasteurellales	Pasteurellaceae	Mannheimia	Unclassified Mannheimia
ASV_5272	3.0419e-06	6.76067e-06	1.84029e-05	0	Bacteria	Proteobacteria	Gammaproteobacteria	Pasteurellales	Pasteurellaceae	Unclassified Pasteurellaceae	Unclassified Pasteurellaceae
ASV_246	0.000201129	0.00132495	0.000341478	0	Bacteria	Proteobacteria	Gammaproteobacteria	Pasteurellales	Pasteurellaceae	Unclassified Pasteurellaceae	Unclassified Pasteurellaceae
ASV_38	0.00195029	0.00717625	0.00168418	0.00017929	Bacteria	Proteobacteria	Gammaproteobacteria	Pasteurellales	Pasteurellaceae	Unclassified Pasteurellaceae	Unclassified Pasteurellaceae
ASV_540	0.00014574	0.000553944	0.000214392	0	Bacteria	Proteobacteria	Gammaproteobacteria	Pasteurellales	Pasteurellaceae	Unclassified Pasteurellaceae	Unclassified Pasteurellaceae
ASV_3082	2.4915e-05	2.99602e-05	0	0	Bacteria	Proteobacteria	Gammaproteobacteria	Pasteurellales	Pasteurellaceae	Unclassified Pasteurellaceae	Unclassified Pasteurellaceae
ASV_216	0.00046968	0.000769146	6.61756e-05	4.29371e-05	Bacteria	Proteobacteria	Gammaproteobacteria	Pasteurellales	Pasteurellaceae	Bibersteinia	Unclassified Bibersteinia
ASV_87	0.00187865	0.0032967	0.000274258	0	Bacteria	Proteobacteria	Gammaproteobacteria	Pasteurellales	Pasteurellaceae	Bibersteinia	Unclassified Bibersteinia
ASV_81	0.00149066	0.00227268	0.00103606	0.00185996	Bacteria	Proteobacteria	Gammaproteobacteria	Pasteurellales	Pasteurellaceae	Bibersteinia	Unclassified Bibersteinia
ASV_42	0.00157098	0.00739463	0.00471451	0.000129201	Bacteria	Proteobacteria	Gammaproteobacteria	Pasteurellales	Pasteurellaceae	Bibersteinia	Unclassified Bibersteinia
ASV_2106	2.46969e-05	2.90629e-05	2.4245e-05	0	Bacteria	Proteobacteria	Gammaproteobacteria	Pasteurellales	Pasteurellaceae	Bibersteinia	Unclassified Bibersteinia
ASV_3913	6.46624e-06	0	0	4.61875e-05	Bacteria	Proteobacteria	Gammaproteobacteria	Pasteurellales	Pasteurellaceae	Bibersteinia	Unclassified Bibersteinia
ASV_134	0.000663198	0.00187291	0.000416608	0.000624854	Bacteria	Proteobacteria	Gammaproteobacteria	Pasteurellales	Pasteurellaceae	Bibersteinia	Unclassified Bibersteinia
ASV_711	9.33304e-06	0.000629702	0	0	Bacteria	Proteobacteria	Gammaproteobacteria	Pasteurellales	Pasteurellaceae	Bibersteinia	Unclassified Bibersteinia
ASV_858	0.000175821	8.93571e-05	3.51431e-05	7.82679e-05	Bacteria	Proteobacteria	Gammaproteobacteria	Pasteurellales	Pasteurellaceae	Bibersteinia	Unclassified Bibersteinia
ASV_1298	3.31108e-06	0.000308636	0	0	Bacteria	Proteobacteria	Gammaproteobacteria	Pasteurellales	Pasteurellaceae	Bibersteinia	Unclassified Bibersteinia
ASV_624	0	0.000446828	0	0	Bacteria	Proteobacteria	Gammaproteobacteria	Pasteurellales	Pasteurellaceae	Bibersteinia	Unclassified Bibersteinia
ASV_3	0.0300122	0.0789477	0.039638	0.01753	Bacteria	Proteobacteria	Gammaproteobacteria	Pasteurellales	Pasteurellaceae	Bibersteinia	Unclassified Bibersteinia
ASV_1257	0	0.00021628	0	0	Bacteria	Proteobacteria	Gammaproteobacteria	Pasteurellales	Pasteurellaceae	Bibersteinia	Unclassified Bibersteinia
ASV_2870	1.57913e-05	9.0611e-05	0	0	Bacteria	Proteobacteria	Gammaproteobacteria	Pasteurellales	Pasteurellaceae	Bibersteinia	Unclassified Bibersteinia
ASV_109	0.000929311	0.00259747	0.00128765	0	Bacteria	Proteobacteria	Gammaproteobacteria	Pasteurellales	Pasteurellaceae	Bibersteinia	Unclassified Bibersteinia
ASV_1158	6.81059e-06	0.000301871	3.06259e-05	0	Bacteria	Proteobacteria	Gammaproteobacteria	Pasteurellales	Pasteurellaceae	Mannheimia	Unclassified Mannheimia
ASV_441	7.48066e-05	0.00103008	0	0	Bacteria	Proteobacteria	Gammaproteobacteria	Pasteurellales	Pasteurellaceae	Bibersteinia	Unclassified Bibersteinia
ASV_1725	0.000108559	0	0	0	Bacteria	Proteobacteria	Gammaproteobacteria	Pasteurellales	Pasteurellaceae	Bibersteinia	Unclassified Bibersteinia
ASV_515	0.000304957	0.000211812	0.000386952	0.000431664	Bacteria	Proteobacteria	Gammaproteobacteria	Pasteurellales	Pasteurellaceae	Bibersteinia	Unclassified Bibersteinia
ASV_195	0.00045191	0.00161313	0.00312	0.000178183	Bacteria	Proteobacteria	Gammaproteobacteria	Pasteurellales	Pasteurellaceae	Bibersteinia	Unclassified Bibersteinia
ASV_458	0.000197542	0.000541539	0	0	Bacteria	Proteobacteria	Gammaproteobacteria	Pasteurellales	Pasteurellaceae	Bibersteinia	Unclassified Bibersteinia
ASV_584	0	0.000985301	0	0.000913418	Bacteria	Proteobacteria	Gammaproteobacteria	Pasteurellales	Pasteurellaceae	Bibersteinia	Unclassified Bibersteinia
ASV_1761	0.000221898	4.89285e-05	3.5379e-05	0	Bacteria	Proteobacteria	Gammaproteobacteria	Pasteurellales	Pasteurellaceae	Bibersteinia	Bibersteinia trehalosi
ASV_3199	8.03326e-07	6.60007e-05	2.6981e-06	0	Bacteria	Proteobacteria	Gammaproteobacteria	Pasteurellales	Pasteurellaceae	Bibersteinia	Unclassified Bibersteinia
ASV_4119	2.95649e-05	2.27089e-05	0	0	Bacteria	Proteobacteria	Gammaproteobacteria	Pasteurellales	Pasteurellaceae	Unclassified Pasteurellaceae	Unclassified Pasteurellaceae
ASV_2761	2.84237e-05	4.74837e-05	0	0.0002041	Bacteria	Proteobacteria	Gammaproteobacteria	Pasteurellales	Pasteurellaceae	Bibersteinia	Unclassified Bibersteinia
ASV_3976	1.3957e-05	1.4319e-05	0	1.8252e-05	Bacteria	Proteobacteria	Gammaproteobacteria	Pasteurellales	Pasteurellaceae	Bibersteinia	Unclassified Bibersteinia
ASV_159	0.000356265	0.00378452	0.000519064	5.06164e-06	Bacteria	Proteobacteria	Gammaproteobacteria	Pasteurellales	Pasteurellaceae	Mannheimia	Unclassified Mannheimia
ASV_1433	1.10451e-05	0.000557536	0.000151763	0	Bacteria	Proteobacteria	Gammaproteobacteria	Pasteurellales	Pasteurellaceae	Mannheimia	Unclassified Mannheimia
ASV_522	0.00018512	0.000803813	0.000269652	2.35671e-05	Bacteria	Proteobacteria	Gammaproteobacteria	Pasteurellales	Pasteurellaceae	Mannheimia	Mannheimia varigena
ASV_1200	0.000128118	0.000314633	0	0	Bacteria	Proteobacteria	Gammaproteobacteria	Pasteurellales	Pasteurellaceae	Mannheimia	Unclassified Mannheimia
ASV_921	0.000126059	0.000192815	3.23021e-05	0	Bacteria	Proteobacteria	Gammaproteobacteria	Pasteurellales	Pasteurellaceae	Mannheimia	Unclassified Mannheimia
ASV_83	0.000426976	0.00451709	0.00559765	0.00420209	Bacteria	Proteobacteria	Gammaproteobacteria	Pasteurellales	Pasteurellaceae	Mannheimia	Unclassified Mannheimia
ASV_2910	0	0	3.39623e-05	0.000108302	Bacteria	Proteobacteria	Gammaproteobacteria	Pasteurellales	Pasteurellaceae	Mannheimia	Unclassified Mannheimia
ASV_573	0.00015379	0.000321444	0.000182228	0.00141109	Bacteria	Proteobacteria	Gammaproteobacteria	Pasteurellales	Pasteurellaceae	Pasteurella	Pasteurella multocida
ASV_3494	0	0	4.16741e-06	0.000169086	Bacteria	Proteobacteria	Gammaproteobacteria	Aeromonadales	Succinivibrionaceae	Ruminobacter	Unclassified Ruminobacter
ASV_1645	0.000140749	8.41287e-06	6.7611e-05	0	Bacteria	Proteobacteria	Gammaproteobacteria	Aeromonadales	Succinivibrionaceae	Ruminobacter	Unclassified Ruminobacter
ASV_623	0.000472163	7.22907e-05	0.00018848	0	Bacteria	Proteobacteria	Gammaproteobacteria	Aeromonadales	Succinivibrionaceae	Ruminobacter	Ruminobacter amylophilus
ASV_2532	1.86692e-06	1.20405e-06	3.57775e-06	0.000219398	Bacteria	Proteobacteria	Gammaproteobacteria	Steroidobacterales	Steroidobacteraceae	Steroidobacter	Unclassified Steroidobacter
ASV_2005	1.54848e-06	5.39261e-06	1.75756e-05	0.000317405	Bacteria	Proteobacteria	Gammaproteobacteria	EPR3968-O8a-Bc78	Unclassified EPR3968-O8a-Bc78	Unclassified EPR3968-O8a-Bc78	Unclassified EPR3968-O8a-Bc78
ASV_2035	3.38899e-05	2.51724e-05	0.000160108	0	Bacteria	Proteobacteria	Gammaproteobacteria	Burkholderiales	Neisseriaceae	Conchiformibius	Unclassified Conchiformibius
ASV_3263	0	5.18372e-05	1.249e-05	3.90972e-05	Bacteria	Proteobacteria	Gammaproteobacteria	Burkholderiales	Neisseriaceae	Conchiformibius	Unclassified Conchiformibius
ASV_5942	0	1.14468e-05	1.32414e-05	0	Bacteria	Proteobacteria	Gammaproteobacteria	Burkholderiales	Neisseriaceae	Kingella	Unclassified Kingella
ASV_163	0.000438537	0.00164126	0.00233318	0.000733315	Bacteria	Proteobacteria	Gammaproteobacteria	Burkholderiales	Neisseriaceae	Conchiformibius	Unclassified Conchiformibius
ASV_728	5.75407e-06	3.96368e-06	0	0.00163532	Bacteria	Proteobacteria	Gammaproteobacteria	Burkholderiales	Neisseriaceae	Neisseria	Unclassified Neisseria
ASV_866	0	0.000538656	0.0013723	0	Bacteria	Proteobacteria	Gammaproteobacteria	Burkholderiales	Neisseriaceae	Conchiformibius	Unclassified Conchiformibius
ASV_417	4.85031e-05	1.51608e-05	3.54946e-05	0.00279382	Bacteria	Proteobacteria	Gammaproteobacteria	Burkholderiales	Neisseriaceae	Neisseria	Unclassified Neisseria
ASV_682	0	0	0	0.00194905	Bacteria	Proteobacteria	Gammaproteobacteria	Burkholderiales	Neisseriaceae	Neisseria	Neisseria weaveri
ASV_490	2.27749e-05	2.08608e-06	2.83714e-05	0.00267175	Bacteria	Proteobacteria	Gammaproteobacteria	Burkholderiales	Neisseriaceae	Unclassified Neisseriaceae	Unclassified Neisseriaceae
ASV_2376	4.6279e-06	0.000165175	8.74496e-05	0	Bacteria	Proteobacteria	Gammaproteobacteria	Burkholderiales	Neisseriaceae	Bergeriella	Bergeriella denitrificans
ASV_1374	2.9944e-05	0.000170649	2.90231e-05	3.5936e-05	Bacteria	Proteobacteria	Gammaproteobacteria	Burkholderiales	Neisseriaceae	Bergeriella	Bergeriella denitrificans
ASV_5049	8.4176e-06	1.99038e-05	0	0	Bacteria	Proteobacteria	Gammaproteobacteria	Burkholderiales	Neisseriaceae	Kingella	Kingella kingae
ASV_2501	0	0	0	0.00027106	Bacteria	Proteobacteria	Gammaproteobacteria	Burkholderiales	Neisseriaceae	Kingella	Kingella kingae
ASV_2192	0	0	0	0.00033714	Bacteria	Proteobacteria	Gammaproteobacteria	Burkholderiales	Neisseriaceae	Kingella	Kingella kingae
ASV_3313	0	9.249e-05	0	0	Bacteria	Proteobacteria	Gammaproteobacteria	Burkholderiales	Neisseriaceae	Alysiella	Unclassified Alysiella
ASV_470	0.000713884	6.96108e-05	3.747e-05	0	Bacteria	Proteobacteria	Gammaproteobacteria	Burkholderiales	Neisseriaceae	Alysiella	Alysiella crassa
ASV_3503	1.95776e-05	0	0	0	Bacteria	Proteobacteria	Gammaproteobacteria	Burkholderiales	Neisseriaceae	Alysiella	Alysiella crassa
ASV_5	0.0402237	0.0162649	0.0153335	0.0112635	Bacteria	Proteobacteria	Gammaproteobacteria	Burkholderiales	Neisseriaceae	Alysiella	Alysiella crassa
ASV_1324	9.72007e-05	0	1.48957e-05	0	Bacteria	Proteobacteria	Gammaproteobacteria	Burkholderiales	Neisseriaceae	Alysiella	Alysiella crassa
ASV_3076	4.89014e-05	0	0	0	Bacteria	Proteobacteria	Gammaproteobacteria	Burkholderiales	Neisseriaceae	Alysiella	Alysiella crassa
ASV_562	0.000420874	0	6.9169e-05	0	Bacteria	Proteobacteria	Gammaproteobacteria	Burkholderiales	Neisseriaceae	Alysiella	Alysiella crassa
ASV_1980	0.000138513	0	3.32628e-05	0	Bacteria	Proteobacteria	Gammaproteobacteria	Burkholderiales	Neisseriaceae	Alysiella	Alysiella crassa
ASV_7177	5.89859e-06	1.30535e-06	1.80717e-05	0	Bacteria	Proteobacteria	Gammaproteobacteria	Burkholderiales	Neisseriaceae	Alysiella	Alysiella crassa
ASV_1376	1.60081e-05	0.000171702	5.14878e-05	0	Bacteria	Proteobacteria	Gammaproteobacteria	Pseudomonadales	Moraxellaceae	Alkanindiges	Alkanindiges illinoisensis
ASV_1831	0	0.000123582	0	0	Bacteria	Proteobacteria	Gammaproteobacteria	Pseudomonadales	Moraxellaceae	Alkanindiges	Alkanindiges illinoisensis
ASV_25	0.00203378	0.0152256	0.00705043	0.000768056	Bacteria	Proteobacteria	Gammaproteobacteria	Pseudomonadales	Moraxellaceae	Alkanindiges	Unclassified Alkanindiges
ASV_3149	0	6.5681e-05	0	0	Bacteria	Proteobacteria	Gammaproteobacteria	Pseudomonadales	Moraxellaceae	Alkanindiges	Alkanindiges illinoisensis
ASV_2067	1.68919e-05	2.09969e-05	0	5.32487e-06	Bacteria	Proteobacteria	Gammaproteobacteria	Pseudomonadales	Moraxellaceae	Psychrobacter	Psychrobacter faecalis
ASV_831	0	0	0.000380932	0.000992103	Bacteria	Proteobacteria	Gammaproteobacteria	Pseudomonadales	Moraxellaceae	Psychrobacter	Psychrobacter maritimus
ASV_273	0.000467955	0.000666768	0.00110743	0.000297497	Bacteria	Proteobacteria	Gammaproteobacteria	Pseudomonadales	Moraxellaceae	Moraxella	Unclassified Moraxella
ASV_558	0.000596331	3.78764e-05	0	0	Bacteria	Proteobacteria	Gammaproteobacteria	Pseudomonadales	Moraxellaceae	Moraxella	Moraxella boevrei
ASV_1514	9.88191e-05	0.000121214	6.88668e-05	0	Bacteria	Proteobacteria	Gammaproteobacteria	Pseudomonadales	Moraxellaceae	Moraxella	Moraxella macacae
ASV_1273	7.42961e-05	0.000202578	0.000121534	0	Bacteria	Proteobacteria	Gammaproteobacteria	Pseudomonadales	Moraxellaceae	Moraxella	Moraxella boevrei
ASV_357	6.42999e-06	0.000883539	3.08643e-05	0	Bacteria	Proteobacteria	Gammaproteobacteria	Pseudomonadales	Moraxellaceae	Moraxella	Moraxella boevrei
ASV_177	0	0.00170645	0.00555156	0	Bacteria	Proteobacteria	Gammaproteobacteria	Pseudomonadales	Moraxellaceae	Moraxella	Moraxella boevrei
ASV_4116	0	3.85661e-05	0	0	Bacteria	Proteobacteria	Gammaproteobacteria	Pseudomonadales	Moraxellaceae	Moraxella	Moraxella boevrei
ASV_1447	8.38637e-06	0.000146504	0.000227142	0	Bacteria	Proteobacteria	Gammaproteobacteria	Pseudomonadales	Moraxellaceae	Moraxella	Moraxella boevrei
ASV_1019	0.000198725	6.38702e-05	0	0	Bacteria	Proteobacteria	Gammaproteobacteria	Pseudomonadales	Moraxellaceae	Moraxella	Moraxella boevrei
ASV_5948	0	2.5013e-05	1.19386e-05	0	Bacteria	Proteobacteria	Gammaproteobacteria	Pseudomonadales	Moraxellaceae	Moraxella	Moraxella boevrei
ASV_79	0.00229102	0.000887072	0.00199163	0.000574211	Bacteria	Proteobacteria	Gammaproteobacteria	Pseudomonadales	Moraxellaceae	Acinetobacter	Unclassified Acinetobacter
ASV_2975	2.95922e-05	0	0	0	Bacteria	Proteobacteria	Gammaproteobacteria	Pseudomonadales	Moraxellaceae	Acinetobacter	Unclassified Acinetobacter
ASV_1662	1.04011e-06	5.88852e-06	0	0.000495152	Bacteria	Proteobacteria	Gammaproteobacteria	Burkholderiales	Burkholderiaceae	Lautropia	Unclassified Lautropia
ASV_533	4.19839e-05	2.53807e-05	8.44328e-06	0.00226557	Bacteria	Proteobacteria	Gammaproteobacteria	Burkholderiales	Burkholderiaceae	Lautropia	Unclassified Lautropia
ASV_1630	6.19223e-06	0	0	0.000496634	Bacteria	Proteobacteria	Gammaproteobacteria	Burkholderiales	Burkholderiaceae	Limnobacter	Unclassified Limnobacter
ASV_650	0.000298304	2.22654e-05	0	0	Bacteria	Proteobacteria	Gammaproteobacteria	Burkholderiales	Comamonadaceae	Methylibium	Unclassified Methylibium
ASV_4298	4.2957e-06	2.34562e-05	2.21991e-05	0	Bacteria	Proteobacteria	Gammaproteobacteria	Burkholderiales	Comamonadaceae	Unclassified Comamonadaceae	Unclassified Comamonadaceae
ASV_2741	9.09145e-07	0	0	0.000236146	Bacteria	Proteobacteria	Gammaproteobacteria	Burkholderiales	Comamonadaceae	Alicycliphilus	Alicycliphilus denitrificans
ASV_8308	0	7.26073e-07	4.60521e-05	0	Bacteria	Proteobacteria	Gammaproteobacteria	Burkholderiales	Comamonadaceae	Leptothrix	Leptothrix discophora
ASV_3896	1.27006e-05	0	6.98866e-05	0	Bacteria	Proteobacteria	Gammaproteobacteria	Burkholderiales	Comamonadaceae	Acidovorax	Acidovorax facilis
ASV_2678	0	2.62439e-07	0.000345395	0	Bacteria	Proteobacteria	Gammaproteobacteria	Burkholderiales	Comamonadaceae	Unclassified Comamonadaceae	Unclassified Comamonadaceae
ASV_3039	0	0	9.98429e-06	0.000192627	Bacteria	Proteobacteria	Gammaproteobacteria	Burkholderiales	Nitrosomonadaceae	Nitrosospira	Unclassified Nitrosospira
ASV_242	0.000922609	8.46522e-05	0	0	Bacteria	Proteobacteria	Gammaproteobacteria	Burkholderiales	Burkholderiaceae	Ralstonia	Ralstonia insidiosa
ASV_3943	3.64536e-06	0	0.000130527	0	Bacteria	Proteobacteria	Gammaproteobacteria	Burkholderiales	Burkholderiaceae	Polynucleobacter	Polynucleobacter asymbioticus
ASV_6218	3.39539e-07	1.78669e-05	1.07384e-05	3.23415e-05	Bacteria	Proteobacteria	Gammaproteobacteria	Burkholderiales	Sutterellaceae	Parasutterella	Unclassified Parasutterella
ASV_3430	0	2.6985e-07	0	0.000185247	Bacteria	Proteobacteria	Gammaproteobacteria	Burkholderiales	Sutterellaceae	Parasutterella	Parasutterella secunda
ASV_3233	4.10028e-06	4.44098e-05	1.20866e-05	3.94918e-05	Bacteria	Proteobacteria	Gammaproteobacteria	Burkholderiales	Oxalobacteraceae	Massilia	Unclassified Massilia
ASV_2258	6.50552e-05	8.75227e-07	0	0	Bacteria	Proteobacteria	Gammaproteobacteria	Burkholderiales	Unclassified Burkholderiales	Unclassified Burkholderiales	Unclassified Burkholderiales
ASV_1959	2.97339e-05	1.52093e-05	9.76236e-05	0.000171982	Bacteria	Proteobacteria	Gammaproteobacteria	Burkholderiales	Sutterellaceae	Sutterella	Unclassified Sutterella
ASV_1922	2.70065e-05	3.36577e-05	1.92269e-05	0	Bacteria	Proteobacteria	Gammaproteobacteria	Cardiobacteriales	Cardiobacteriaceae	Suttonella	Suttonella indologenes
ASV_4090	3.21459e-05	5.49895e-07	0	2.53353e-06	Bacteria	Proteobacteria	Gammaproteobacteria	Cardiobacteriales	Cardiobacteriaceae	Suttonella	Unclassified Suttonella
ASV_82	5.53991e-07	0.000346891	0.00557284	0.00686231	Bacteria	Proteobacteria	Gammaproteobacteria	Burkholderiales	Alcaligenaceae	Achromobacter	Achromobacter insolitus
ASV_362	0.000929706	8.83418e-05	4.70377e-05	0.000410033	Bacteria	Proteobacteria	Gammaproteobacteria	Pasteurellales	Pasteurellaceae	Histophilus	Histophilus somni
ASV_3078	0	0	0.000110867	0	Bacteria	Proteobacteria	Gammaproteobacteria	Pseudomonadales	Pseudomonadaceae	Pseudomonas	Pseudomonas monteilii
ASV_34	6.70238e-07	0.0137319	0.00277598	0	Bacteria	Proteobacteria	Gammaproteobacteria	Pseudomonadales	Pseudomonadaceae	Pseudomonas	Pseudomonas antarctica
ASV_992	0	0.000378368	0	0	Bacteria	Proteobacteria	Gammaproteobacteria	Pseudomonadales	Pseudomonadaceae	Pseudomonas	Pseudomonas antarctica
ASV_8097	0	1.72276e-05	0	0	Bacteria	Proteobacteria	Gammaproteobacteria	Pseudomonadales	Pseudomonadaceae	Pseudomonas	Pseudomonas stutzeri
ASV_2750	5.24752e-05	0	2.99242e-05	2.9329e-05	Bacteria	Proteobacteria	Gammaproteobacteria	Pseudomonadales	Pseudomonadaceae	Pseudomonas	Pseudomonas aeruginosa
ASV_2092	0	0	0.00019955	0	Bacteria	Proteobacteria	Gammaproteobacteria	Pseudomonadales	Pseudomonadaceae	Pseudomonas	Pseudomonas psychrotolerans
ASV_2823	6.84311e-07	0	7.6185e-05	9.65737e-05	Bacteria	Proteobacteria	Gammaproteobacteria	Pseudomonadales	Pseudomonadaceae	Pseudomonas	Pseudomonas oryzihabitans
ASV_685	0.000391177	0.000127882	7.94696e-05	0	Bacteria	Proteobacteria	Gammaproteobacteria	Aeromonadales	Succinivibrionaceae	Succinivibrionaceae UCG-002	Unclassified Succinivibrionaceae UCG-002
ASV_1781	2.51949e-06	9.45613e-06	1.95293e-05	0.000429313	Bacteria	Acidobacteriota	Vicinamibacteria	Vicinamibacterales	Vicinamibacteraceae	Vicinamibacter	Unclassified Vicinamibacter
ASV_3682	1.5917e-06	0	3.82194e-06	0.000114123	Bacteria	Acidobacteriota	Vicinamibacteria	Vicinamibacterales	Unclassified Vicinamibacterales	Unclassified Vicinamibacterales	Unclassified Vicinamibacterales
ASV_3481	4.31504e-06	1.08249e-05	6.73652e-06	0.000100402	Bacteria	Acidobacteriota	Vicinamibacteria	Vicinamibacterales	Unclassified Vicinamibacterales	Unclassified Vicinamibacterales	Unclassified Vicinamibacterales
ASV_1686	0	0	1.08063e-05	0.000496564	Bacteria	Acidobacteriota	Vicinamibacteria	Vicinamibacterales	Unclassified Vicinamibacterales	Unclassified Vicinamibacterales	Unclassified Vicinamibacterales
ASV_2478	2.23167e-06	1.50068e-06	1.02701e-05	0.000222121	Bacteria	Acidobacteriota	Vicinamibacteria	Vicinamibacterales	Vicinamibacteraceae	Unclassified Vicinamibacteraceae	Unclassified Vicinamibacteraceae
ASV_2561	5.21017e-05	0	1.1666e-05	0	Bacteria	Proteobacteria	Alphaproteobacteria	Rickettsiales	Unclassified Rickettsiales	Unclassified Rickettsiales	Unclassified Rickettsiales
ASV_2800	1.9629e-05	1.70388e-05	5.9481e-06	0	Bacteria	Proteobacteria	Alphaproteobacteria	Paracaedibacterales	Paracaedibacteraceae	Unclassified Paracaedibacteraceae	Unclassified Paracaedibacteraceae
ASV_2517	4.91074e-05	8.71954e-06	2.27763e-05	0	Bacteria	Cyanobacteria	Vampirivibrionia	Gastranaerophilales	Unclassified Gastranaerophilales	Unclassified Gastranaerophilales	Unclassified Gastranaerophilales
ASV_1054	0.000166194	2.49057e-05	0.000177729	0	Bacteria	Elusimicrobiota	Elusimicrobia	Elusimicrobiales	Elusimicrobiaceae	Elusimicrobium	Unclassified Elusimicrobium
ASV_1875	5.62574e-05	9.69006e-06	6.03232e-05	1.3e-05	Bacteria	Elusimicrobiota	Elusimicrobia	Elusimicrobiales	Elusimicrobiaceae	Elusimicrobium	Unclassified Elusimicrobium
ASV_2892	1.01218e-05	1.68835e-06	9.95265e-06	0.000221301	Bacteria	Elusimicrobiota	Elusimicrobia	Elusimicrobiales	Elusimicrobiaceae	Elusimicrobium	Unclassified Elusimicrobium
ASV_4051	2.12738e-05	6.41861e-07	6.44588e-06	0	Bacteria	Elusimicrobiota	Elusimicrobia	Elusimicrobiales	Elusimicrobiaceae	Elusimicrobium	Unclassified Elusimicrobium
ASV_521	0.000440548	0.000145188	0.000336752	0	Bacteria	Elusimicrobiota	Elusimicrobia	Elusimicrobiales	Elusimicrobiaceae	Elusimicrobium	Unclassified Elusimicrobium
ASV_2271	6.05233e-05	8.00794e-06	4.05517e-05	0	Bacteria	Elusimicrobiota	Elusimicrobia	Elusimicrobiales	Elusimicrobiaceae	Elusimicrobium	Unclassified Elusimicrobium
ASV_2788	4.40443e-05	7.71542e-06	1.58498e-05	0	Bacteria	Elusimicrobiota	Elusimicrobia	Elusimicrobiales	Elusimicrobiaceae	Elusimicrobium	Unclassified Elusimicrobium
ASV_1033	0.000165499	3.26376e-05	0.000177428	0	Bacteria	Elusimicrobiota	Elusimicrobia	Elusimicrobiales	Elusimicrobiaceae	Elusimicrobium	Unclassified Elusimicrobium
ASV_503	0.000354524	0.000159312	0.000531386	0	Bacteria	Verrucomicrobiota	Verrucomicrobiae	Pedosphaerales	Pedosphaeraceae	DEV114	Unclassified DEV114
ASV_5346	0	0	5.48653e-05	1.86808e-05	Bacteria	Verrucomicrobiota	Verrucomicrobiae	Verrucomicrobiales	Rubritaleaceae	Luteolibacter	Unclassified Luteolibacter
[truncated: 1,435 more rows]
