# Supplementary material for: Investigating the establishment of the rumen and oral bacterial communities in beef cattle and assessing the applicability of using the oral bacterial community composition as a proxy for rumen bacterial community structure in cattle
Source: Front Microbiol. 2025 Dec 19;16:1667498. doi: 10.3389/fmicb.2025.1667498 (PMC12757392; doi:10.3389/fmicb.2025.1667498)
Supplement: Supplementary file 4 [file Table_2.XLSX]

## Sheet: Oral
Phylum	50-120	170-240	295-365	400-468
Acidobacteriota	3.77053e-05	8.82065e-05	0.000168146	0.0041587
Actinobacteriota	0.0391644	0.0128224	0.0158378	0.18861
Bacteroidota	0.0558679	0.105791	0.183096	0.0971248
Bdellovibrionota	0.000256868	2.88991e-05	7.36888e-05	0
Campilobacterota	5.09084e-07	1.85315e-05	0	6.34539e-06
Chloroflexi	0.00263771	0.00299289	0.000696186	0.0520927
Crenarchaeota	8.4131e-06	3.9465e-05	1.84353e-06	0.00104698
Cyanobacteria	0.000628609	0.000227444	0.00115718	0.00113135
Deinococcota	0.00275343	3.2534e-05	0.000766392	0
Desulfobacterota	9.64485e-05	0.000200606	0.00159848	0.000372866
Elusimicrobiota	0.000148142	3.45879e-05	0.000251145	0
Euryarchaeota	0.00202127	0.00874265	0.00614459	0.00455409
Fibrobacterota	0.00279881	0.00137158	0.00221425	0.00109688
Firmicutes	0.203169	0.240625	0.224717	0.213403
Fusobacteriota	0.00075958	0.00388241	0.00155085	0.000854922
Gemmatimonadota	0.00109608	0.000326671	3.49276e-05	0.00364733
Halobacterota	0	3.53452e-05	0.000187676	0
Myxococcota	3.82426e-06	7.36469e-05	8.65958e-06	0.000922179
Patescibacteria	0.00210457	0.00322979	0.00419965	0.000275923
Planctomycetota	0.000100067	0.000148782	0.000288613	0.00377739
Proteobacteria	0.680656	0.615678	0.547799	0.419357
Spirochaetota	0.00263305	0.00107061	0.00184794	0.00488156
Sumerlaeota	1.9308e-06	3.4907e-05	5.78728e-06	0.000393954
Synergistota	2.85042e-05	1.40313e-05	5.40255e-05	1.82152e-05
Thermoplasmatota	0.000816079	0.00119529	0.000758373	1.17073e-05
Verrucomicrobiota	0.00221102	0.00129427	0.00654228	0.00226174
