# Supplementary material for: Investigating the establishment of the rumen and oral bacterial communities in beef cattle and assessing the applicability of using the oral bacterial community composition as a proxy for rumen bacterial community structure in cattle
Source: Front Microbiol. 2025 Dec 19;16:1667498. doi: 10.3389/fmicb.2025.1667498 (PMC12757392; doi:10.3389/fmicb.2025.1667498)
Supplement: Supplementary file 5 [file Table_3.XLSX]

## Sheet: supplementary table S3
ASVID	170-240	50-120	baseMean	log2FoldChange	lfcSE	stat	pvalue	padj	Kingdom	Phylum	Class	Order	Family	Genus	Species
ASV_1	101.178	5031.1	3089.27	-7.41565	0.455664	-16.2744	1.5e-59	3.9e-58	Bacteria	Proteobacteria	Alphaproteobacteria	Sphingomonadales	Sphingomonadaceae	Sphingomonas	Sphingomonas leidyi
ASV_10	162.945	47.6172	57.3536	1.68771	0.453312	3.72307	0.000196818	0.00104672	Bacteria	Firmicutes	Clostridia	Christensenellales	Christensenellaceae	Christensenellaceae R-7 group	Unclassified Christensenellaceae R-7 group
ASV_1041	5.48776	0.746554	1.79367	3.92991	1.0883	3.61106	0.00030495	0.00145629	Bacteria	Firmicutes	Clostridia	Lachnospirales	Lachnospiraceae	Blautia	Blautia obeum
ASV_111	120.445	1.1294	25.6918	27.3407	0.70849	38.59	0	0	Bacteria	Bacteroidota	Bacteroidia	Bacteroidales	Prevotellaceae	Prevotella	Prevotella copri
ASV_12	44.0584	34.2372	58.5439	0.88633	0.357199	2.48134	0.0130891	0.0440973	Bacteria	Bacteroidota	Bacteroidia	Bacteroidales	Prevotellaceae	Prevotella	Unclassified Prevotella
ASV_1251	4.08924	0	1.20937	3.72654	1.02152	3.64803	0.000264263	0.00132149	Bacteria	Bacteroidota	Bacteroidia	Bacteroidales	Tannerellaceae	Parabacteroides	Parabacteroides merdae
ASV_13	34.4855	477.035	306.186	-5.90367	0.443276	-13.3183	1.81e-40	3.53e-39	Bacteria	Actinobacteriota	Actinobacteria	Corynebacteriales	Nocardiaceae	Rhodococcus	Rhodococcus erythropolis
ASV_1320	0.440879	3.50074	2.61872	-4.38448	0.812968	-5.39318	6.92201e-08	5.06172e-07	Bacteria	Bacteroidota	Bacteroidia	Chitinophagales	Chitinophagaceae	Unclassified Chitinophagaceae	Unclassified Chitinophagaceae
ASV_1391	10.0008	0.0317743	1.18271	3.0162	1.11072	2.71554	0.00661688	0.0238208	Bacteria	Bacteroidota	Bacteroidia	Bacteroidales	Prevotellaceae	Alloprevotella	Unclassified Alloprevotella
ASV_15	346.723	11.2272	174.795	13.3322	0.571269	23.3379	1.83e-120	6.11e-119	Bacteria	Proteobacteria	Gammaproteobacteria	Xanthomonadales	Xanthomonadaceae	Stenotrophomonas	Stenotrophomonas maltophilia
ASV_1503	0.295369	3.1682	1.84127	-3.35235	1.04347	-3.21269	0.00131496	0.00549465	Bacteria	Proteobacteria	Alphaproteobacteria	Rhizobiales	Rhizobiaceae	Mesorhizobium	Unclassified Mesorhizobium
ASV_152	77.3158	0	36.633	28.0689	0.73327	38.279	0	0	Bacteria	Proteobacteria	Alphaproteobacteria	Ferrovibrionales	Taonella	Unclassified Taonella	Unclassified Taonella
ASV_16	46.5899	22.2809	19.7931	1.33426	0.489166	2.72762	0.00637924	0.0233241	Bacteria	Bacteroidota	Bacteroidia	Bacteroidales	Prevotellaceae	Prevotella	Prevotella ruminicola
ASV_1629	0.260791	2.51772	1.91308	-3.65829	0.727998	-5.02514	5.03058e-07	3.46222e-06	Bacteria	Proteobacteria	Alphaproteobacteria	Caulobacterales	Caulobacteraceae	Caulobacter	Caulobacter vibrioides
ASV_163	50.527	14.7704	31.4457	1.61083	0.450846	3.57291	0.000353038	0.00165222	Bacteria	Proteobacteria	Gammaproteobacteria	Burkholderiales	Neisseriaceae	Conchiformibius	Unclassified Conchiformibius
ASV_17	28.2366	324.951	219.989	-5.37481	0.371516	-14.4673	1.95e-47	4.15e-46	Bacteria	Proteobacteria	Alphaproteobacteria	Rhizobiales	Rhizobiales Incertae Sedis	Phreatobacter	Unclassified Phreatobacter
ASV_2045	5.1005	0.114224	0.871662	3.13363	1.2643	2.47856	0.0131915	0.0440973	Bacteria	Firmicutes	Negativicutes	Acidaminococcales	Acidaminococcaceae	Phascolarctobacterium	Phascolarctobacterium faecium
ASV_21	58.122	384.979	654.691	-1.14619	0.25688	-4.46198	8.12052e-06	4.75051e-05	Bacteria	Firmicutes	Bacilli	Lactobacillales	Streptococcaceae	Streptococcus	Streptococcus rupicaprae
ASV_212	0.494516	45.707	7.35026	-5.12269	0.929644	-5.51038	3.58062e-08	2.70279e-07	Bacteria	Deinococcota	Deinococci	Deinococcales	Deinococcaceae	Deinococcus	Unclassified Deinococcus
ASV_2135	0	3.71728	0.842936	-3.2044	1.0311	-3.10776	0.00188509	0.00760536	Bacteria	Firmicutes	Bacilli	Lactobacillales	Lactobacillaceae	Lactobacillus	Lactobacillus amylovorus
ASV_22	4.82703	555.131	318.625	-9.40233	0.503202	-18.685	6.56e-78	1.92e-76	Bacteria	Firmicutes	Bacilli	Mycoplasmatales	Mycoplasmataceae	Mycoplasma	Mycoplasma bovoculi
ASV_231	32.8685	3.73896	11.5404	4.54212	0.584185	7.77515	7.54e-15	7.35e-14	Bacteria	Fusobacteriota	Fusobacteriia	Fusobacteriales	Leptotrichiaceae	Caviibacter	Unclassified Caviibacter
ASV_2361	3.86433	0	0.881032	3.27252	1.12757	2.90228	0.00370452	0.0144476	Bacteria	Verrucomicrobiota	Verrucomicrobiae	Verrucomicrobiales	Akkermansiaceae	Akkermansia	Akkermansia muciniphila
ASV_242	2.6649	30.5821	18.8938	-5.82115	0.5963	-9.76212	1.64e-22	2.39e-21	Bacteria	Proteobacteria	Gammaproteobacteria	Burkholderiales	Burkholderiaceae	Ralstonia	Ralstonia insidiosa
ASV_25	452.012	67.6551	267.664	2.89452	0.391513	7.39315	1.43e-13	1.29e-12	Bacteria	Proteobacteria	Gammaproteobacteria	Pseudomonadales	Moraxellaceae	Alkanindiges	Unclassified Alkanindiges
ASV_26	54.8014	10.8887	29.0052	2.35043	0.49065	4.79044	1.66412e-06	1.08168e-05	Bacteria	Firmicutes	Clostridia	Oscillospirales	Oscillospiraceae	NK4A214 group	Unclassified NK4A214 group
ASV_27	23.9996	3.20742	9.79683	1.47761	0.398403	3.70884	0.000208211	0.0010827	Bacteria	Bacteroidota	Bacteroidia	Bacteroidales	Unclassified Bacteroidales	Unclassified Bacteroidales	Unclassified Bacteroidales
ASV_279	2.31922	24.5962	17.1558	-5.30508	0.470781	-11.2687	1.87e-29	3.13e-28	Bacteria	Proteobacteria	Alphaproteobacteria	Rhizobiales	Rhizobiaceae	Aminobacter	Aminobacter aminovorans
ASV_3	2392.46	994.92	2310.97	0.832123	0.241936	3.43944	0.00058292	0.00262314	Bacteria	Proteobacteria	Gammaproteobacteria	Pasteurellales	Pasteurellaceae	Bibersteinia	Unclassified Bibersteinia
ASV_312	2.1458	24.2797	15.4645	-5.52015	0.442063	-12.4873	8.76e-36	1.58e-34	Bacteria	Proteobacteria	Alphaproteobacteria	Reyranellales	Reyranellaceae	Reyranella	Unclassified Reyranella
ASV_316	17.4444	0.31514	2.15438	3.51415	1.05945	3.31697	0.000909992	0.0039433	Bacteria	Fusobacteriota	Fusobacteriia	Fusobacteriales	Fusobacteriaceae	Fusobacterium	Fusobacterium necrophorum
ASV_329	35.6948	2.20847	42.6237	2.12602	0.45993	4.62247	3.79193e-06	2.27516e-05	Bacteria	Firmicutes	Bacilli	Lactobacillales	Carnobacteriaceae	Unclassified Carnobacteriaceae	Unclassified Carnobacteriaceae
ASV_335	25.8911	0.0657073	6.8387	6.02217	0.761146	7.91197	2.53e-15	2.58e-14	Bacteria	Bacteroidota	Bacteroidia	Bacteroidales	Bacteroidaceae	Bacteroides	Bacteroides vulgatus
ASV_34	427.773	0	210.749	30	0.600299	49.9751	0	0	Bacteria	Proteobacteria	Gammaproteobacteria	Pseudomonadales	Pseudomonadaceae	Pseudomonas	Pseudomonas antarctica
ASV_345	13.4074	0	3.70214	5.3381	0.966433	5.52351	3.32294e-08	2.59189e-07	Bacteria	Actinobacteriota	Actinobacteria	Bifidobacteriales	Bifidobacteriaceae	Bifidobacterium	Bifidobacterium adolescentis
ASV_36	248.846	33.6571	275.842	1.7651	0.305955	5.76916	7.96673e-09	6.65791e-08	Bacteria	Bacteroidota	Bacteroidia	Flavobacteriales	Weeksellaceae	Bergeyella	Unclassified Bergeyella
ASV_375	3.33581	17.7919	12.1448	-4.75547	0.505654	-9.40459	5.22e-21	7.19e-20	Bacteria	Gemmatimonadota	Gemmatimonadetes	Gemmatimonadales	Gemmatimonadaceae	Unclassified Gemmatimonadaceae	Unclassified Gemmatimonadaceae
ASV_38	217.082	64.7408	487.353	-1.33561	0.330528	-4.04082	5.32645e-05	0.000289858	Bacteria	Proteobacteria	Gammaproteobacteria	Pasteurellales	Pasteurellaceae	Unclassified Pasteurellaceae	Unclassified Pasteurellaceae
ASV_416	0	28.8087	14.3559	-26.6617	0.92665	-28.7721	4.79e-182	1.87e-180	Bacteria	Firmicutes	Bacilli	Staphylococcales	Staphylococcaceae	Staphylococcus	Staphylococcus equorum
ASV_432	18.9273	10.9691	4.88628	2.10151	0.444626	4.72646	2.28466e-06	1.40687e-05	Bacteria	Bacteroidota	Bacteroidia	Bacteroidales	Prevotellaceae	Prevotellaceae UCG-004	Unclassified Prevotellaceae UCG-004
ASV_437	23.009	2.52702	11.4893	3.07954	0.743181	4.14373	3.41707e-05	0.000190379	Bacteria	Firmicutes	Bacilli	Staphylococcales	Gemellaceae	Gemella	Unclassified Gemella
ASV_47	7.30004	122.846	80.0694	-6.43628	0.419618	-15.3384	4.23e-53	9.9e-52	Bacteria	Bacteroidota	Bacteroidia	Chitinophagales	Chitinophagaceae	Asinibacterium	Unclassified Asinibacterium
ASV_471	45.1666	0.415639	1.07947	3.55445	1.08262	3.28318	0.00102642	0.00436697	Bacteria	Firmicutes	Bacilli	Mycoplasmatales	Mycoplasmataceae	Mycoplasma	Mycoplasma hyopneumoniae
ASV_5	501.023	1336.49	1049.65	-2.04433	0.247723	-8.2525	1.55e-16	1.73e-15	Bacteria	Proteobacteria	Gammaproteobacteria	Burkholderiales	Neisseriaceae	Alysiella	Alysiella crassa
ASV_50	20.4753	8.18551	5.88397	1.94254	0.564162	3.44323	0.000574804	0.00262314	Bacteria	Firmicutes	Clostridia	Lachnospirales	Lachnospiraceae	Butyrivibrio	Butyrivibrio fibrisolvens
ASV_53	241.261	0	63.837	28.5219	0.531565	53.6566	0	0	Bacteria	Proteobacteria	Alphaproteobacteria	Rhizobiales	Beijerinckiaceae	Methylobacterium-Methylorubrum	Methylobacterium-Methylorubrum extorquens
ASV_538	3.02516	0	0.803851	3.1407	1.24182	2.52911	0.0114351	0.0393504	Bacteria	Firmicutes	Bacilli	Erysipelotrichales	Erysipelatoclostridiaceae	Catenibacterium	Unclassified Catenibacterium
ASV_545	2.11015	12.7729	8.61219	-4.72057	0.631752	-7.47219	7.89e-14	7.38e-13	Bacteria	Firmicutes	Bacilli	Paenibacillales	Paenibacillaceae	Paenibacillus	Paenibacillus alginolyticus
ASV_564	0.858192	12.0629	8.98754	-5.81607	0.648376	-8.97021	2.96e-19	3.85e-18	Bacteria	Actinobacteriota	Actinobacteria	Micrococcales	Microbacteriaceae	Microbacterium	Microbacterium foliorum
ASV_567	0.438588	0.862113	1.85733	1.51353	0.581209	2.60411	0.00921131	0.0326583	Bacteria	Firmicutes	Clostridia	Oscillospirales	UCG-010	Unclassified UCG-010	Unclassified UCG-010
ASV_59	118.845	50.5144	126.857	1.61677	0.369114	4.38013	1.18608e-05	6.76935e-05	Bacteria	Bacteroidota	Bacteroidia	Bacteroidales	Porphyromonadaceae	Porphyromonas	Unclassified Porphyromonas
ASV_590	1.25484	13.3446	8.37084	-5.20626	0.583631	-8.92047	4.64e-19	5.72e-18	Bacteria	Proteobacteria	Alphaproteobacteria	Rhizobiales	Xanthobacteraceae	Afipia	Unclassified Afipia
ASV_592	30.1907	0.257632	6.07207	5.94351	1.17191	5.07163	3.94426e-07	2.79684e-06	Bacteria	Bacteroidota	Bacteroidia	Flavobacteriales	Flavobacteriaceae	Unclassified Flavobacteriaceae	Unclassified Flavobacteriaceae
ASV_65	187.229	29.1285	198.575	2.35998	0.357979	6.59251	4.32e-11	3.74801e-10	Bacteria	Proteobacteria	Gammaproteobacteria	Pasteurellales	Pasteurellaceae	Mannheimia	Unclassified Mannheimia
ASV_650	0.701709	9.88845	7.12646	-5.56009	0.665276	-8.35757	6.4e-17	7.49e-16	Bacteria	Proteobacteria	Gammaproteobacteria	Burkholderiales	Comamonadaceae	Methylibium	Unclassified Methylibium
ASV_723	0.39666	9.67597	6.49414	-5.59328	0.565323	-9.89395	4.42e-23	6.9e-22	Bacteria	Proteobacteria	Alphaproteobacteria	Rhizobiales	Xanthobacteraceae	Unclassified Xanthobacteraceae	Unclassified Xanthobacteraceae
ASV_768	13.3814	0.202084	4.68418	4.77318	0.863823	5.52564	3.28285e-08	2.59189e-07	Bacteria	Firmicutes	Bacilli	Lactobacillales	Streptococcaceae	Streptococcus	Streptococcus pluranimalium
ASV_785	0	13.8856	8.29369	-4.73795	0.992863	-4.77201	1.824e-06	1.15356e-05	Bacteria	Firmicutes	Bacilli	Bacillales	Bacillaceae	Bacillus	Unclassified Bacillus
ASV_787	3.18114	0	0.90108	3.30315	1.20469	2.7419	0.00610849	0.0226887	Bacteria	Bacteroidota	Bacteroidia	Bacteroidales	Bacteroidaceae	Bacteroides	Bacteroides stercoris
ASV_790	13.4806	1.43356	6.87096	2.69792	0.787696	3.42508	0.000614627	0.00271364	Bacteria	Firmicutes	Bacilli	Erysipelotrichales	Erysipelotrichaceae	Dielma	Unclassified Dielma
ASV_82	10.7309	0	5.25296	5.84278	0.716856	8.15056	3.62e-16	3.85e-15	Bacteria	Proteobacteria	Gammaproteobacteria	Burkholderiales	Alcaligenaceae	Achromobacter	Achromobacter insolitus
ASV_823	8.33826	0	1.97105	3.64759	1.16337	3.13537	0.00171636	0.0070461	Bacteria	Firmicutes	Clostridia	Lachnospirales	Lachnospiraceae	Agathobacter	Unclassified Agathobacter
ASV_860	7.22573	0	1.96791	4.42516	1.21341	3.6469	0.000265428	0.00132149	Bacteria	Firmicutes	Clostridia	Oscillospirales	Ruminococcaceae	Faecalibacterium	Faecalibacterium prausnitzii
ASV_9	75.681	32.7331	35.1827	1.2441	0.344235	3.6141	0.000301396	0.00145629	Bacteria	Bacteroidota	Bacteroidia	Bacteroidales	Rikenellaceae	Rikenellaceae RC9 gut group	Unclassified Rikenellaceae RC9 gut group
ASV_90	106.033	0	54.536	25.4493	0.742943	34.2547	3.71e-257	1.74e-255	Bacteria	Proteobacteria	Alphaproteobacteria	Caulobacterales	Caulobacteraceae	Brevundimonas	Brevundimonas vesicularis
ASV_904	2.90225	0.703131	1.46672	3.21084	1.06927	3.00285	0.00267467	0.010608	Bacteria	Verrucomicrobiota	Verrucomicrobiae	Verrucomicrobiales	Akkermansiaceae	Akkermansia	Unclassified Akkermansia
ASV_911	2.22567	0	1.62123	1.86717	0.734452	2.54227	0.0110136	0.0384653	Bacteria	Firmicutes	Clostridia	Oscillospirales	Oscillospiraceae	UCG-002	Unclassified UCG-002
ASV_915	7.12047	3.14352	5.51343	1.47722	0.52195	2.8302	0.00465187	0.0178449	Bacteria	Firmicutes	Clostridia	Clostridia UCG-014	Unclassified Clostridia UCG-014	Unclassified Clostridia UCG-014	Unclassified Clostridia UCG-014
ASV_96	11.5225	5.41803	4.20084	1.94513	0.707875	2.74784	0.00599894	0.0226412	Archaea	Thermoplasmatota	Thermoplasmata	Methanomassiliicoccales	Methanomethylophilaceae	Unclassified Methanomethylophilaceae	Unclassified Methanomethylophilaceae
ASV_98	76.9359	20.9438	30.6131	1.62531	0.324347	5.01101	5.4144e-07	3.61991e-06	Archaea	Euryarchaeota	Methanobacteria	Methanobacteriales	Methanobacteriaceae	Methanobrevibacter	Unclassified Methanobrevibacter
