# Supplementary material for: Investigating the establishment of the rumen and oral bacterial communities in beef cattle and assessing the applicability of using the oral bacterial community composition as a proxy for rumen bacterial community structure in cattle
Source: Front Microbiol. 2025 Dec 19;16:1667498. doi: 10.3389/fmicb.2025.1667498 (PMC12757392; doi:10.3389/fmicb.2025.1667498)
Supplement: Supplementary file 6 [file Table_4.XLSX]

## Sheet: Sheet1
Sample Type	Phylum	50-120	170-240	295-365	400-468
Rumen	Acidobacteriota	0	0	0	0.000165225
Rumen	Actinobacteriota	0.00024517	1.35157e-05	2.85349e-05	0.00102965
Rumen	Bacteroidota	0.461842	0.438022	0.48256	0.662963
Rumen	Bdellovibrionota	0.00399292	0.00104467	0.00196005	0
Rumen	Campilobacterota	0.000229548	0.000106337	0.000218057	0.00012654
Rumen	Chloroflexi	0.000983387	0.00182613	0.00295748	0.000192997
Rumen	Cyanobacteria	0.0135008	0.00730329	0.0151388	0.011691
Rumen	Desulfobacterota	0.00191994	0.00325051	0.00225086	0.00137991
Rumen	Elusimicrobiota	0.00331144	0.00153283	0.00569631	0.000503566
Rumen	Euryarchaeota	0.00505537	0.0098617	0.00297927	0.000949322
Rumen	Fibrobacterota	0.0517808	0.02361	0.0392122	0.00144296
Rumen	Firmicutes	0.275461	0.418278	0.316802	0.263849
Rumen	Fusobacteriota	0.000818685	0.00129194	0.00189282	0.000918826
Rumen	Gemmatimonadota	1.74823e-05	0	0	0
Rumen	Halobacterota	0.000302811	4.68306e-05	0.00106141	0
Rumen	Patescibacteria	0.0145458	0.0322949	0.0243464	0.000792441
Rumen	Planctomycetota	0.00304757	0.00152046	0.00817979	7.36145e-05
Rumen	Proteobacteria	0.0412708	0.0090703	0.011437	0.0409081
Rumen	Spirochaetota	0.052827	0.0190176	0.0250788	0.0096524
Rumen	Synergistota	0.00082968	0.000356214	0.000804182	0.00136944
Rumen	Thermoplasmatota	0.0148368	0.0132079	0.00700788	2.15511e-05
Rumen	Verrucomicrobiota	0.0531809	0.0183456	0.0503879	0.00197029
