# Supplementary material for: Investigating the establishment of the rumen and oral bacterial communities in beef cattle and assessing the applicability of using the oral bacterial community composition as a proxy for rumen bacterial community structure in cattle
Source: Front Microbiol. 2025 Dec 19;16:1667498. doi: 10.3389/fmicb.2025.1667498 (PMC12757392; doi:10.3389/fmicb.2025.1667498)
Supplement: Supplementary file 7 [file Table_5.XLSX]

## Sheet: DifferentiaAbundance_ASVs_pRume
ASVID	50-120	170-240	baseMean	log2FoldChange	lfcSE	stat	pvalue	padj	Kingdom	Phylum	Class	Order	Family	Genus	Species
ASV_1	231.638	0.0698873	10.389	-6.42723	0.314226	-20.4542	5.51581e-93	1.34034e-90	Bacteria	Proteobacteria	Alphaproteobacteria	Sphingomonadales	Sphingomonadaceae	Sphingomonas	Sphingomonas leidyi
ASV_10	255.951	459.464	697.297	1.35532	0.130503	10.3853	2.89171e-25	7.80761e-24	Bacteria	Firmicutes	Clostridia	Christensenellales	Christensenellaceae	Christensenellaceae R-7 group	Unclassified Christensenellaceae R-7 group
ASV_103	61.8	38.7226	491.631	-1.56808	0.162481	-9.65084	4.87568e-22	9.87324e-21	Bacteria	Verrucomicrobiota	Kiritimatiellae	WCHB1-41	Unclassified WCHB1-41	Unclassified WCHB1-41	Unclassified WCHB1-41
ASV_106	50.1232	51.2861	154.866	0.408867	0.178954	2.28477	0.0223266	0.0484407	Bacteria	Bacteroidota	Bacteroidia	Bacteroidales	Prevotellaceae	Prevotella	Prevotella aff.
ASV_1067	9.10189	0.0547334	6.92674	-2.6173	0.531209	-4.92707	8.34735e-07	3.68801e-06	Bacteria	Firmicutes	Clostridia	Hungateiclostridiaceae	UCG-012	Unclassified UCG-012	Unclassified UCG-012
ASV_1090	2.39359	4.79515	3.23471	1.15382	0.484297	2.38246	0.0171973	0.0386938	Bacteria	Firmicutes	Clostridia	Lachnospirales	Lachnospiraceae	Lachnobacterium	Lachnobacterium bovis
ASV_110	65.1325	32.9894	53.8714	-0.912386	0.182489	-4.99967	5.7429e-07	2.63307e-06	Bacteria	Verrucomicrobiota	Lentisphaeria	Victivallales	vadinBE97	Unclassified vadinBE97	Unclassified vadinBE97
ASV_111	169.292	0	1.90242	-4.3516	1.28642	-3.38272	0.000717722	0.00212691	Bacteria	Bacteroidota	Bacteroidia	Bacteroidales	Prevotellaceae	Prevotella	Prevotella copri
ASV_1126	0.662953	3.64901	7.0329	1.4493	0.435704	3.32634	0.000879958	0.00257626	Bacteria	Firmicutes	Clostridia	Lachnospirales	Lachnospiraceae	Lachnospiraceae UCG-006	Unclassified Lachnospiraceae UCG-006
ASV_1139	6.00354	1.06933	4.92139	-2.26803	0.530623	-4.27428	1.91754e-05	7.16866e-05	Bacteria	Spirochaetota	Spirochaetia	Spirochaetales	Spirochaetaceae	Treponema	Treponema pectinovorum
ASV_117	74.3023	30.7672	75.7772	-0.464808	0.185486	-2.50589	0.0122142	0.0285389	Bacteria	Bacteroidota	Bacteroidia	Bacteroidales	Prevotellaceae	Prevotellaceae YAB2003 group	Unclassified Prevotellaceae YAB2003 group
ASV_1194	0.668876	1.77988	1.13476	1.37383	0.574603	2.39091	0.0168065	0.0385281	Bacteria	Firmicutes	Bacilli	Lactobacillales	Streptococcaceae	Streptococcus	Streptococcus lutetiensis
ASV_120	32.5789	46.411	94.1656	0.455423	0.171494	2.65561	0.00791644	0.019237	Bacteria	Firmicutes	Clostridia	Lachnospirales	Lachnospiraceae	Lachnospiraceae XPB1014 group	Unclassified Lachnospiraceae XPB1014 group
ASV_1250	3.47988	2.02096	21.5949	-1.6954	0.349242	-4.85451	1.20682e-06	5.05617e-06	Bacteria	Proteobacteria	Alphaproteobacteria	Rhodospirillales	Unclassified Rhodospirillales	Unclassified Rhodospirillales	Unclassified Rhodospirillales
ASV_129	26.1515	34.532	44.2293	0.39472	0.155886	2.5321	0.0113382	0.0270115	Bacteria	Firmicutes	Clostridia	Unclassified Clostridia	Unclassified Clostridia	Unclassified Clostridia	Unclassified Clostridia
ASV_13	2.69505	0.183729	0.93453	-2.39731	0.764418	-3.13612	0.00171197	0.00472738	Bacteria	Actinobacteriota	Actinobacteria	Corynebacteriales	Nocardiaceae	Rhodococcus	Rhodococcus erythropolis
ASV_1316	5.34811	1.14744	2.83944	-1.87983	0.651751	-2.88427	0.00392316	0.00972784	Bacteria	Spirochaetota	Spirochaetia	Spirochaetales	Spirochaetaceae	Unclassified Spirochaetaceae	Unclassified Spirochaetaceae
ASV_135	64.0845	20.9501	64.2859	-1.3563	0.172924	-7.84335	4.38673e-15	5.92209e-14	Bacteria	Bacteroidota	Bacteroidia	Bacteroidales	Prevotellaceae	Prevotellaceae Ga6A1 group	Unclassified Prevotellaceae Ga6A1 group
ASV_148	21.8748	32.5041	47.4739	0.484333	0.159177	3.04272	0.00234448	0.00606073	Bacteria	Bacteroidota	Bacteroidia	Bacteroidales	Rikenellaceae	SP3-e08	Unclassified SP3-e08
ASV_15	0	1.17583	0.643618	2.87801	0.891501	3.22828	0.00124538	0.00347848	Bacteria	Proteobacteria	Gammaproteobacteria	Xanthomonadales	Xanthomonadaceae	Stenotrophomonas	Stenotrophomonas maltophilia
ASV_151	45.7735	27.3604	65.8472	-0.861395	0.155523	-5.53872	3.04696e-08	1.68275e-07	Bacteria	Bacteroidota	Bacteroidia	Bacteroidales	Prevotellaceae	Unclassified Prevotellaceae	Unclassified Prevotellaceae
ASV_1532	3.83353	1.11466	6.28855	-2.62659	0.745153	-3.5249	0.000423647	0.00133696	Bacteria	Firmicutes	Clostridia	Oscillospirales	Oscillospiraceae	Oscillospira	Oscillospira guilliermondii
ASV_1534	3.15701	0.868656	1.98661	-1.65245	0.722703	-2.28649	0.0222256	0.0484407	Bacteria	Firmicutes	Bacilli	Acholeplasmatales	Acholeplasmataceae	EMP-G18	Unclassified EMP-G18
ASV_155	61.5448	15.0762	38.8225	-1.81134	0.236524	-7.65818	1.88586e-14	2.41192e-13	Bacteria	Bdellovibrionota	Oligoflexia	0319-6G20	Unclassified 0319-6G20	Unclassified 0319-6G20	Unclassified 0319-6G20
ASV_16	201.845	253.231	608.269	0.899426	0.139393	6.45246	1.1005e-10	8.35691e-10	Bacteria	Bacteroidota	Bacteroidia	Bacteroidales	Prevotellaceae	Prevotella	Prevotella ruminicola
ASV_1645	5.05334	0.0559318	2.44814	-4.41002	0.877078	-5.02809	4.95399e-07	2.31504e-06	Bacteria	Proteobacteria	Gammaproteobacteria	Aeromonadales	Succinivibrionaceae	Ruminobacter	Unclassified Ruminobacter
ASV_1651	3.74171	0.999894	2.26088	-1.8871	0.616942	-3.05879	0.0022223	0.00580665	Bacteria	Spirochaetota	Spirochaetia	Spirochaetales	Spirochaetaceae	Treponema	Treponema succinifaciens
ASV_17	2.51396	0.0930919	1.0169	-2.94913	0.751146	-3.92617	8.63078e-05	0.000299611	Bacteria	Proteobacteria	Alphaproteobacteria	Rhizobiales	Rhizobiales Incertae Sedis	Phreatobacter	Unclassified Phreatobacter
ASV_1722	3.11886	0.327648	1.15255	-2.12744	0.720424	-2.95304	0.00314657	0.00788266	Bacteria	Synergistota	Synergistia	Synergistales	Synergistaceae	Fretibacterium	Unclassified Fretibacterium
ASV_175	23.3481	34.2181	106.431	0.791627	0.15656	5.05638	4.27296e-07	2.03594e-06	Bacteria	Firmicutes	Clostridia	Oscillospirales	Ruminococcaceae	Ruminococcus	Unclassified Ruminococcus
ASV_18	334.538	118.645	284.203	-1.3612	0.168225	-8.09158	5.8896e-16	8.41867e-15	Bacteria	Bacteroidota	Bacteroidia	Bacteroidales	Bacteroidales RF16 group	Unclassified Bacteroidales RF16 group	Unclassified Bacteroidales RF16 group
ASV_19	183.462	275.924	421.308	0.715193	0.118058	6.05797	1.37847e-09	9.05318e-09	Bacteria	Firmicutes	Clostridia	Lachnospirales	Lachnospiraceae	Butyrivibrio	Butyrivibrio proteoclasticus
ASV_1908	1.73571	0.39171	4.20515	-1.27251	0.427701	-2.97524	0.0029276	0.00741047	Bacteria	Firmicutes	Clostridia	Clostridia vadinBB60 group	Unclassified Clostridia vadinBB60 group	Unclassified Clostridia vadinBB60 group	Unclassified Clostridia vadinBB60 group
ASV_192	9.18557	35.0488	75.985	1.32259	0.232802	5.68117	1.33777e-08	7.55996e-08	Bacteria	Firmicutes	Clostridia	Lachnospirales	Lachnospiraceae	Butyrivibrio	Unclassified Butyrivibrio
ASV_1970	2.87117	0.395219	1.44016	-2.27081	0.733151	-3.09733	0.00195276	0.0052145	Bacteria	Firmicutes	Clostridia	Lachnospirales	Lachnospiraceae	[Ruminococcus] gauvreauii group	Unclassified [Ruminococcus] gauvreauii group
ASV_20	208.018	256.382	238.286	0.482565	0.122154	3.95046	7.80013e-05	0.0002747	Bacteria	Firmicutes	Clostridia	Lachnospirales	Lachnospiraceae	Pseudobutyrivibrio	Unclassified Pseudobutyrivibrio
ASV_2002	3.55242	0	6.93404	-3.7767	0.610414	-6.18711	6.12771e-10	4.1362e-09	Bacteria	Firmicutes	Clostridia	Lachnospirales	Lachnospiraceae	Anaerosporobacter	Unclassified Anaerosporobacter
ASV_201	35.1441	27.8309	164.314	-0.783234	0.235969	-3.31922	0.000902687	0.00261135	Bacteria	Cyanobacteria	Vampirivibrionia	Gastranaerophilales	Unclassified Gastranaerophilales	Unclassified Gastranaerophilales	Unclassified Gastranaerophilales
ASV_208	67.781	0.680435	370.665	-0.856268	0.146336	-5.85137	4.87538e-09	2.96153e-08	Bacteria	Bacteroidota	Bacteroidia	Bacteroidales	F082	Unclassified F082	Unclassified F082
ASV_211	23.039	11.6352	54.5854	-0.680676	0.176527	-3.85593	0.000115291	0.000383777	Bacteria	Firmicutes	Bacilli	Acholeplasmatales	Acholeplasmataceae	Anaeroplasma	Unclassified Anaeroplasma
ASV_216	8.30535	16.1836	19.5584	-1.25482	0.463446	-2.70758	0.0067775	0.0166357	Bacteria	Proteobacteria	Gammaproteobacteria	Pasteurellales	Pasteurellaceae	Bibersteinia	Unclassified Bibersteinia
ASV_217	31.3825	8.58983	25.4633	-1.91978	0.289678	-6.62728	3.41937e-11	2.76969e-10	Bacteria	Spirochaetota	MVP-15	Unclassified MVP-15	Unclassified MVP-15	Unclassified MVP-15	Unclassified MVP-15
ASV_22	111.309	0.0161791	13.7057	-10.28	0.982248	-10.4658	1.24033e-25	3.76749e-24	Bacteria	Firmicutes	Bacilli	Mycoplasmatales	Mycoplasmataceae	Mycoplasma	Mycoplasma bovoculi
ASV_225	29.4284	10.8561	19.2753	-1.21853	0.160999	-7.56855	3.77406e-14	4.16862e-13	Bacteria	Spirochaetota	Spirochaetia	Spirochaetales	Spirochaetaceae	Sediminispirochaeta	Unclassified Sediminispirochaeta
ASV_2258	2.35392	0.0282887	1.1859	-3.54444	0.744963	-4.75788	1.9564e-06	7.92343e-06	Bacteria	Proteobacteria	Gammaproteobacteria	Burkholderiales	Unclassified Burkholderiales	Unclassified Burkholderiales	Unclassified Burkholderiales
ASV_228	19.4729	20.8438	31.9003	0.859598	0.161469	5.32359	1.01738e-07	5.26008e-07	Bacteria	Firmicutes	Clostridia	Oscillospirales	Ruminococcaceae	Unclassified Ruminococcaceae	Unclassified Ruminococcaceae
ASV_233	34.9983	17.5457	87.2469	-1.40169	0.173003	-8.1021	5.40164e-16	8.20374e-15	Bacteria	Bacteroidota	Bacteroidia	Bacteroidales	p-251-o5	Unclassified p-251-o5	Unclassified p-251-o5
ASV_235	14.5138	19.6609	63.9527	1.10093	0.185064	5.94891	2.69935e-09	1.6819e-08	Bacteria	Firmicutes	Clostridia	Lachnospirales	Lachnospiraceae	Lachnospiraceae ND3007 group	Unclassified Lachnospiraceae ND3007 group
ASV_2393	0	0.975112	1.03813	2.30111	0.965831	2.38252	0.0171947	0.0386938	Bacteria	Verrucomicrobiota	Verrucomicrobiae	Opitutales	Puniceicoccaceae	Unclassified Puniceicoccaceae	Unclassified Puniceicoccaceae
ASV_24	121.701	284.703	288.018	1.4238	0.126111	11.2901	1.46943e-29	5.95117e-28	Bacteria	Patescibacteria	Gracilibacteria	Absconditabacteriales (SR1)	Unclassified Absconditabacteriales (SR1)	Unclassified Absconditabacteriales (SR1)	Unclassified Absconditabacteriales (SR1)
ASV_2433	2.04323	0.276288	0.837848	-2.40029	0.935853	-2.56481	0.0103232	0.024837	Bacteria	Proteobacteria	Gammaproteobacteria	Aeromonadales	Succinivibrionaceae	Succinimonas	Unclassified Succinimonas
ASV_245	11.5292	20.7797	55.5183	1.49526	0.209054	7.15254	8.51883e-13	8.62532e-12	Bacteria	Bacteroidota	Bacteroidia	Bacteroidales	Prevotellaceae	Prevotellaceae NK3B31 group	Unclassified Prevotellaceae NK3B31 group
ASV_248	11.5206	21.4987	96.8782	0.732024	0.14147	5.17441	2.28629e-07	1.13382e-06	Bacteria	Firmicutes	Clostridia	Lachnospirales	Lachnospiraceae	Lachnospiraceae AC2044 group	Unclassified Lachnospiraceae AC2044 group
ASV_257	40.997	10.1952	195.429	-1.30141	0.140284	-9.27696	1.74389e-20	3.25974e-19	Bacteria	Spirochaetota	Spirochaetia	Spirochaetales	Spirochaetaceae	Treponema	Unclassified Treponema
ASV_26	90.8101	252.138	708.925	2.13284	0.14054	15.176	5.09634e-52	6.19205e-50	Bacteria	Firmicutes	Clostridia	Oscillospirales	Oscillospiraceae	NK4A214 group	Unclassified NK4A214 group
ASV_264	10.3095	21.154	168.255	1.41819	0.15653	9.06013	1.30292e-19	2.26149e-18	Bacteria	Firmicutes	Clostridia	Clostridia UCG-014	Unclassified Clostridia UCG-014	Unclassified Clostridia UCG-014	Unclassified Clostridia UCG-014
ASV_266	30.3983	9.1594	73.3395	-1.39655	0.203865	-6.85037	7.3658e-12	6.88419e-11	Bacteria	Bacteroidota	Bacteroidia	Unclassified Bacteroidia	Unclassified Bacteroidia	Unclassified Bacteroidia	Unclassified Bacteroidia
ASV_27	59.1142	247.172	371.45	0.512696	0.123767	4.14243	3.43639e-05	0.000124633	Bacteria	Bacteroidota	Bacteroidia	Bacteroidales	Unclassified Bacteroidales	Unclassified Bacteroidales	Unclassified Bacteroidales
ASV_28	276.198	123.613	313.732	-1.01673	0.234726	-4.33156	1.4806e-05	5.62164e-05	Bacteria	Fibrobacterota	Fibrobacteria	Fibrobacterales	Fibrobacteraceae	Fibrobacter	Fibrobacter succinogenes
ASV_287	8.8256	17.5497	13.2298	1.19869	0.200579	5.97614	2.28489e-09	1.46113e-08	Bacteria	Desulfobacterota	Desulfovibrionia	Desulfovibrionales	Desulfovibrionaceae	Desulfovibrio	Unclassified Desulfovibrio
ASV_293	11.617	19.4482	33.8447	0.967156	0.194284	4.97805	6.42269e-07	2.89021e-06	Bacteria	Firmicutes	Clostridia	Lachnospirales	Lachnospiraceae	Oribacterium	Unclassified Oribacterium
ASV_309	13.3456	19.7135	18.4658	0.557434	0.163031	3.41919	0.00062808	0.00188424	Bacteria	Firmicutes	Clostridia	Lachnospirales	Lachnospiraceae	Shuttleworthia	Unclassified Shuttleworthia
ASV_325	12.6189	23.8256	20.9626	0.801979	0.222408	3.6059	0.000311074	0.00100788	Bacteria	Firmicutes	Clostridia	Lachnospirales	Lachnospiraceae	FD2005	Unclassified FD2005
ASV_338	7.36768	14.2316	11.1606	1.13868	0.231935	4.90947	9.13225e-07	3.89322e-06	Bacteria	Planctomycetota	Planctomycetes	Pirellulales	Pirellulaceae	CPla-4 termite group	Unclassified CPla-4 termite group
ASV_354	12.7645	12.5553	144.591	0.986599	0.145211	6.79426	1.08866e-11	9.79797e-11	Bacteria	Firmicutes	Bacilli	RF39	Unclassified RF39	Unclassified RF39	Unclassified RF39
ASV_363	10.2736	15.6888	24.0856	0.986334	0.251541	3.92116	8.81229e-05	0.000301604	Bacteria	Firmicutes	Clostridia	Oscillospirales	Ruminococcaceae	Ruminococcus	Ruminococcus albus
ASV_37	164.911	96.2567	277.965	-0.813874	0.173117	-4.7013	2.58509e-06	1.0298e-05	Bacteria	Fibrobacterota	Fibrobacteria	Fibrobacterales	Fibrobacteraceae	Fibrobacter	Unclassified Fibrobacter
ASV_389	23.4076	8.13258	32.8417	-1.42435	0.229903	-6.19545	5.81184e-10	4.03508e-09	Bacteria	Bacteroidota	Bacteroidia	Bacteroidales	Bacteroidetes BD2-2	Unclassified Bacteroidetes BD2-2	Unclassified Bacteroidetes BD2-2
ASV_395	7.70782	8.66419	21.3196	1.02366	0.286239	3.57623	0.000348589	0.00111457	Bacteria	Chloroflexi	Anaerolineae	Anaerolineales	Anaerolineaceae	Flexilinea	Unclassified Flexilinea
ASV_40	60.034	140.612	310.892	1.66584	0.13912	11.9742	4.85381e-33	2.94869e-31	Bacteria	Firmicutes	Negativicutes	Acidaminococcales	Acidaminococcaceae	Succiniclasticum	Unclassified Succiniclasticum
ASV_41	86.3211	109.649	184.25	0.70918	0.114297	6.20471	5.47993e-10	3.91654e-09	Bacteria	Firmicutes	Clostridia	Hungateiclostridiaceae	Saccharofermentans	Unclassified Saccharofermentans	Unclassified Saccharofermentans
ASV_413	15.1382	7.86814	95.409	-1.32159	0.196327	-6.73159	1.67819e-11	1.41378e-10	Bacteria	Firmicutes	Bacilli	Erysipelotrichales	Erysipelatoclostridiaceae	UCG-004	Unclassified UCG-004
ASV_427	4.1123	10.7088	7.31884	1.58172	0.299191	5.28666	1.24567e-07	6.3062e-07	Bacteria	Firmicutes	Clostridia	Peptococcales	Peptococcaceae	Unclassified Peptococcaceae	Unclassified Peptococcaceae
ASV_430	5.89343	15.7174	37.7429	1.04787	0.217688	4.81365	1.48196e-06	6.10367e-06	Bacteria	Firmicutes	Clostridia	Lachnospirales	Lachnospiraceae	[Eubacterium] ruminantium group	Unclassified [Eubacterium] ruminantium group
ASV_439	6.20656	11.3186	32.7836	0.8116	0.205086	3.95736	7.57817e-05	0.000270808	Bacteria	Firmicutes	Clostridia	Peptostreptococcales-Tissierellales	Anaerovoracaceae	Anaerovorax	Unclassified Anaerovorax
ASV_45	72.3846	0	34.4161	-7.96261	1.04734	-7.60273	2.8995e-14	3.5229e-13	Bacteria	Proteobacteria	Gammaproteobacteria	Pasteurellales	Pasteurellaceae	Unclassified Pasteurellaceae	Unclassified Pasteurellaceae
ASV_455	17.1879	7.32656	11.6299	-1.03723	0.278351	-3.72635	0.00019427	0.00063794	Bacteria	Proteobacteria	Gammaproteobacteria	Aeromonadales	Succinivibrionaceae	Succinivibrio	Succinivibrio dextrinosolvens
ASV_472	2.27409	15.6255	9.64901	3.11445	0.44138	7.05618	1.71147e-12	1.66354e-11	Bacteria	Firmicutes	Clostridia	Oscillospirales	Oscillospiraceae	UCG-007	Unclassified UCG-007
ASV_474	6.91687	11.452	48.501	0.729756	0.188165	3.87828	0.000105196	0.000355036	Bacteria	Firmicutes	Clostridia	Oscillospirales	[Eubacterium] coprostanoligenes group	Unclassified [Eubacterium] coprostanoligenes group	Unclassified [Eubacterium] coprostanoligenes group
ASV_50	60.5818	116.293	126.826	1.42021	0.13536	10.4921	9.38953e-26	3.25951e-24	Bacteria	Firmicutes	Clostridia	Lachnospirales	Lachnospiraceae	Butyrivibrio	Butyrivibrio fibrisolvens
ASV_503	12.386	4.84151	8.13702	-1.09665	0.249407	-4.39702	1.09748e-05	4.23313e-05	Bacteria	Verrucomicrobiota	Verrucomicrobiae	Pedosphaerales	Pedosphaeraceae	DEV114	Unclassified DEV114
ASV_506	11.2886	5.51931	11.8881	-0.942895	0.270732	-3.48277	0.000496259	0.00154604	Bacteria	Verrucomicrobiota	Verrucomicrobiae	LD1-PB3	Unclassified LD1-PB3	Unclassified LD1-PB3	Unclassified LD1-PB3
ASV_514	4.83535	7.75847	11.8328	0.767018	0.325518	2.3563	0.018458	0.0407754	Bacteria	Firmicutes	Clostridia	Lachnospirales	Lachnospiraceae	Moryella	Unclassified Moryella
ASV_521	15.2836	4.69278	20.1094	-1.99853	0.309302	-6.4614	1.03736e-10	8.13158e-10	Bacteria	Elusimicrobiota	Elusimicrobia	Elusimicrobiales	Elusimicrobiaceae	Elusimicrobium	Unclassified Elusimicrobium
ASV_551	24.0087	0.697135	18.2596	-5.14236	0.393492	-13.0685	4.98167e-39	4.03515e-37	Bacteria	Spirochaetota	Spirochaetia	Spirochaetales	Spirochaetaceae	Treponema	Treponema porcinum
ASV_577	3.48575	11.4582	8.94998	1.88861	0.455811	4.1434	3.42194e-05	0.000124633	Bacteria	Firmicutes	Clostridia	Oscillospirales	Oscillospiraceae	Unclassified Oscillospiraceae	Unclassified Oscillospiraceae
ASV_596	10.5149	5.03423	7.37511	-0.865049	0.250401	-3.45465	0.000551006	0.00167368	Bacteria	Synergistota	Synergistia	Synergistales	Synergistaceae	Pyramidobacter	Unclassified Pyramidobacter
ASV_60	42.6571	122.087	87.844	1.82699	0.241037	7.57971	3.46337e-14	4.00762e-13	Bacteria	Firmicutes	Clostridia	Lachnospirales	Lachnospiraceae	Butyrivibrio	Butyrivibrio hungatei
ASV_604	11.8278	4.67546	7.7355	-1.19042	0.380095	-3.1319	0.00173677	0.00474196	Bacteria	Firmicutes	Negativicutes	Veillonellales-Selenomonadales	Selenomonadaceae	Anaerovibrio	Unclassified Anaerovibrio
ASV_606	3.16597	6.90769	5.44816	1.4601	0.297038	4.91553	8.85446e-07	3.8422e-06	Bacteria	Firmicutes	Clostridia	Lachnospirales	Defluviitaleaceae	Defluviitaleaceae UCG-011	Unclassified Defluviitaleaceae UCG-011
ASV_610	12.4583	3.13677	9.01688	-1.44155	0.32525	-4.43212	9.33129e-06	3.65726e-05	Bacteria	Bacteroidota	Bacteroidia	Bacteroidales	Bacteroidales UCG-001	Unclassified Bacteroidales UCG-001	Unclassified Bacteroidales UCG-001
ASV_623	15.1468	2.24942	8.36548	-2.62033	0.490757	-5.33937	9.32712e-08	4.92715e-07	Bacteria	Proteobacteria	Gammaproteobacteria	Aeromonadales	Succinivibrionaceae	Ruminobacter	Ruminobacter amylophilus
ASV_63	87.8246	63.0724	96.4511	-0.343126	0.13607	-2.52168	0.0116795	0.0275545	Bacteria	Bacteroidota	Bacteroidia	Bacteroidales	Prevotellaceae	Prevotella	Prevotella brevis
ASV_637	3.66448	6.1108	11.2584	0.916104	0.298414	3.06991	0.00214124	0.00565566	Bacteria	Firmicutes	Clostridia	Lachnospirales	Lachnospiraceae	Lachnospiraceae UCG-008	Unclassified Lachnospiraceae UCG-008
ASV_643	1.48045	9.74107	6.18011	2.60153	0.29534	8.80858	1.26745e-18	2.05327e-17	Bacteria	Firmicutes	Bacilli	Erysipelotrichales	Erysipelotrichaceae	Unclassified Erysipelotrichaceae	Unclassified Erysipelotrichaceae
ASV_660	14.2655	1.50323	20.1037	-3.62125	0.356374	-10.1614	2.94898e-24	7.16603e-23	Bacteria	Spirochaetota	Spirochaetia	Spirochaetales	Spirochaetaceae	Treponema	Treponema saccharophilum
ASV_67	103.947	53.5192	218.501	-0.893443	0.176464	-5.06303	4.12652e-07	2.00549e-06	Bacteria	Spirochaetota	Spirochaetia	Spirochaetales	Spirochaetaceae	Treponema	Treponema bryantii
ASV_685	13.7392	0.677045	6.91558	-4.12725	0.417706	-9.88077	5.04456e-23	1.11439e-21	Bacteria	Proteobacteria	Gammaproteobacteria	Aeromonadales	Succinivibrionaceae	Succinivibrionaceae UCG-002	Unclassified Succinivibrionaceae UCG-002
ASV_688	1.12357	9.48936	6.10744	3.19937	0.435544	7.34569	2.04703e-13	2.16273e-12	Bacteria	Firmicutes	Bacilli	Erysipelotrichales	Erysipelotrichaceae	Erysipelotrichaceae UCG-009	Unclassified Erysipelotrichaceae UCG-009
ASV_72	44.3749	69.6498	79.6557	1.02247	0.174862	5.84728	4.99681e-09	2.96153e-08	Bacteria	Patescibacteria	Saccharimonadia	Saccharimonadales	Saccharimonadaceae	Candidatus Saccharimonas	Unclassified Candidatus Saccharimonas
ASV_74	57.308	65.4307	100.385	0.557545	0.169814	3.28327	0.0010261	0.00293343	Bacteria	Firmicutes	Clostridia	Oscillospirales	Oscillospiraceae	UCG-005	Unclassified UCG-005
ASV_749	15.5367	1.566	35.2681	-2.87718	0.248289	-11.588	4.73878e-31	2.30305e-29	Bacteria	Spirochaetota	Spirochaetia	Spirochaetales	Spirochaetaceae	Treponema	Treponema ruminis
ASV_750	3.06572	7.2658	5.07378	1.36374	0.253207	5.38588	7.20913e-08	3.89293e-07	Bacteria	Desulfobacterota	Desulfovibrionia	Desulfovibrionales	Desulfovibrionaceae	Bilophila	Unclassified Bilophila
ASV_753	8.9694	3.95759	6.26587	-0.961644	0.296369	-3.24475	0.00117555	0.0033216	Bacteria	Spirochaetota	Spirochaetia	Spirochaetales	Spirochaetaceae	M2PT2-76 termite group	Unclassified M2PT2-76 termite group
ASV_775	9.24123	3.15821	5.73503	-1.25709	0.532	-2.36296	0.0181298	0.0404177	Bacteria	Firmicutes	Clostridia	Oscillospirales	Ruminococcaceae	[Eubacterium] siraeum group	Unclassified [Eubacterium] siraeum group
ASV_807	3.79487	7.34185	5.29828	1.19187	0.381569	3.12361	0.00178649	0.00482353	Bacteria	Firmicutes	Clostridia	Lachnospirales	Lachnospiraceae	[Eubacterium] cellulosolvens group	[Eubacterium] cellulosolvens group cellulosolvens
ASV_833	5.22475	4.21315	16.8477	0.760618	0.304727	2.49606	0.012558	0.0290628	Bacteria	Bacteroidota	Bacteroidia	Bacteroidales	Muribaculaceae	Unclassified Muribaculaceae	Unclassified Muribaculaceae
ASV_85	33.1154	53.5847	62.7756	1.03236	0.177933	5.80193	6.55555e-09	3.79285e-08	Bacteria	Firmicutes	Clostridia	Christensenellales	Christensenellaceae	Unclassified Christensenellaceae	Unclassified Christensenellaceae
ASV_88	21.4714	79.4759	113.788	1.17403	0.174426	6.73081	1.68722e-11	1.41378e-10	Archaea	Euryarchaeota	Methanobacteria	Methanobacteriales	Methanobacteriaceae	Methanobrevibacter	Unclassified Methanobrevibacter
ASV_9	353.115	478.687	988.629	0.423276	0.122404	3.45802	0.000544161	0.00167368	Bacteria	Bacteroidota	Bacteroidia	Bacteroidales	Rikenellaceae	Rikenellaceae RC9 gut group	Unclassified Rikenellaceae RC9 gut group
ASV_905	0.66782	6.58315	3.76697	3.41355	0.541363	6.30547	2.87324e-10	2.11575e-09	Bacteria	Firmicutes	Clostridia	Lachnospirales	Lachnospiraceae	Lachnospiraceae NK4A136 group	Lachnospiraceae NK4A136 group bacterium
ASV_940	2.14033	3.76552	2.86666	0.992312	0.329809	3.00875	0.00262329	0.0067101	Bacteria	Firmicutes	Clostridia	Lachnospirales	Lachnospiraceae	Lachnospiraceae UCG-010	Unclassified Lachnospiraceae UCG-010
