# Supplementary material for: Investigating the establishment of the rumen and oral bacterial communities in beef cattle and assessing the applicability of using the oral bacterial community composition as a proxy for rumen bacterial community structure in cattle
Source: Front Microbiol. 2025 Dec 19;16:1667498. doi: 10.3389/fmicb.2025.1667498 (PMC12757392; doi:10.3389/fmicb.2025.1667498)
Supplement: Supplementary file 8 [file Table_6.XLSX]

## Sheet: DifferentialAbundance_ASVs_p501
ASVID	Oral	Rumen	baseMean	log2FoldChange	lfcSE	stat	pvalue	padj	Kingdom	Phylum	Class	Order	Family	Genus	Species
ASV_1	5066.98	232.02	2527.98	-7.74309	0.23603	-32.8056	4.905e-236	3.78911e-234	Bacteria	Proteobacteria	Alphaproteobacteria	Sphingomonadales	Sphingomonadaceae	Sphingomonas	Sphingomonas leidyi
ASV_10	47.6927	261.126	215.3	2.69175	0.343312	7.84053	4.48666e-15	9.49574e-15	Bacteria	Firmicutes	Clostridia	Christensenellales	Christensenellaceae	Christensenellaceae R-7 group	Unclassified Christensenellaceae R-7 group
ASV_100	24.456	0.172065	14.6335	-6.61844	0.503628	-13.1415	1.90359e-39	9.19075e-39	Bacteria	Bacteroidota	Bacteroidia	Chitinophagales	Chitinophagaceae	Sediminibacterium	Unclassified Sediminibacterium
ASV_102	30.9433	0	17.4097	-27.2557	0.652653	-41.7614	0	0	Bacteria	Actinobacteriota	Actinobacteria	Micrococcales	Intrasporangiaceae	Ornithinimicrobium	Unclassified Ornithinimicrobium
ASV_103	1.3353	62.3557	340.431	5.57311	0.351777	15.8428	1.5774e-56	1.43358e-55	Bacteria	Verrucomicrobiota	Kiritimatiellae	WCHB1-41	Unclassified WCHB1-41	Unclassified WCHB1-41	Unclassified WCHB1-41
ASV_1032	1.73488	0	1.21657	-3.64146	0.999585	-3.64297	0.000269506	0.000408222	Bacteria	Actinobacteriota	Actinobacteria	Corynebacteriales	Mycobacteriaceae	Mycobacterium	Mycobacterium abscessus
ASV_106	0.566333	50.1232	61.987	5.81364	0.361113	16.0992	2.58386e-58	2.57553e-57	Bacteria	Bacteroidota	Bacteroidia	Bacteroidales	Prevotellaceae	Prevotella	Prevotella aff.
ASV_1067	0.0101678	9.10189	5.53191	6.08707	0.563983	10.793	3.71442e-27	1.11433e-26	Bacteria	Firmicutes	Clostridia	Hungateiclostridiaceae	UCG-012	Unclassified UCG-012	Unclassified UCG-012
ASV_1090	1.9295	2.7062	0.902106	3.58461	1.14176	3.13955	0.00169206	0.00244321	Bacteria	Firmicutes	Clostridia	Lachnospirales	Lachnospiraceae	Lachnobacterium	Lachnobacterium bovis
ASV_1099	0	2.40517	1.55388	2.81052	0.721115	3.89747	9.72031e-05	0.000151041	Bacteria	Firmicutes	Clostridia	Peptostreptococcales-Tissierellales	Anaerovoracaceae	Family XIII AD3011 group	Unclassified Family XIII AD3011 group
ASV_11	312.52	0.977612	238.692	-8.16384	0.375246	-21.756	6.06505e-105	1.2494e-103	Bacteria	Proteobacteria	Gammaproteobacteria	Pseudomonadales	Moraxellaceae	Acinetobacter	Unclassified Acinetobacter
ASV_110	5.28343	65.5493	34.021	4.74904	0.333678	14.2324	5.76694e-46	3.49409e-45	Bacteria	Verrucomicrobiota	Lentisphaeria	Victivallales	vadinBE97	Unclassified vadinBE97	Unclassified vadinBE97
ASV_111	1.1294	169.292	1.9005	4.61141	1.34659	3.42452	0.000615883	0.000901933	Bacteria	Bacteroidota	Bacteroidia	Bacteroidales	Prevotellaceae	Prevotella	Prevotella copri
ASV_1124	0	2.69488	3.02186	5.2088	0.603225	8.63491	5.87715e-18	1.33532e-17	Bacteria	Desulfobacterota	Desulfuromonadia	Bradymonadales	Unclassified Bradymonadales	Unclassified Bradymonadales	Unclassified Bradymonadales
ASV_1139	0.0282992	6.52456	3.90559	5.57291	0.596689	9.33973	9.65803e-21	2.48694e-20	Bacteria	Spirochaetota	Spirochaetia	Spirochaetales	Spirochaetaceae	Treponema	Treponema pectinovorum
ASV_1150	0	2.5314	1.12732	3.89545	0.740005	5.26409	1.40884e-07	2.50191e-07	Bacteria	Bacteroidota	Bacteroidia	Bacteroidales	Marinifilaceae	Unclassified Marinifilaceae	Unclassified Marinifilaceae
ASV_1155	0.0177647	3.87414	1.6346	4.2603	0.847238	5.02846	4.94443e-07	8.48793e-07	Bacteria	Firmicutes	Clostridia	Lachnospirales	Lachnospiraceae	Coprococcus	Unclassified Coprococcus
ASV_1161	0.0964041	3.95968	2.87094	4.92308	0.484256	10.1663	2.80453e-24	7.80721e-24	Bacteria	Desulfobacterota	Desulfuromonadia	Desulfuromonadaceae	Unclassified Desulfuromonadaceae	Unclassified Desulfuromonadaceae	Unclassified Desulfuromonadaceae
ASV_117	4.30137	74.9622	42.7107	4.18318	0.353582	11.8309	2.70316e-32	9.71251e-32	Bacteria	Bacteroidota	Bacteroidia	Bacteroidales	Prevotellaceae	Prevotellaceae YAB2003 group	Unclassified Prevotellaceae YAB2003 group
ASV_119	3.09806	53.5565	27.4037	4.18156	0.362439	11.5373	8.56111e-31	2.87542e-30	Bacteria	Firmicutes	Negativicutes	Veillonellales-Selenomonadales	Selenomonadaceae	Selenomonas	Selenomonas ruminantium
ASV_1193	0.108108	4.71143	2.18962	4.81499	0.992713	4.85033	1.23254e-06	2.06986e-06	Bacteria	Firmicutes	Bacilli	Acholeplasmatales	Acholeplasmataceae	Anaeroplasma	Anaeroplasma varium
ASV_1196	0.595763	2.00178	1.4634	4.25371	0.934583	4.55145	5.32777e-06	8.80363e-06	Bacteria	Firmicutes	Clostridia	Lachnospirales	Lachnospiraceae	Lachnospiraceae FCS020 group	Unclassified Lachnospiraceae FCS020 group
ASV_120	2.96581	33.6556	39.4036	4.79009	0.385142	12.4372	1.64118e-35	6.58602e-35	Bacteria	Firmicutes	Clostridia	Lachnospirales	Lachnospiraceae	Lachnospiraceae XPB1014 group	Unclassified Lachnospiraceae XPB1014 group
ASV_1201	5.72417	0	3.17613	-4.98187	0.781213	-6.37709	1.8048e-10	3.55212e-10	Bacteria	Actinobacteriota	Actinobacteria	Micrococcales	Intrasporangiaceae	Unclassified Intrasporangiaceae	Unclassified Intrasporangiaceae
ASV_125	4.98376	54.9908	62.7929	4.63021	0.364457	12.7044	5.58886e-37	2.39855e-36	Bacteria	Firmicutes	Clostridia	Oscillospirales	Ruminococcaceae	Ruminococcus	Ruminococcus flavefaciens
ASV_1252	0	4.00538	2.15558	4.79455	0.564628	8.49151	2.03965e-17	4.56705e-17	Bacteria	Firmicutes	Bacilli	Acholeplasmatales	Acholeplasmataceae	Unclassified Acholeplasmataceae	Unclassified Acholeplasmataceae
ASV_126	2.72214	53.795	95.1698	5.04362	0.341375	14.7744	2.14222e-49	1.61451e-48	Archaea	Thermoplasmatota	Thermoplasmata	Methanomassiliicoccales	Methanomethylophilaceae	Unclassified Methanomethylophilaceae	Unclassified Methanomethylophilaceae
ASV_1264	0	3.13276	1.38538	4.18214	0.629042	6.64843	2.96238e-11	5.94399e-11	Bacteria	Campilobacterota	Campylobacteria	Campylobacterales	Campylobacteraceae	Campylobacter	Campylobacter rectus
ASV_1279	0.92203	1.90505	1.91975	4.54819	0.779318	5.83611	5.34324e-09	9.76959e-09	Bacteria	Firmicutes	Clostridia	Lachnospirales	Lachnospiraceae	Lachnospiraceae UCG-006	Unclassified Lachnospiraceae UCG-006
ASV_128	3.0876	50.9409	76.4069	4.95582	0.339746	14.5869	3.40557e-48	2.33849e-47	Bacteria	Bacteroidota	Bacteroidia	Bacteroidales	Bacteroidales BS11 gut group	Unclassified Bacteroidales BS11 gut group	Unclassified Bacteroidales BS11 gut group
ASV_1280	0.00717077	3.09141	3.26233	5.34331	0.412115	12.9656	1.9177e-38	8.58796e-38	Bacteria	Firmicutes	Bacilli	Izemoplasmatales	Unclassified Izemoplasmatales	Unclassified Izemoplasmatales	Unclassified Izemoplasmatales
ASV_129	4.72116	26.1515	19.7997	3.66266	0.347486	10.5405	5.62277e-26	1.6547e-25	Bacteria	Firmicutes	Clostridia	Unclassified Clostridia	Unclassified Clostridia	Unclassified Clostridia	Unclassified Clostridia
ASV_13	480.469	2.69505	256.098	-7.6883	0.327326	-23.4882	5.3804e-122	1.5114e-120	Bacteria	Actinobacteriota	Actinobacteria	Corynebacteriales	Nocardiaceae	Rhodococcus	Rhodococcus erythropolis
ASV_131	46.2517	0.0496771	46.5954	-3.91086	0.422367	-9.25937	2.05632e-20	5.16589e-20	Bacteria	Bacteroidota	Bacteroidia	Flavobacteriales	Weeksellaceae	Bergeyella	Unclassified Bergeyella
ASV_1316	0	5.34811	2.11156	4.76355	0.784021	6.0758	1.23373e-09	2.36784e-09	Bacteria	Spirochaetota	Spirochaetia	Spirochaetales	Spirochaetaceae	Unclassified Spirochaetaceae	Unclassified Spirochaetaceae
ASV_1320	3.50074	0	2.44171	-4.61315	0.80002	-5.7663	8.10325e-09	1.46427e-08	Bacteria	Bacteroidota	Bacteroidia	Chitinophagales	Chitinophagaceae	Unclassified Chitinophagaceae	Unclassified Chitinophagaceae
ASV_1329	0	5.23863	15.8448	4.53963	0.480434	9.44902	3.4201e-21	8.95601e-21	Bacteria	Proteobacteria	Alphaproteobacteria	Rhodospirillales	Unclassified Rhodospirillales	Unclassified Rhodospirillales	Unclassified Rhodospirillales
ASV_1334	2.46456	0	0.5918	-2.65824	1.2018	-2.21189	0.0269743	0.0362394	Bacteria	Bacteroidota	Bacteroidia	Flavobacteriales	Flavobacteriaceae	Capnocytophaga	Unclassified Capnocytophaga
ASV_135	2.19382	64.5708	44.2528	4.59464	0.331913	13.8429	1.40386e-43	7.88714e-43	Bacteria	Bacteroidota	Bacteroidia	Bacteroidales	Prevotellaceae	Prevotellaceae Ga6A1 group	Unclassified Prevotellaceae Ga6A1 group
ASV_136	0.404819	29.4122	24.1591	4.93744	0.391445	12.6134	1.78185e-36	7.44041e-36	Bacteria	Firmicutes	Clostridia	Oscillospirales	Oscillospiraceae	Papillibacter	Unclassified Papillibacter
ASV_1439	0	4.42604	1.34169	4.12861	0.987839	4.17944	2.92224e-05	4.72761e-05	Archaea	Halobacterota	Methanosarcinia	Methanosarciniales	Methanosarcinaceae	Methanimicrococcus	Unclassified Methanimicrococcus
ASV_148	1.78017	22.0484	19.2976	6.10817	0.289064	21.1309	4.13974e-99	7.99487e-98	Bacteria	Bacteroidota	Bacteroidia	Bacteroidales	Rikenellaceae	SP3-e08	Unclassified SP3-e08
ASV_1503	3.1682	0.0156781	1.83836	-4.15625	1.06644	-3.8973	9.72725e-05	0.000151041	Bacteria	Proteobacteria	Alphaproteobacteria	Rhizobiales	Rhizobiaceae	Mesorhizobium	Unclassified Mesorhizobium
ASV_151	4.76046	46.2598	41.195	4.36746	0.340078	12.8425	9.47185e-38	4.18114e-37	Bacteria	Bacteroidota	Bacteroidia	Bacteroidales	Prevotellaceae	Unclassified Prevotellaceae	Unclassified Prevotellaceae
ASV_1534	0	3.15701	1.45125	4.24413	0.817821	5.18956	2.1079e-07	3.6799e-07	Bacteria	Firmicutes	Bacilli	Acholeplasmatales	Acholeplasmataceae	EMP-G18	Unclassified EMP-G18
ASV_155	4.09738	61.5448	28.3636	4.88447	0.361253	13.5209	1.1773e-41	5.9637e-41	Bacteria	Bdellovibrionota	Oligoflexia	0319-6G20	Unclassified 0319-6G20	Unclassified 0319-6G20	Unclassified 0319-6G20
ASV_1568	0.686881	1.63342	1.16822	3.55891	0.800146	4.44783	8.6743e-06	1.42572e-05	Bacteria	Bacteroidota	Bacteroidia	Bacteroidales	Prevotellaceae	Alloprevotella	Unclassified Alloprevotella
ASV_1597	0.172689	3.77641	1.92649	2.41914	0.929853	2.60164	0.00927786	0.0129138	Bacteria	Firmicutes	Clostridia	Lachnospirales	Lachnospiraceae	Acetitomaculum	Unclassified Acetitomaculum
ASV_16	22.2809	204.311	207.5	3.8871	0.327536	11.8677	1.74213e-32	6.33315e-32	Bacteria	Bacteroidota	Bacteroidia	Bacteroidales	Prevotellaceae	Prevotella	Prevotella ruminicola
ASV_1629	2.51772	0	1.67133	-4.08361	0.747723	-5.46139	4.72409e-08	8.43783e-08	Bacteria	Proteobacteria	Alphaproteobacteria	Caulobacterales	Caulobacteraceae	Caulobacter	Caulobacter vibrioides
ASV_163	14.7704	0	5.10933	-5.48035	0.668596	-8.1968	2.46869e-16	5.372e-16	Bacteria	Proteobacteria	Gammaproteobacteria	Burkholderiales	Neisseriaceae	Conchiformibius	Unclassified Conchiformibius
ASV_1645	0.0163546	5.05334	2.09425	4.70835	0.913343	5.15507	2.53535e-07	4.40126e-07	Bacteria	Proteobacteria	Gammaproteobacteria	Aeromonadales	Succinivibrionaceae	Ruminobacter	Unclassified Ruminobacter
ASV_1651	0.0126884	3.74171	1.66357	4.3311	0.724731	5.97615	2.28479e-09	4.28663e-09	Bacteria	Spirochaetota	Spirochaetia	Spirochaetales	Spirochaetaceae	Treponema	Treponema succinifaciens
ASV_17	327.045	2.51396	180.189	-7.31424	0.313064	-23.3634	1.00753e-120	2.59439e-119	Bacteria	Proteobacteria	Alphaproteobacteria	Rhizobiales	Rhizobiales Incertae Sedis	Phreatobacter	Unclassified Phreatobacter
ASV_1720	0	0.850355	0.36949	2.4257	1.13819	2.13118	0.0330741	0.044242	Bacteria	Firmicutes	Clostridia	Oscillospirales	Unclassified Oscillospirales	Unclassified Oscillospirales	Unclassified Oscillospirales
ASV_1722	0.00850847	3.25779	0.930096	3.55997	0.90825	3.91959	8.86996e-05	0.000139128	Bacteria	Synergistota	Synergistia	Synergistales	Synergistaceae	Fretibacterium	Unclassified Fretibacterium
ASV_175	0.312894	23.3481	38.591	4.64323	0.356414	13.0276	8.52218e-39	3.87258e-38	Bacteria	Firmicutes	Clostridia	Oscillospirales	Ruminococcaceae	Ruminococcus	Unclassified Ruminococcus
ASV_1752	0.53417	5.8509	4.82004	5.37148	0.738929	7.26928	3.61404e-13	7.44492e-13	Bacteria	Firmicutes	Clostridia	Oscillospirales	Oscillospiraceae	Oscillospira	Oscillospira guilliermondii
ASV_18	14.1985	335.302	188.807	4.92538	0.336732	14.627	1.88865e-48	1.32635e-47	Bacteria	Bacteroidota	Bacteroidia	Bacteroidales	Bacteroidales RF16 group	Unclassified Bacteroidales RF16 group	Unclassified Bacteroidales RF16 group
ASV_180	9.02836	0.117096	2.73834	-4.69742	0.8086	-5.80932	6.27264e-09	1.14014e-08	Bacteria	Firmicutes	Clostridia	Peptostreptococcales-Tissierellales	Peptostreptococcaceae	Romboutsia	Romboutsia ilealis
ASV_1805	0.0101678	1.81324	1.08042	3.46253	0.941107	3.67921	0.000233958	0.000356124	Bacteria	Planctomycetota	Planctomycetes	Pirellulales	Pirellulaceae	p-1088-a5 gut group	Unclassified p-1088-a5 gut group
ASV_1816	0	2.28062	0.637692	3.11406	1.4064	2.2142	0.0268147	0.0361823	Bacteria	Firmicutes	Bacilli	Mycoplasmatales	Mycoplasmataceae	Mycoplasma	Unclassified Mycoplasma
ASV_188	0	30.9366	4.06228	5.68311	1.09406	5.1945	2.05269e-07	3.60388e-07	Bacteria	Planctomycetota	Pla4 lineage	Unclassified Pla4 lineage	Unclassified Pla4 lineage	Unclassified Pla4 lineage	Unclassified Pla4 lineage
ASV_19	14.3028	187.769	161.085	3.61955	0.353108	10.2505	1.17682e-24	3.3058e-24	Bacteria	Firmicutes	Clostridia	Lachnospirales	Lachnospiraceae	Butyrivibrio	Butyrivibrio proteoclasticus
ASV_190	0.762987	18.8449	22.2955	4.20343	0.470112	8.94134	3.84476e-19	9.1387e-19	Bacteria	Firmicutes	Clostridia	Lachnospirales	Lachnospiraceae	Butyrivibrio	Unclassified Butyrivibrio
ASV_1908	0.439356	1.73571	2.81247	5.17255	0.564628	9.16099	5.14228e-20	1.28142e-19	Bacteria	Firmicutes	Clostridia	Clostridia vadinBB60 group	Unclassified Clostridia vadinBB60 group	Unclassified Clostridia vadinBB60 group	Unclassified Clostridia vadinBB60 group
ASV_1914	0.605512	1.96785	0.848411	3.31626	0.918971	3.60867	0.000307771	0.000461656	Archaea	Euryarchaeota	Methanobacteria	Methanobacteriales	Methanobacteriaceae	Unclassified Methanobacteriaceae	Unclassified Methanobacteriaceae
ASV_1967	2.78701	0	3.09405	-4.59846	0.874005	-5.26136	1.42992e-07	2.52482e-07	Bacteria	Patescibacteria	Gracilibacteria	Unclassified Gracilibacteria	Unclassified Gracilibacteria	Unclassified Gracilibacteria	Unclassified Gracilibacteria
ASV_1970	0.390991	2.87117	1.28705	3.05489	0.839848	3.63744	0.000275367	0.000415065	Bacteria	Firmicutes	Clostridia	Lachnospirales	Lachnospiraceae	[Ruminococcus] gauvreauii group	Unclassified [Ruminococcus] gauvreauii group
ASV_20	15.4261	214.582	98.2589	4.05505	0.330461	12.2709	1.29839e-34	5.07852e-34	Bacteria	Firmicutes	Clostridia	Lachnospirales	Lachnospiraceae	Pseudobutyrivibrio	Unclassified Pseudobutyrivibrio
ASV_200	8.77961	0	2.2813	-4.51925	0.975724	-4.63169	3.62695e-06	6.02542e-06	Bacteria	Actinobacteriota	Actinobacteria	Corynebacteriales	Dietziaceae	Dietzia	Dietzia maris
ASV_2002	0	3.55242	5.94628	6.2269	0.561605	11.0877	1.43973e-28	4.53956e-28	Bacteria	Firmicutes	Clostridia	Lachnospirales	Lachnospiraceae	Anaerosporobacter	Unclassified Anaerosporobacter
ASV_201	1.24732	35.1441	95.6991	5.79264	0.3617	16.015	1.00358e-57	9.69079e-57	Bacteria	Cyanobacteria	Vampirivibrionia	Gastranaerophilales	Unclassified Gastranaerophilales	Unclassified Gastranaerophilales	Unclassified Gastranaerophilales
ASV_208	0.882455	67.781	218.283	5.34978	0.330485	16.1877	6.16144e-59	6.34628e-58	Bacteria	Bacteroidota	Bacteroidia	Bacteroidales	F082	Unclassified F082	Unclassified F082
ASV_21	386.941	0	320.162	-10.9749	0.334761	-32.7842	9.88113e-236	6.10654e-234	Bacteria	Firmicutes	Bacilli	Lactobacillales	Streptococcaceae	Streptococcus	Streptococcus rupicaprae
ASV_211	1.69131	23.039	33.0383	5.05452	0.35284	14.3253	1.5214e-46	9.59412e-46	Bacteria	Firmicutes	Bacilli	Acholeplasmatales	Acholeplasmataceae	Anaeroplasma	Unclassified Anaeroplasma
ASV_212	45.707	0	4.6792	-5.52843	0.927967	-5.95758	2.56008e-09	4.76545e-09	Bacteria	Deinococcota	Deinococci	Deinococcales	Deinococcaceae	Deinococcus	Unclassified Deinococcus
ASV_2135	3.71728	0.0241526	0.952156	-3.17555	1.05631	-3.00628	0.0026447	0.00376595	Bacteria	Firmicutes	Bacilli	Lactobacillales	Lactobacillaceae	Lactobacillus	Lactobacillus amylovorus
ASV_217	0.402005	31.3825	18.4227	6.79109	0.370301	18.3394	4.01261e-75	5.6359e-74	Bacteria	Spirochaetota	MVP-15	Unclassified MVP-15	Unclassified MVP-15	Unclassified MVP-15	Unclassified MVP-15
ASV_22	566.781	111.309	254.407	-4.20331	0.517418	-8.12362	4.52473e-16	9.77721e-16	Bacteria	Firmicutes	Bacilli	Mycoplasmatales	Mycoplasmataceae	Mycoplasma	Mycoplasma bovoculi
ASV_225	2.33096	29.7757	12.5883	6.92776	0.220562	31.4097	1.49292e-216	7.68852e-215	Bacteria	Spirochaetota	Spirochaetia	Spirochaetales	Spirochaetaceae	Sediminispirochaeta	Unclassified Sediminispirochaeta
ASV_2258	0	2.35392	1.08022	3.83931	0.802736	4.78278	1.72884e-06	2.88763e-06	Bacteria	Proteobacteria	Gammaproteobacteria	Burkholderiales	Unclassified Burkholderiales	Unclassified Burkholderiales	Unclassified Burkholderiales
ASV_228	0.343407	19.4729	11.5534	3.95646	0.329011	12.0253	2.61564e-33	9.73774e-33	Bacteria	Firmicutes	Clostridia	Oscillospirales	Ruminococcaceae	Unclassified Ruminococcaceae	Unclassified Ruminococcaceae
ASV_231	3.73896	9.89399	2.45495	2.52626	0.824797	3.06289	0.00219213	0.00315055	Bacteria	Fusobacteriota	Fusobacteriia	Fusobacteriales	Leptotrichiaceae	Caviibacter	Unclassified Caviibacter
ASV_233	0.620004	34.9983	59.308	5.58486	0.329036	16.9734	1.29194e-64	1.42575e-63	Bacteria	Bacteroidota	Bacteroidia	Bacteroidales	p-251-o5	Unclassified p-251-o5	Unclassified p-251-o5
ASV_234	6.71193	0.0109385	4.31866	-5.37653	0.975424	-5.512	3.54779e-08	6.37364e-08	Bacteria	Proteobacteria	Alphaproteobacteria	Rhizobiales	Xanthobacteraceae	Bradyrhizobium	Bradyrhizobium elkanii
ASV_235	0.242718	14.5138	20.5233	5.3564	0.342568	15.636	4.13832e-55	3.55206e-54	Bacteria	Firmicutes	Clostridia	Lachnospirales	Lachnospiraceae	Lachnospiraceae ND3007 group	Unclassified Lachnospiraceae ND3007 group
ASV_2369	1.2743	0	0.847578	-3.13956	1.16798	-2.68802	0.00718771	0.0100498	Bacteria	Actinobacteriota	Actinobacteria	Pseudonocardiales	Pseudonocardiaceae	Pseudonocardia	Unclassified Pseudonocardia
ASV_2387	0	1.35998	1.18254	3.9538	1.29947	3.04263	0.00234518	0.00335491	Bacteria	Verrucomicrobiota	Lentisphaeria	Victivallales	Victivallaceae	Unclassified Victivallaceae	Unclassified Victivallaceae
ASV_24	7.83181	122.361	75.413	4.58365	0.323698	14.1603	1.61405e-45	9.59117e-45	Bacteria	Patescibacteria	Gracilibacteria	Absconditabacteriales (SR1)	Unclassified Absconditabacteriales (SR1)	Unclassified Absconditabacteriales (SR1)	Unclassified Absconditabacteriales (SR1)
ASV_242	30.6576	0.327178	18.0081	-6.5738	0.551337	-11.9234	8.94224e-33	3.28947e-32	Bacteria	Proteobacteria	Gammaproteobacteria	Burkholderiales	Burkholderiaceae	Ralstonia	Ralstonia insidiosa
ASV_2433	0	2.04323	0.687966	3.21958	1.13852	2.82786	0.0046861	0.00664222	Bacteria	Proteobacteria	Gammaproteobacteria	Aeromonadales	Succinivibrionaceae	Succinimonas	Unclassified Succinimonas
ASV_244	19.0966	0.0187485	8.42864	-6.08349	0.625676	-9.72307	2.40422e-22	6.40436e-22	Bacteria	Chloroflexi	Chloroflexia	Thermomicrobiales	JG30-KF-CM45	Unclassified JG30-KF-CM45	Unclassified JG30-KF-CM45
ASV_245	1.22634	11.5292	14.638	4.30351	0.430394	9.99902	1.53909e-23	4.17174e-23	Bacteria	Bacteroidota	Bacteroidia	Bacteroidales	Prevotellaceae	Prevotellaceae NK3B31 group	Unclassified Prevotellaceae NK3B31 group
ASV_25	68.1833	0.0576447	21.1846	-7.44791	0.545308	-13.6582	1.80445e-42	9.61334e-42	Bacteria	Proteobacteria	Gammaproteobacteria	Pseudomonadales	Moraxellaceae	Alkanindiges	Unclassified Alkanindiges
ASV_251	1.7682	17.3449	8.80653	6.67454	0.350826	19.0252	1.0544e-80	1.62905e-79	Bacteria	Elusimicrobiota	Endomicrobia	Endomicrobiales	Endomicrobiaceae	Endomicrobium	Unclassified Endomicrobium
ASV_2561	0	1.87743	0.681715	3.20719	1.40173	2.28802	0.0221361	0.0301324	Bacteria	Proteobacteria	Alphaproteobacteria	Rickettsiales	Unclassified Rickettsiales	Unclassified Rickettsiales	Unclassified Rickettsiales
ASV_2569	0.260136	1.84829	0.789778	3.18123	1.51766	2.09615	0.0360693	0.0478344	Bacteria	Firmicutes	Clostridia	Lachnospirales	Lachnospiraceae	Marvinbryantia	Unclassified Marvinbryantia
ASV_257	0.203837	41.8654	132.092	5.18845	0.332437	15.6073	6.48945e-55	5.41957e-54	Bacteria	Spirochaetota	Spirochaetia	Spirochaetales	Spirochaetaceae	Treponema	Unclassified Treponema
ASV_258	0.544866	14.6974	29.0609	3.8085	0.310602	12.2617	1.45501e-34	5.61997e-34	Bacteria	Bacteroidota	Bacteroidia	Bacteroidales	Prevotellaceae	Prevotellaceae UCG-004	Unclassified Prevotellaceae UCG-004
ASV_26	10.8887	92.8595	138.762	3.25826	0.363042	8.97488	2.83671e-19	6.84799e-19	Bacteria	Firmicutes	Clostridia	Oscillospirales	Oscillospiraceae	NK4A214 group	Unclassified NK4A214 group
ASV_2609	0	2.33641	0.85883	3.51648	1.39921	2.5132	0.0119642	0.0165782	Bacteria	Firmicutes	Clostridia	Lachnospirales	Lachnospiraceae	Herbinix	Unclassified Herbinix
ASV_264	0	10.3095	46.1965	3.87959	0.337835	11.4837	1.5932e-30	5.29352e-30	Bacteria	Firmicutes	Clostridia	Clostridia UCG-014	Unclassified Clostridia UCG-014	Unclassified Clostridia UCG-014	Unclassified Clostridia UCG-014
ASV_266	0	30.3983	49.7847	6.43859	0.324559	19.8379	1.40074e-87	2.40461e-86	Bacteria	Bacteroidota	Bacteroidia	Unclassified Bacteroidia	Unclassified Bacteroidia	Unclassified Bacteroidia	Unclassified Bacteroidia
ASV_27	3.20742	59.9478	148.879	4.76694	0.292812	16.2799	1.37152e-59	1.46138e-58	Bacteria	Bacteroidota	Bacteroidia	Bacteroidales	Unclassified Bacteroidales	Unclassified Bacteroidales	Unclassified Bacteroidales
ASV_278	2.65546	16.3661	7.76437	4.61564	0.381058	12.1127	9.04576e-34	3.40871e-33	Bacteria	Firmicutes	Bacilli	Acholeplasmatales	Acholeplasmataceae	NED5E9	Unclassified NED5E9
ASV_279	24.7471	0.199755	14.9923	-6.46591	0.41502	-15.5798	9.99196e-55	8.12505e-54	Bacteria	Proteobacteria	Alphaproteobacteria	Rhizobiales	Rhizobiaceae	Aminobacter	Aminobacter aminovorans
ASV_28	4.7706	276.198	195.31	4.99248	0.391046	12.767	2.50628e-37	1.09076e-36	Bacteria	Fibrobacterota	Fibrobacteria	Fibrobacterales	Fibrobacteraceae	Fibrobacter	Fibrobacter succinogenes
ASV_281	1.9753	16.3732	10.8604	3.73205	0.363654	10.2626	1.03818e-24	2.9431e-24	Bacteria	Firmicutes	Negativicutes	Veillonellales-Selenomonadales	Selenomonadaceae	Veillonellaceae UCG-001	Unclassified Veillonellaceae UCG-001
ASV_287	0.200921	8.8256	4.17738	3.79109	0.416977	9.09185	9.73661e-20	2.36899e-19	Bacteria	Desulfobacterota	Desulfovibrionia	Desulfovibrionales	Desulfovibrionaceae	Desulfovibrio	Unclassified Desulfovibrio
ASV_289	1.23347	15.5045	9.74538	4.17299	0.423531	9.85285	6.66285e-23	1.79028e-22	Bacteria	Firmicutes	Bacilli	Acholeplasmatales	Acholeplasmataceae	Anaeroplasma	Anaeroplasma abactoclasticum
ASV_291	0.239716	19.7582	18.7676	5.27009	0.425776	12.3776	3.45451e-35	1.36852e-34	Bacteria	Firmicutes	Clostridia	Lachnospirales	Lachnospiraceae	probable genus 10	Unclassified probable genus 10
ASV_2918	0	0.830765	0.894222	3.25223	1.15263	2.82157	0.0047789	0.00674283	Bacteria	Firmicutes	Clostridia	Monoglobales	Monoglobaceae	Monoglobus	Unclassified Monoglobus
ASV_293	0.0320513	11.617	11.0435	4.61714	0.397337	11.6202	3.25307e-31	1.10461e-30	Bacteria	Firmicutes	Clostridia	Lachnospirales	Lachnospiraceae	Oribacterium	Unclassified Oribacterium
ASV_296	0	16.634	8.56956	4.75766	0.402734	11.8134	3.32834e-32	1.18213e-31	Bacteria	Bacteroidota	Bacteroidia	Bacteroidales	Marinilabiliaceae	Unclassified Marinilabiliaceae	Unclassified Marinilabiliaceae
ASV_298	0	16.3761	7.58193	6.57412	0.460077	14.2892	2.55664e-46	1.58001e-45	Bacteria	Firmicutes	Clostridia	Lachnospirales	Lachnospiraceae	Lachnospiraceae FCS020 group	Lachnospiraceae FCS020 group bacterium
ASV_3	998.75	7.28753	603.221	-5.13804	0.335284	-15.3244	5.25227e-53	4.16142e-52	Bacteria	Proteobacteria	Gammaproteobacteria	Pasteurellales	Pasteurellaceae	Bibersteinia	Unclassified Bibersteinia
ASV_304	2.18567	0	1.63163	-4.05021	1.00997	-4.01021	6.06644e-05	9.66253e-05	Bacteria	Actinobacteriota	Actinobacteria	Propionibacteriales	Nocardioidaceae	Nocardioides	Unclassified Nocardioides
ASV_309	1.57532	13.3456	7.61742	3.27784	0.371134	8.83197	1.02852e-18	2.40767e-18	Bacteria	Firmicutes	Clostridia	Lachnospirales	Lachnospiraceae	Shuttleworthia	Unclassified Shuttleworthia
ASV_31	69.9148	0	23.6531	-27.6785	0.789415	-35.062	2.56019e-269	2.63699e-267	Bacteria	Proteobacteria	Gammaproteobacteria	Pseudomonadales	Moraxellaceae	Moraxella	Moraxella cuniculi
ASV_312	24.3552	0.260305	13.7942	-6.76535	0.381256	-17.7449	1.88697e-70	2.3323e-69	Bacteria	Proteobacteria	Alphaproteobacteria	Reyranellales	Reyranellaceae	Reyranella	Unclassified Reyranella
ASV_32	134.98	0.911003	89.692	-9.17321	0.399233	-22.9771	7.89574e-117	1.87676e-115	Bacteria	Proteobacteria	Gammaproteobacteria	Pseudomonadales	Moraxellaceae	Moraxella	Unclassified Moraxella
ASV_323	12.9899	0	3.4343	-5.0905	0.582044	-8.7459	2.21237e-18	5.06386e-18	Bacteria	Proteobacteria	Alphaproteobacteria	Defluviicoccales	Defluviicoccaceae	Defluviicoccus	Unclassified Defluviicoccus
ASV_325	1.23614	12.9662	7.63171	4.15085	0.455232	9.11809	7.6459e-20	1.87506e-19	Bacteria	Firmicutes	Clostridia	Lachnospirales	Lachnospiraceae	FD2005	Unclassified FD2005
ASV_326	11.0275	0.00764263	3.16583	-4.93899	0.678001	-7.28464	3.22525e-13	6.68861e-13	Bacteria	Actinobacteriota	Acidimicrobiia	Microtrichales	Iamiaceae	Iamia	Unclassified Iamia
ASV_338	0.65811	7.36768	3.31452	4.1643	0.416415	10.0003	1.51873e-23	4.15298e-23	Bacteria	Planctomycetota	Planctomycetes	Pirellulales	Pirellulaceae	CPla-4 termite group	Unclassified CPla-4 termite group
ASV_340	0.0560876	20.3714	75.2873	2.70323	0.358153	7.54772	4.4296e-14	9.24829e-14	Bacteria	Firmicutes	Clostridia	Lachnospirales	Lachnospiraceae	Unclassified Lachnospiraceae	Unclassified Lachnospiraceae
ASV_350	0.83783	8.63356	29.0363	3.98734	0.328539	12.1366	6.75999e-34	2.57881e-33	Bacteria	Firmicutes	Clostridia	Oscillospirales	UCG-010	Unclassified UCG-010	Unclassified UCG-010
ASV_353	3.59851	0.234075	1.19086	-3.15384	1.34192	-2.35024	0.0187615	0.0257658	Bacteria	Firmicutes	Clostridia	Peptostreptococcales-Tissierellales	Peptostreptococcaceae	Paeniclostridium	Unclassified Paeniclostridium
ASV_354	0	12.7645	49.4396	3.83269	0.354526	10.8107	3.06162e-27	9.27492e-27	Bacteria	Firmicutes	Bacilli	RF39	Unclassified RF39	Unclassified RF39	Unclassified RF39
ASV_361	11.1512	2.06494	5.25404	-3.31516	0.777076	-4.2662	1.98831e-05	3.23362e-05	Bacteria	Firmicutes	Bacilli	Lactobacillales	Streptococcaceae	Streptococcus	Streptococcus ruminantium
ASV_363	0.125	10.2736	8.06979	4.03664	0.518999	7.77773	7.38359e-15	1.55206e-14	Bacteria	Firmicutes	Clostridia	Oscillospirales	Ruminococcaceae	Ruminococcus	Ruminococcus albus
ASV_37	11.2976	166.196	169.178	4.56544	0.348971	13.0826	4.14173e-39	1.94368e-38	Bacteria	Fibrobacterota	Fibrobacteria	Fibrobacterales	Fibrobacteraceae	Fibrobacter	Unclassified Fibrobacter
ASV_371	0.0938841	17.9558	17.9885	3.7052	0.397738	9.31566	1.21195e-20	3.09498e-20	Bacteria	Firmicutes	Clostridia	Oscillospirales	Oscillospiraceae	UCG-002	Unclassified UCG-002
ASV_375	17.9146	0.282564	10.8544	-6.2373	0.434836	-14.344	1.16144e-46	7.47675e-46	Bacteria	Gemmatimonadota	Gemmatimonadetes	Gemmatimonadales	Gemmatimonadaceae	Unclassified Gemmatimonadaceae	Unclassified Gemmatimonadaceae
ASV_379	3.27491	11.492	6.53972	1.67055	0.451024	3.7039	0.000212312	0.000324775	Bacteria	Firmicutes	Clostridia	Peptostreptococcales-Tissierellales	Anaerovoracaceae	Mogibacterium	Unclassified Mogibacterium
ASV_389	0	23.4076	22.7237	5.14636	0.349242	14.7358	3.79799e-49	2.79424e-48	Bacteria	Bacteroidota	Bacteroidia	Bacteroidales	Bacteroidetes BD2-2	Unclassified Bacteroidetes BD2-2	Unclassified Bacteroidetes BD2-2
ASV_395	1.09128	7.70782	7.54748	3.10006	0.518765	5.97585	2.28898e-09	4.28663e-09	Bacteria	Chloroflexi	Anaerolineae	Anaerolineales	Anaerolineaceae	Flexilinea	Unclassified Flexilinea
ASV_396	0.723362	8.31547	19.2848	2.97279	0.374291	7.94246	1.98211e-15	4.22395e-15	Bacteria	Firmicutes	Clostridia	Oscillospirales	[Eubacterium] coprostanoligenes group	Unclassified [Eubacterium] coprostanoligenes group	Unclassified [Eubacterium] coprostanoligenes group
ASV_4	913.106	0.242827	602.762	-7.10019	0.387225	-18.3361	4.264e-75	5.7286e-74	Bacteria	Firmicutes	Bacilli	Lactobacillales	Streptococcaceae	Streptococcus	Unclassified Streptococcus
ASV_40	7.32156	60.9371	74.1036	3.95198	0.339946	11.6253	3.06382e-31	1.05191e-30	Bacteria	Firmicutes	Negativicutes	Acidaminococcales	Acidaminococcaceae	Succiniclasticum	Unclassified Succiniclasticum
ASV_41	11.567	87.8841	72.1209	3.41186	0.312751	10.9092	1.04176e-27	3.21904e-27	Bacteria	Firmicutes	Clostridia	Hungateiclostridiaceae	Saccharofermentans	Unclassified Saccharofermentans	Unclassified Saccharofermentans
ASV_416	29.8369	0	10.7947	-21.5434	0.881251	-24.4464	5.49389e-132	1.69761e-130	Bacteria	Firmicutes	Bacilli	Staphylococcales	Staphylococcaceae	Staphylococcus	Staphylococcus equorum
ASV_417	1.62898	0	0.831012	-3.11371	1.47736	-2.10762	0.0350638	0.0467014	Bacteria	Proteobacteria	Gammaproteobacteria	Burkholderiales	Neisseriaceae	Neisseria	Unclassified Neisseria
ASV_426	0	17.657	35.7797	4.7243	0.349206	13.5287	1.05878e-41	5.45273e-41	Bacteria	Firmicutes	Clostridia	Lachnospirales	Lachnospiraceae	Lachnospiraceae AC2044 group	Unclassified Lachnospiraceae AC2044 group
ASV_427	0.438947	4.1123	1.8461	3.82224	0.571505	6.68803	2.26201e-11	4.59843e-11	Bacteria	Firmicutes	Clostridia	Peptococcales	Peptococcaceae	Unclassified Peptococcaceae	Unclassified Peptococcaceae
ASV_428	7.97449	0.489574	1.54101	-3.53143	1.44429	-2.44509	0.0144817	0.0199769	Bacteria	Bacteroidota	Bacteroidia	Bacteroidales	Bacteroidaceae	Bacteroides	Unclassified Bacteroides
ASV_430	0.730593	5.89343	12.3386	4.70126	0.422909	11.1165	1.04288e-28	3.32217e-28	Bacteria	Firmicutes	Clostridia	Lachnospirales	Lachnospiraceae	[Eubacterium] ruminantium group	Unclassified [Eubacterium] ruminantium group
ASV_437	2.52702	0	0.743959	-2.96245	1.32989	-2.22759	0.0259081	0.0351122	Bacteria	Firmicutes	Bacilli	Staphylococcales	Gemellaceae	Gemella	Unclassified Gemella
ASV_439	1.41359	6.20656	12.1468	4.40059	0.37768	11.6516	2.25159e-31	7.81733e-31	Bacteria	Firmicutes	Clostridia	Peptostreptococcales-Tissierellales	Anaerovoracaceae	Anaerovorax	Unclassified Anaerovorax
ASV_440	0	12.0513	5.085	6.01333	0.348209	17.2693	8.01287e-67	9.17028e-66	Bacteria	Firmicutes	Negativicutes	Veillonellales-Selenomonadales	Selenomonadaceae	Schwartzia	Unclassified Schwartzia
ASV_443	0.0334742	12.2005	5.31715	5.81018	0.369805	15.7115	1.26191e-55	1.11409e-54	Bacteria	Firmicutes	Clostridia	Lachnospirales	Lachnospiraceae	[Eubacterium] xylanophilum group	Unclassified [Eubacterium] xylanophilum group
ASV_45	291.484	72.3846	308.933	-3.25526	0.486829	-6.68665	2.28343e-11	4.61163e-11	Bacteria	Proteobacteria	Gammaproteobacteria	Pasteurellales	Pasteurellaceae	Unclassified Pasteurellaceae	Unclassified Pasteurellaceae
ASV_455	0.480391	17.1879	7.54394	5.03757	0.385065	13.0824	4.15156e-39	1.94368e-38	Bacteria	Proteobacteria	Gammaproteobacteria	Aeromonadales	Succinivibrionaceae	Succinivibrio	Succinivibrio dextrinosolvens
ASV_47	123.346	0.901955	67.1296	-7.17388	0.353974	-20.2667	2.53022e-91	4.59905e-90	Bacteria	Bacteroidota	Bacteroidia	Chitinophagales	Chitinophagaceae	Asinibacterium	Unclassified Asinibacterium
ASV_5	1344.62	4.92546	556.057	-7.84518	0.3497	-22.434	1.83255e-111	4.04471e-110	Bacteria	Proteobacteria	Gammaproteobacteria	Burkholderiales	Neisseriaceae	Alysiella	Alysiella crassa
ASV_50	8.18551	61.7281	36.7202	3.21279	0.3582	8.96926	2.98503e-19	7.15019e-19	Bacteria	Firmicutes	Clostridia	Lachnospirales	Lachnospiraceae	Butyrivibrio	Butyrivibrio fibrisolvens
ASV_503	0.754447	12.386	5.22472	5.98058	0.31594	18.9294	6.52517e-80	9.60132e-79	Bacteria	Verrucomicrobiota	Verrucomicrobiae	Pedosphaerales	Pedosphaeraceae	DEV114	Unclassified DEV114
ASV_506	0.364318	11.2886	7.54657	5.48189	0.394216	13.9058	5.83883e-44	3.34111e-43	Bacteria	Verrucomicrobiota	Verrucomicrobiae	LD1-PB3	Unclassified LD1-PB3	Unclassified LD1-PB3	Unclassified LD1-PB3
ASV_510	1.253	6.88765	4.65838	3.21557	0.503694	6.38397	1.7256e-10	3.41801e-10	Bacteria	Firmicutes	Clostridia	Hungateiclostridiaceae	Unclassified Hungateiclostridiaceae	Unclassified Hungateiclostridiaceae	Unclassified Hungateiclostridiaceae
ASV_514	0.40745	4.83535	4.5214	3.12023	0.614084	5.08112	3.75218e-07	6.47723e-07	Bacteria	Firmicutes	Clostridia	Lachnospirales	Lachnospiraceae	Moryella	Unclassified Moryella
ASV_519	9.36739	0	15.2444	-27.0705	0.896718	-30.1884	3.36357e-200	1.48477e-198	Bacteria	Proteobacteria	Alphaproteobacteria	Sphingomonadales	Sphingomonadaceae	Sphingomonas	Unclassified Sphingomonas
ASV_521	0.685107	15.2836	14.9417	6.5709	0.370572	17.7318	2.3847e-70	2.83412e-69	Bacteria	Elusimicrobiota	Elusimicrobia	Elusimicrobiales	Elusimicrobiaceae	Elusimicrobium	Unclassified Elusimicrobium
ASV_522	6.27291	0	2.23606	-4.49049	1.24712	-3.60069	0.000317371	0.000473756	Bacteria	Proteobacteria	Gammaproteobacteria	Pasteurellales	Pasteurellaceae	Mannheimia	Mannheimia varigena
ASV_527	6.77345	0	1.93332	-4.28617	1.0912	-3.92793	8.56808e-05	0.000135078	Bacteria	Actinobacteriota	Actinobacteria	Micrococcales	Micrococcaceae	Citricoccus	Unclassified Citricoccus
ASV_545	12.8578	0.00569379	7.76656	-6.21065	0.573922	-10.8214	2.72531e-27	8.33784e-27	Bacteria	Firmicutes	Bacilli	Paenibacillales	Paenibacillaceae	Paenibacillus	Paenibacillus alginolyticus
ASV_551	0.0366643	24.9813	16.7726	4.94469	0.431366	11.4629	2.02723e-30	6.66398e-30	Bacteria	Spirochaetota	Spirochaetia	Spirochaetales	Spirochaetaceae	Treponema	Treponema porcinum
ASV_557	0	5.98458	2.73089	4.69884	0.456571	10.2916	7.69083e-25	2.221e-24	Bacteria	Desulfobacterota	Desulfovibrionia	Desulfovibrionales	Desulfovibrionaceae	Mailhella	Unclassified Mailhella
ASV_558	19.9737	0	11.4588	-26.5318	0.72861	-36.4142	2.53538e-290	3.91716e-288	Bacteria	Proteobacteria	Gammaproteobacteria	Pseudomonadales	Moraxellaceae	Moraxella	Moraxella boevrei
ASV_56	5.93405	88.4972	119.945	4.7891	0.326153	14.6836	8.21425e-49	5.9028e-48	Bacteria	Bacteroidota	Bacteroidia	Bacteroidales	Prevotellaceae	Prevotellaceae UCG-001	Unclassified Prevotellaceae UCG-001
ASV_564	12.0629	0.100981	7.87237	-6.12975	0.587648	-10.431	1.79011e-25	5.21834e-25	Bacteria	Actinobacteriota	Actinobacteria	Micrococcales	Microbacteriaceae	Microbacterium	Microbacterium foliorum
ASV_57	100.857	0.61923	105.917	-6.41763	0.468479	-13.6989	1.03129e-42	5.59068e-42	Bacteria	Proteobacteria	Gammaproteobacteria	Pseudomonadales	Moraxellaceae	Moraxella	Moraxella bovoculi
ASV_575	0	8.1958	6.97475	6.40378	0.445248	14.3825	6.66239e-47	4.47539e-46	Bacteria	Firmicutes	Clostridia	Lachnospirales	Lachnospiraceae	Lachnospiraceae NK3A20 group	Lachnospiraceae NK3A20 group bacterium
ASV_577	0.490115	3.48575	2.10457	2.47669	0.901801	2.74638	0.00602576	0.00846345	Bacteria	Firmicutes	Clostridia	Oscillospirales	Oscillospiraceae	Unclassified Oscillospiraceae	Unclassified Oscillospiraceae
ASV_579	5.41813	0	1.68613	-4.09523	1.14667	-3.57141	0.000355069	0.000527483	Bacteria	Proteobacteria	Alphaproteobacteria	Rhodobacterales	Rhodobacteraceae	Paracoccus	Paracoccus alcaliphilus
ASV_58	71.6317	0.0758585	26.6846	-7.7792	0.433347	-17.9514	4.67767e-72	6.0225e-71	Bacteria	Proteobacteria	Gammaproteobacteria	Pasteurellales	Pasteurellaceae	Actinobacillus	Unclassified Actinobacillus
ASV_582	0.048168	6.85877	3.04745	4.86557	0.458814	10.6047	2.83452e-26	8.42181e-26	Bacteria	Firmicutes	Clostridia	Lachnospirales	Lachnospiraceae	Lachnospiraceae UCG-001	Unclassified Lachnospiraceae UCG-001
ASV_589	0	7.41902	4.03904	5.67897	0.640815	8.86211	7.85146e-19	1.85198e-18	Bacteria	Bacteroidota	Bacteroidia	Bacteroidales	Prevotellaceae	Prevotella	Prevotella bryantii
ASV_59	50.6747	0.311146	20.5276	-6.00558	0.444725	-13.504	1.48049e-41	7.37858e-41	Bacteria	Bacteroidota	Bacteroidia	Bacteroidales	Porphyromonadaceae	Porphyromonas	Unclassified Porphyromonas
ASV_590	13.3446	0.0208568	7.03344	-6.01301	0.53473	-11.2449	2.45274e-29	7.97787e-29	Bacteria	Proteobacteria	Alphaproteobacteria	Rhizobiales	Xanthobacteraceae	Afipia	Unclassified Afipia
ASV_596	0.464661	10.5149	4.33913	5.79503	0.299157	19.3712	1.351e-83	2.19715e-82	Bacteria	Synergistota	Synergistia	Synergistales	Synergistaceae	Pyramidobacter	Unclassified Pyramidobacter
ASV_60	1.75228	44.498	19.2391	6.35506	0.506621	12.544	4.28681e-36	1.74293e-35	Bacteria	Firmicutes	Clostridia	Lachnospirales	Lachnospiraceae	Butyrivibrio	Butyrivibrio hungatei
ASV_604	0.039561	12.3141	5.24205	5.82101	0.437909	13.2927	2.55073e-40	1.25107e-39	Bacteria	Firmicutes	Negativicutes	Veillonellales-Selenomonadales	Selenomonadaceae	Anaerovibrio	Unclassified Anaerovibrio
ASV_606	0.899676	3.16597	1.68776	2.16777	0.582875	3.71911	0.000199929	0.000307353	Bacteria	Firmicutes	Clostridia	Lachnospirales	Defluviitaleaceae	Defluviitaleaceae UCG-011	Unclassified Defluviitaleaceae UCG-011
ASV_610	0.629275	12.4583	6.33132	5.02911	0.426136	11.8016	3.82734e-32	1.34392e-31	Bacteria	Bacteroidota	Bacteroidia	Bacteroidales	Bacteroidales UCG-001	Unclassified Bacteroidales UCG-001	Unclassified Bacteroidales UCG-001
ASV_615	0.255796	19.9559	64.4996	4.83739	0.384055	12.5956	2.23346e-36	9.20187e-36	Bacteria	Firmicutes	Bacilli	Erysipelotrichales	Erysipelatoclostridiaceae	UCG-004	Unclassified UCG-004
ASV_623	2.77179	15.1468	6.4299	5.30789	0.563656	9.4169	4.64583e-21	1.20635e-20	Bacteria	Proteobacteria	Gammaproteobacteria	Aeromonadales	Succinivibrionaceae	Ruminobacter	Ruminobacter amylophilus
ASV_63	6.55752	88.7624	50.7145	4.53451	0.323676	14.0094	1.36556e-44	7.96147e-44	Bacteria	Bacteroidota	Bacteroidia	Bacteroidales	Prevotellaceae	Prevotella	Prevotella brevis
ASV_637	1.55373	3.66448	4.12342	3.34041	0.528929	6.31542	2.69426e-10	5.23601e-10	Bacteria	Firmicutes	Clostridia	Lachnospirales	Lachnospiraceae	Lachnospiraceae UCG-008	Unclassified Lachnospiraceae UCG-008
ASV_643	0.668973	1.48045	0.914637	3.4262	0.686131	4.99351	5.92922e-07	1.00666e-06	Bacteria	Firmicutes	Bacilli	Erysipelotrichales	Erysipelotrichaceae	Unclassified Erysipelotrichaceae	Unclassified Erysipelotrichaceae
ASV_65	29.1285	0.0871992	25.9261	-4.11455	0.628355	-6.54813	5.82604e-11	1.16145e-10	Bacteria	Proteobacteria	Gammaproteobacteria	Pasteurellales	Pasteurellaceae	Mannheimia	Unclassified Mannheimia
ASV_650	9.88845	0.131624	6.37035	-5.51521	0.6247	-8.82857	1.06026e-18	2.46332e-18	Bacteria	Proteobacteria	Gammaproteobacteria	Burkholderiales	Comamonadaceae	Methylibium	Unclassified Methylibium
ASV_660	1.15099	14.2655	16.9218	5.15407	0.459928	11.2063	3.79895e-29	1.22279e-28	Bacteria	Spirochaetota	Spirochaetia	Spirochaetales	Spirochaetaceae	Treponema	Treponema saccharophilum
ASV_661	0.283827	2.69899	1.33717	3.30365	0.981702	3.36523	0.000764803	0.00111474	Bacteria	Bacteroidota	Bacteroidia	Bacteroidales	Prevotellaceae	Prevotella	Prevotella albensis
ASV_67	5.30427	105.857	137.617	4.61242	0.364573	12.6516	1.09661e-36	4.6418e-36	Bacteria	Spirochaetota	Spirochaetia	Spirochaetales	Spirochaetaceae	Treponema	Treponema bryantii
ASV_670	7.55161	0	2.6613	-4.73431	1.09217	-4.33479	1.45902e-05	2.38539e-05	Bacteria	Firmicutes	Bacilli	Lactobacillales	Streptococcaceae	Streptococcus	Streptococcus dysgalactiae
ASV_676	7.46886	0.00905551	3.30671	-4.61355	0.769716	-5.99384	2.04944e-09	3.88514e-09	Bacteria	Bacteroidota	Bacteroidia	Flavobacteriales	Weeksellaceae	Unclassified Weeksellaceae	Unclassified Weeksellaceae
ASV_685	0.118391	13.8782	6.01967	5.67891	0.434739	13.0628	5.37138e-39	2.47725e-38	Bacteria	Proteobacteria	Gammaproteobacteria	Aeromonadales	Succinivibrionaceae	Succinivibrionaceae UCG-002	Unclassified Succinivibrionaceae UCG-002
ASV_688	0.0164357	1.12357	0.604148	2.78276	1.19042	2.33763	0.0194063	0.0265335	Bacteria	Firmicutes	Bacilli	Erysipelotrichales	Erysipelotrichaceae	Erysipelotrichaceae UCG-009	Unclassified Erysipelotrichaceae UCG-009
ASV_7	797.842	0.988986	348.877	-9.41363	0.355922	-26.4486	3.79154e-154	1.30176e-152	Bacteria	Proteobacteria	Gammaproteobacteria	Pseudomonadales	Moraxellaceae	Moraxella	Moraxella oblonga
ASV_72	6.24772	44.3749	26.9577	3.29648	0.361011	9.13125	6.77146e-20	1.6739e-19	Bacteria	Patescibacteria	Saccharimonadia	Saccharimonadales	Saccharimonadaceae	Candidatus Saccharimonas	Unclassified Candidatus Saccharimonas
ASV_723	9.67597	0.205725	5.71652	-5.47349	0.532985	-10.2695	9.67029e-25	2.76678e-24	Bacteria	Proteobacteria	Alphaproteobacteria	Rhizobiales	Xanthobacteraceae	Unclassified Xanthobacteraceae	Unclassified Xanthobacteraceae
ASV_74	1.8875	58.2806	54.7127	1.26775	0.381982	3.31888	0.000903808	0.00131116	Bacteria	Firmicutes	Clostridia	Oscillospirales	Oscillospiraceae	UCG-005	Unclassified UCG-005
ASV_748	0.733097	4.74737	10.5595	2.28452	0.45581	5.01201	5.38656e-07	9.19584e-07	Bacteria	Firmicutes	Clostridia	Lachnospirales	Lachnospiraceae	Lachnospiraceae NK3A20 group	Unclassified Lachnospiraceae NK3A20 group
ASV_749	0.0766511	15.8493	29.3746	5.1794	0.349654	14.8129	1.20877e-49	9.33776e-49	Bacteria	Spirochaetota	Spirochaetia	Spirochaetales	Spirochaetaceae	Treponema	Treponema ruminis
ASV_750	0.518047	3.06572	1.41253	4.14859	0.470581	8.81589	1.18743e-18	2.73818e-18	Bacteria	Desulfobacterota	Desulfovibrionia	Desulfovibrionales	Desulfovibrionaceae	Bilophila	Unclassified Bilophila
ASV_753	0	9.14308	3.89633	5.63729	0.35441	15.9061	5.74418e-57	5.37864e-56	Bacteria	Spirochaetota	Spirochaetia	Spirochaetales	Spirochaetaceae	M2PT2-76 termite group	Unclassified M2PT2-76 termite group
ASV_758	7.59312	0	6.78481	-6.05396	0.751839	-8.0522	8.13168e-16	1.74492e-15	Bacteria	Firmicutes	Bacilli	Lactobacillales	Carnobacteriaceae	Unclassified Carnobacteriaceae	Unclassified Carnobacteriaceae
ASV_759	0	6.05536	3.20366	5.35284	0.533381	10.0357	1.06225e-23	2.93067e-23	Bacteria	Firmicutes	Clostridia	Lachnospirales	Lachnospiraceae	[Eubacterium] ventriosum group	Unclassified [Eubacterium] ventriosum group
ASV_771	0.00969775	7.45535	3.22778	5.31312	0.6393	8.31084	9.50279e-17	2.08253e-16	Bacteria	Firmicutes	Bacilli	Acholeplasmatales	Acholeplasmataceae	Anaeroplasma	Anaeroplasma bactoclasticum
ASV_773	0	7.35064	2.97126	5.24692	0.614234	8.54222	1.3167e-17	2.96978e-17	Bacteria	Firmicutes	Clostridia	Lachnospirales	Lachnospiraceae	XBB1006	Unclassified XBB1006
ASV_775	0.0320513	9.83172	3.87049	5.42012	0.56233	9.63868	5.48884e-22	1.44962e-21	Bacteria	Firmicutes	Clostridia	Oscillospirales	Ruminococcaceae	[Eubacterium] siraeum group	Unclassified [Eubacterium] siraeum group
ASV_78	2.7566	63.9443	26.6793	6.94481	0.258509	26.8648	5.65766e-159	2.18527e-157	Bacteria	Firmicutes	Clostridia	Lachnospirales	Lachnospiraceae	Lachnospiraceae AC2044 group	Lachnospiraceae AC2044 group bacterium
ASV_780	0	6.74998	5.4236	6.09514	0.557373	10.9355	7.7994e-28	2.43436e-27	Archaea	Thermoplasmatota	Thermoplasmata	Methanomassiliicoccales	Methanomethylophilaceae	Candidatus Methanomethylophilus	Unclassified Candidatus Methanomethylophilus
ASV_785	14.4893	0	6.09099	-5.90102	0.952293	-6.19665	5.76789e-10	1.11392e-09	Bacteria	Firmicutes	Bacilli	Bacillales	Bacillaceae	Bacillus	Unclassified Bacillus
ASV_799	0	3.1303	2.03137	3.48302	0.880099	3.95753	7.57296e-05	0.000120002	Bacteria	Firmicutes	Clostridia	Lachnospirales	Lachnospiraceae	Lachnospiraceae UCG-009	Unclassified Lachnospiraceae UCG-009
ASV_8	15.3719	373.988	1282.11	4.40687	0.306693	14.369	8.10051e-47	5.32566e-46	Bacteria	Bacteroidota	Bacteroidia	Bacteroidales	Prevotellaceae	Prevotella	Unclassified Prevotella
ASV_807	0.167754	4.48956	1.72654	4.48176	0.746514	6.00358	1.93012e-09	3.68152e-09	Bacteria	Firmicutes	Clostridia	Lachnospirales	Lachnospiraceae	[Eubacterium] cellulosolvens group	[Eubacterium] cellulosolvens group cellulosolvens
ASV_810	5.24465	0	2.02009	-3.87236	1.02061	-3.79416	0.000148142	0.00022888	Bacteria	Proteobacteria	Gammaproteobacteria	Pseudomonadales	Moraxellaceae	Unclassified Moraxellaceae	Unclassified Moraxellaceae
ASV_833	1.30379	5.22475	6.44954	3.6642	0.536187	6.83381	8.26882e-12	1.6921e-11	Bacteria	Bacteroidota	Bacteroidia	Bacteroidales	Muribaculaceae	Unclassified Muribaculaceae	Unclassified Muribaculaceae
ASV_85	4.67693	33.6712	21.6325	3.68289	0.396947	9.27803	1.72647e-20	4.37278e-20	Bacteria	Firmicutes	Clostridia	Christensenellales	Christensenellaceae	Unclassified Christensenellaceae	Unclassified Christensenellaceae
ASV_865	5.27177	0	0.938951	-3.28302	0.929259	-3.53294	0.000410964	0.000604704	Bacteria	Chloroflexi	Anaerolineae	Ardenticatenales	Ardenticatenaceae	Unclassified Ardenticatenaceae	Unclassified Ardenticatenaceae
ASV_870	1.43841	4.66833	3.63565	4.99965	0.845079	5.91619	3.29475e-09	6.05998e-09	Bacteria	Firmicutes	Clostridia	Lachnospirales	Lachnospiraceae	possible genus Sk018	Unclassified possible genus Sk018
ASV_881	0.0477272	3.33122	1.44775	4.12788	0.488295	8.45367	2.82286e-17	6.27528e-17	Bacteria	Bacteroidota	Bacteroidia	Bacteroidales	PeH15	Unclassified PeH15	Unclassified PeH15
ASV_891	0.0258381	3.34568	1.40612	3.89606	0.948799	4.10631	4.02031e-05	6.47018e-05	Bacteria	Firmicutes	Clostridia	Lachnospirales	Lachnospiraceae	Acetatifactor	Unclassified Acetatifactor
ASV_895	0.00865426	3.56169	2.12539	4.7178	0.56596	8.33593	7.68923e-17	1.69712e-16	Bacteria	Firmicutes	Clostridia	Hungateiclostridiaceae	Ruminiclostridium	Unclassified Ruminiclostridium	Unclassified Ruminiclostridium
ASV_9	32.8086	354.886	416.331	4.00896	0.294084	13.632	2.58308e-42	1.35283e-41	Bacteria	Bacteroidota	Bacteroidia	Bacteroidales	Rikenellaceae	Rikenellaceae RC9 gut group	Unclassified Rikenellaceae RC9 gut group
ASV_900	4.81984	0	1.3794	-3.81665	0.932651	-4.09226	4.27187e-05	6.83942e-05	Bacteria	Firmicutes	Bacilli	Lactobacillales	Aerococcaceae	Unclassified Aerococcaceae	Unclassified Aerococcaceae
ASV_908	0.0671016	3.24479	1.4703	3.86855	0.650802	5.94428	2.77682e-09	5.13795e-09	Bacteria	Bacteroidota	Bacteroidia	Bacteroidales	Rikenellaceae	U29-B03	Unclassified U29-B03
ASV_92	4.44135	57.9328	150.589	4.62206	0.334505	13.8176	1.99633e-43	1.10155e-42	Bacteria	Bacteroidota	Bacteroidia	Bacteroidales	Prevotellaceae	Prevotellaceae UCG-003	Unclassified Prevotellaceae UCG-003
ASV_955	0	5.32649	3.98987	3.75839	0.589801	6.3723	1.86212e-10	3.64175e-10	Bacteria	Firmicutes	Clostridia	Lachnospirales	Lachnospiraceae	Lachnospiraceae NK4A136 group	Unclassified Lachnospiraceae NK4A136 group
ASV_962	7.92375	0.0725295	1.3404	-3.66053	1.03592	-3.5336	0.000409937	0.000604704	Bacteria	Fusobacteriota	Fusobacteriia	Fusobacteriales	Leptotrichiaceae	Leptotrichia	Unclassified Leptotrichia
ASV_98	20.9438	37.6717	44.3979	1.48379	0.302421	4.90639	9.27687e-07	1.56642e-06	Archaea	Euryarchaeota	Methanobacteria	Methanobacteriales	Methanobacteriaceae	Methanobrevibacter	Unclassified Methanobrevibacter
