# Supplementary material for: Investigating the establishment of the rumen and oral bacterial communities in beef cattle and assessing the applicability of using the oral bacterial community composition as a proxy for rumen bacterial community structure in cattle
Source: Front Microbiol. 2025 Dec 19;16:1667498. doi: 10.3389/fmicb.2025.1667498 (PMC12757392; doi:10.3389/fmicb.2025.1667498)
Supplement: Supplementary file 9 [file Table_7.XLSX]

## Sheet: DifferentialAbundance_ASVs_p170
ASVID	Oral	Rumen	baseMean	log2FoldChange	lfcSE	stat	pvalue	padj	Kingdom	Phylum	Class	Order	Family	Genus	Species
ASV_10	162.945	464.342	656.704	1.85386	0.292379	6.34061	2.2885e-10	5.09192e-10	Bacteria	Firmicutes	Clostridia	Christensenellales	Christensenellaceae	Christensenellaceae R-7 group	Unclassified Christensenellaceae R-7 group
ASV_100	76.9325	0.599303	25.9343	-6.03673	0.575528	-10.489	9.7015e-26	3.38601e-25	Bacteria	Bacteroidota	Bacteroidia	Chitinophagales	Chitinophagaceae	Sediminibacterium	Unclassified Sediminibacterium
ASV_102	27.662	0	10.7207	-26.4664	0.839787	-31.5156	5.3182e-218	4.7332e-216	Bacteria	Actinobacteriota	Actinobacteria	Micrococcales	Intrasporangiaceae	Ornithinimicrobium	Unclassified Ornithinimicrobium
ASV_103	0.742863	39.1373	126.11	5.12427	0.289452	17.7033	3.95179e-70	4.26314e-69	Bacteria	Verrucomicrobiota	Kiritimatiellae	WCHB1-41	Unclassified WCHB1-41	Unclassified WCHB1-41	Unclassified WCHB1-41
ASV_1038	0.039988	3.53168	2.06254	4.29387	0.516909	8.30682	9.82981e-17	2.55686e-16	Bacteria	Firmicutes	Negativicutes	Veillonellales-Selenomonadales	Selenomonadaceae	Unclassified Selenomonadaceae	Unclassified Selenomonadaceae
ASV_1041	5.48776	0	2.14969	-4.56657	1.07175	-4.26085	2.03652e-05	3.96176e-05	Bacteria	Firmicutes	Clostridia	Lachnospirales	Lachnospiraceae	Blautia	Blautia obeum
ASV_1044	2.33913	0	0.699825	-3.01055	1.30788	-2.30186	0.0213431	0.0340724	Bacteria	Proteobacteria	Alphaproteobacteria	Rhizobiales	Rhizobiaceae	Mesorhizobium	Mesorhizobium huakuii
ASV_106	0.965237	51.5606	91.2127	5.32861	0.357044	14.9242	2.2921e-50	1.77388e-49	Bacteria	Bacteroidota	Bacteroidia	Bacteroidales	Prevotellaceae	Prevotella	Prevotella aff.
ASV_1090	0.386114	4.79515	2.59052	3.97187	0.494548	8.03131	9.64371e-16	2.45226e-15	Bacteria	Firmicutes	Clostridia	Lachnospirales	Lachnospiraceae	Lachnobacterium	Lachnobacterium bovis
ASV_1096	8.28139	0.0649131	2.77602	-4.40424	0.773778	-5.69187	1.25659e-08	2.66277e-08	Bacteria	Patescibacteria	Gracilibacteria	Unclassified Gracilibacteria	Unclassified Gracilibacteria	Unclassified Gracilibacteria	Unclassified Gracilibacteria
ASV_11	648.23	0.898458	279.421	-8.88693	0.323932	-27.4345	1.06294e-165	4.73008e-164	Bacteria	Proteobacteria	Gammaproteobacteria	Pseudomonadales	Moraxellaceae	Acinetobacter	Unclassified Acinetobacter
ASV_110	0.489115	33.2873	18.8448	6.05337	0.31308	19.3349	2.73421e-83	3.74376e-82	Bacteria	Verrucomicrobiota	Lentisphaeria	Victivallales	vadinBE97	Unclassified vadinBE97	Unclassified vadinBE97
ASV_1104	6.19097	0	1.3974	-3.94897	1.15896	-3.40734	0.000655983	0.00117801	Bacteria	Verrucomicrobiota	Verrucomicrobiae	Verrucomicrobiales	Akkermansiaceae	Akkermansia	Unclassified Akkermansia
ASV_111	120.445	0	30.0668	-26.724	0.704298	-37.9441	0	0	Bacteria	Bacteroidota	Bacteroidia	Bacteroidales	Prevotellaceae	Prevotella	Prevotella copri
ASV_1124	0.049985	2.73169	5.48126	5.63749	0.471479	11.957	5.96592e-33	2.68844e-32	Bacteria	Desulfobacterota	Desulfuromonadia	Bradymonadales	Unclassified Bradymonadales	Unclassified Bradymonadales	Unclassified Bradymonadales
ASV_1126	0.102679	3.64901	5.9942	4.21927	0.498018	8.47213	2.40948e-17	6.35388e-17	Bacteria	Firmicutes	Clostridia	Lachnospirales	Lachnospiraceae	Lachnospiraceae UCG-006	Unclassified Lachnospiraceae UCG-006
ASV_113	4.60846	59.4714	178.118	3.92537	0.287783	13.64	2.31557e-42	1.39719e-41	Bacteria	Bacteroidota	Bacteroidia	Bacteroidales	Prevotellaceae	Prevotellaceae UCG-003	Unclassified Prevotellaceae UCG-003
ASV_1139	0	1.06933	0.838461	3.0756	0.886903	3.4678	0.000524735	0.000948251	Bacteria	Spirochaetota	Spirochaetia	Spirochaetales	Spirochaetaceae	Treponema	Treponema pectinovorum
ASV_1150	0	1.87451	1.08073	3.49029	0.647514	5.39029	7.03441e-08	1.46447e-07	Bacteria	Bacteroidota	Bacteroidia	Bacteroidales	Marinifilaceae	Unclassified Marinifilaceae	Unclassified Marinifilaceae
ASV_1153	7.43933	0	2.24825	-4.62562	1.28134	-3.60999	0.000306209	0.000559027	Bacteria	Firmicutes	Bacilli	Lactobacillales	Streptococcaceae	Streptococcus	Streptococcus canis
ASV_1155	0.186896	2.49043	1.43032	3.31586	0.734751	4.51289	6.39487e-06	1.26476e-05	Bacteria	Firmicutes	Clostridia	Lachnospirales	Lachnospiraceae	Coprococcus	Unclassified Coprococcus
ASV_117	2.75969	31.1294	34.2079	3.28405	0.358432	9.16228	5.08145e-20	1.41328e-19	Bacteria	Bacteroidota	Bacteroidia	Bacteroidales	Prevotellaceae	Prevotellaceae YAB2003 group	Unclassified Prevotellaceae YAB2003 group
ASV_1179	0.19569	2.95155	3.24339	4.37466	0.42064	10.4	2.47905e-25	8.40515e-25	Bacteria	Desulfobacterota	Desulfuromonadia	Desulfuromonadaceae	Unclassified Desulfuromonadaceae	Unclassified Desulfuromonadaceae	Unclassified Desulfuromonadaceae
ASV_119	3.45763	41.4277	32.4506	3.47583	0.323804	10.7344	7.01983e-27	2.57635e-26	Bacteria	Firmicutes	Negativicutes	Veillonellales-Selenomonadales	Selenomonadaceae	Selenomonas	Selenomonas ruminantium
ASV_1193	0	1.14679	0.680756	2.84324	1.30517	2.17844	0.0293735	0.0458638	Bacteria	Firmicutes	Bacilli	Acholeplasmatales	Acholeplasmataceae	Anaeroplasma	Anaeroplasma varium
ASV_1194	1.21074	1.77988	1.25538	1.3986	0.650616	2.14966	0.0315822	0.0490972	Bacteria	Firmicutes	Bacilli	Lactobacillales	Streptococcaceae	Streptococcus	Streptococcus lutetiensis
ASV_1196	0.546025	3.84693	3.55214	3.97345	0.519476	7.64896	2.02619e-14	4.97465e-14	Bacteria	Firmicutes	Clostridia	Lachnospirales	Lachnospiraceae	Lachnospiraceae FCS020 group	Unclassified Lachnospiraceae FCS020 group
ASV_120	3.42754	46.6913	60.585	3.96911	0.318836	12.4487	1.42065e-35	7.02431e-35	Bacteria	Firmicutes	Clostridia	Lachnospirales	Lachnospiraceae	Lachnospiraceae XPB1014 group	Unclassified Lachnospiraceae XPB1014 group
ASV_1242	0.157716	3.27547	2.40889	3.92428	0.526378	7.45525	8.96959e-14	2.15755e-13	Bacteria	Planctomycetota	Planctomycetes	Pirellulales	Pirellulaceae	p-1088-a5 gut group	Unclassified p-1088-a5 gut group
ASV_125	0.254218	47.2266	80.8057	5.87303	0.32253	18.2092	4.36074e-74	5.00782e-73	Bacteria	Firmicutes	Clostridia	Oscillospirales	Ruminococcaceae	Ruminococcus	Ruminococcus flavefaciens
ASV_1251	4.08924	0	1.41797	-3.97229	1.03064	-3.8542	0.000116111	0.000214173	Bacteria	Bacteroidota	Bacteroidia	Bacteroidales	Tannerellaceae	Parabacteroides	Parabacteroides merdae
ASV_1264	0.0847245	1.45242	0.708618	2.67292	0.786697	3.39764	0.000679694	0.00120985	Bacteria	Campilobacterota	Campylobacteria	Campylobacterales	Campylobacteraceae	Campylobacter	Campylobacter rectus
ASV_129	6.56721	34.9234	31.2391	2.61785	0.34333	7.62488	2.44265e-14	5.95605e-14	Bacteria	Firmicutes	Clostridia	Unclassified Clostridia	Unclassified Clostridia	Unclassified Clostridia	Unclassified Clostridia
ASV_1305	2.55165	0	0.87147	-3.29641	1.40759	-2.34188	0.0191868	0.0309073	Bacteria	Firmicutes	Negativicutes	Veillonellales-Selenomonadales	Selenomonadaceae	Megamonas	Unclassified Megamonas
ASV_1316	0.0562976	1.14744	0.680593	2.55894	1.06147	2.41076	0.0159192	0.0258778	Bacteria	Spirochaetota	Spirochaetia	Spirochaetales	Spirochaetaceae	Unclassified Spirochaetaceae	Unclassified Spirochaetaceae
ASV_135	1.22059	21.1137	19.0383	3.87721	0.326965	11.8582	1.95232e-32	8.68782e-32	Bacteria	Bacteroidota	Bacteroidia	Bacteroidales	Prevotellaceae	Prevotellaceae Ga6A1 group	Unclassified Prevotellaceae Ga6A1 group
ASV_136	0.263115	24.609	29.0404	7.20965	0.27494	26.2227	1.46636e-151	5.22022e-150	Bacteria	Firmicutes	Clostridia	Oscillospirales	Oscillospiraceae	Papillibacter	Unclassified Papillibacter
ASV_1374	5.33118	0	3.23442	-5.15038	1.04208	-4.94241	7.7162e-07	1.5697e-06	Bacteria	Proteobacteria	Gammaproteobacteria	Burkholderiales	Neisseriaceae	Bergeriella	Bergeriella denitrificans
ASV_144	7.56086	0.0112341	1.16052	-3.63623	1.12177	-3.24152	0.00118894	0.00210578	Bacteria	Proteobacteria	Gammaproteobacteria	Pseudomonadales	Moraxellaceae	Acinetobacter	Acinetobacter lwoffii
ASV_1446	0	2.01172	2.60782	4.69106	0.399508	11.7421	7.75379e-32	3.36628e-31	Bacteria	Firmicutes	Bacilli	Izemoplasmatales	Unclassified Izemoplasmatales	Unclassified Izemoplasmatales	Unclassified Izemoplasmatales
ASV_148	1.72429	32.6735	31.5887	3.92197	0.313185	12.5229	5.5975e-36	2.84673e-35	Bacteria	Bacteroidota	Bacteroidia	Bacteroidales	Rikenellaceae	SP3-e08	Unclassified SP3-e08
ASV_15	348.387	1.17583	158.363	-7.67363	0.513213	-14.9521	1.50834e-50	1.19327e-49	Bacteria	Proteobacteria	Gammaproteobacteria	Xanthomonadales	Xanthomonadaceae	Stenotrophomonas	Stenotrophomonas maltophilia
ASV_151	2.11204	27.6875	26.4439	3.15634	0.318017	9.92509	3.23826e-23	1.0202e-22	Bacteria	Bacteroidota	Bacteroidia	Bacteroidales	Prevotellaceae	Unclassified Prevotellaceae	Unclassified Prevotellaceae
ASV_152	77.4104	0	30.7535	-28.1912	0.699772	-40.2863	0	0	Bacteria	Proteobacteria	Alphaproteobacteria	Ferrovibrionales	Taonella	Unclassified Taonella	Unclassified Taonella
ASV_155	0.279685	15.2573	8.75797	5.9041	0.356373	16.5672	1.2029e-61	1.12693e-60	Bacteria	Bdellovibrionota	Oligoflexia	0319-6G20	Unclassified 0319-6G20	Unclassified 0319-6G20	Unclassified 0319-6G20
ASV_16	46.5899	255.135	433.302	2.98379	0.309652	9.63597	5.63591e-22	1.72964e-21	Bacteria	Bacteroidota	Bacteroidia	Bacteroidales	Prevotellaceae	Prevotella	Prevotella ruminicola
ASV_1600	0.408454	2.01786	5.47866	4.20822	0.506605	8.30671	9.83959e-17	2.55686e-16	Bacteria	Proteobacteria	Alphaproteobacteria	Rhodospirillales	Unclassified Rhodospirillales	Unclassified Rhodospirillales	Unclassified Rhodospirillales
ASV_163	51.0471	0.0144516	24.1822	-7.78477	0.444246	-17.5236	9.46776e-69	9.36256e-68	Bacteria	Proteobacteria	Gammaproteobacteria	Burkholderiales	Neisseriaceae	Conchiformibius	Unclassified Conchiformibius
ASV_1678	0	2.50495	2.13175	4.44868	0.436836	10.1839	2.34086e-24	7.57588e-24	Bacteria	Firmicutes	Bacilli	Acholeplasmatales	Acholeplasmataceae	Unclassified Acholeplasmataceae	Unclassified Acholeplasmataceae
ASV_17	28.2366	0.0930919	2.6894	-4.68762	0.910973	-5.14573	2.66485e-07	5.48373e-07	Bacteria	Proteobacteria	Alphaproteobacteria	Rhizobiales	Rhizobiales Incertae Sedis	Phreatobacter	Unclassified Phreatobacter
ASV_1720	0.207664	1.12141	0.766623	2.60343	0.98537	2.64208	0.0082399	0.0138368	Bacteria	Firmicutes	Clostridia	Oscillospirales	Unclassified Oscillospirales	Unclassified Oscillospirales	Unclassified Oscillospirales
ASV_175	0.563861	34.3291	71.1964	6.15509	0.281553	21.8612	6.08249e-106	1.27375e-104	Bacteria	Firmicutes	Clostridia	Oscillospirales	Ruminococcaceae	Ruminococcus	Unclassified Ruminococcus
ASV_18	24.8259	119.685	87.3592	3.11523	0.294816	10.5667	4.25186e-26	1.49868e-25	Bacteria	Bacteroidota	Bacteroidia	Bacteroidales	Bacteroidales RF16 group	Unclassified Bacteroidales RF16 group	Unclassified Bacteroidales RF16 group
ASV_180	10.6637	0	2.15747	-4.57525	0.925425	-4.94394	7.65586e-07	1.56637e-06	Bacteria	Firmicutes	Clostridia	Peptostreptococcales-Tissierellales	Peptostreptococcaceae	Romboutsia	Romboutsia ilealis
ASV_183	1.25959	33.1107	86.2941	4.78081	0.333734	14.3252	1.52325e-46	1.08455e-45	Bacteria	Bacteroidota	Bacteroidia	Bacteroidales	Bacteroidales BS11 gut group	Unclassified Bacteroidales BS11 gut group	Unclassified Bacteroidales BS11 gut group
ASV_188	0.0356026	4.23083	2.10001	4.18266	0.848167	4.93141	8.1637e-07	1.64197e-06	Bacteria	Planctomycetota	Pla4 lineage	Unclassified Pla4 lineage	Unclassified Pla4 lineage	Unclassified Pla4 lineage	Unclassified Pla4 lineage
ASV_1890	2.45961	0	0.769441	-3.13293	1.40756	-2.22578	0.0260286	0.0410008	Bacteria	Firmicutes	Clostridia	Oscillospirales	Ruminococcaceae	Subdoligranulum	Unclassified Subdoligranulum
ASV_19	44.546	277.016	298.65	2.45547	0.319586	7.68329	1.55054e-14	3.83327e-14	Bacteria	Firmicutes	Clostridia	Lachnospirales	Lachnospiraceae	Butyrivibrio	Butyrivibrio proteoclasticus
ASV_1914	0.0364485	1.11719	0.674162	2.50685	1.04305	2.40339	0.0162437	0.0262852	Archaea	Euryarchaeota	Methanobacteria	Methanobacteriales	Methanobacteriaceae	Unclassified Methanobacteriaceae	Unclassified Methanobacteriaceae
ASV_192	1.90805	35.0488	62.5253	3.70491	0.39629	9.34897	8.85038e-21	2.60391e-20	Bacteria	Firmicutes	Clostridia	Lachnospirales	Lachnospiraceae	Butyrivibrio	Unclassified Butyrivibrio
ASV_1955	4.55092	0.081834	1.53468	-3.44922	1.17961	-2.92404	0.00345526	0.00591381	Bacteria	Fusobacteriota	Fusobacteriia	Fusobacteriales	Fusobacteriaceae	Fusobacterium	Fusobacterium nucleatum
ASV_20	29.7593	258.117	154.55	2.87296	0.309387	9.28597	1.60247e-20	4.63806e-20	Bacteria	Firmicutes	Clostridia	Lachnospirales	Lachnospiraceae	Pseudobutyrivibrio	Unclassified Pseudobutyrivibrio
ASV_200	8.02482	0	1.65215	-4.18974	1.01233	-4.1387	3.49283e-05	6.72134e-05	Bacteria	Actinobacteriota	Actinobacteria	Corynebacteriales	Dietziaceae	Dietzia	Dietzia maris
ASV_201	0	28.304	60.4087	5.10279	0.377798	13.5067	1.42866e-41	8.33777e-41	Bacteria	Cyanobacteria	Vampirivibrionia	Gastranaerophilales	Unclassified Gastranaerophilales	Unclassified Gastranaerophilales	Unclassified Gastranaerophilales
ASV_2040	1.8988	0	0.688917	-2.98963	1.17356	-2.54749	0.01085	0.0181342	Bacteria	Firmicutes	Clostridia	Lachnospirales	Lachnospiraceae	Dorea	Unclassified Dorea
ASV_2045	5.1005	0	1.08161	-3.58973	1.35574	-2.64779	0.00810202	0.0136698	Bacteria	Firmicutes	Negativicutes	Acidaminococcales	Acidaminococcaceae	Phascolarctobacterium	Phascolarctobacterium faecium
ASV_2066	2.38983	0	0.740039	-3.08724	1.35413	-2.27986	0.0226158	0.0357833	Bacteria	Firmicutes	Clostridia	Lachnospirales	Lachnospiraceae	Anaerostipes	Anaerostipes hadrus
ASV_211	0.116005	11.7753	22.0063	6.2884	0.249475	25.2066	3.3911e-140	1.00603e-138	Bacteria	Firmicutes	Bacilli	Acholeplasmatales	Acholeplasmataceae	Anaeroplasma	Unclassified Anaeroplasma
ASV_2156	0	0.638728	0.43071	2.27478	0.98912	2.2998	0.0214596	0.0341055	Bacteria	Firmicutes	Clostridia	Oscillospirales	Oscillospiraceae	V9D2013 group	Unclassified V9D2013 group
ASV_217	0.086853	8.70664	5.43337	5.41268	0.436302	12.4058	2.43094e-35	1.1855e-34	Bacteria	Spirochaetota	MVP-15	Unclassified MVP-15	Unclassified MVP-15	Unclassified MVP-15	Unclassified MVP-15
ASV_2197	0	0.871311	1.40302	3.34278	0.562114	5.94679	2.7345e-09	5.86436e-09	Bacteria	Firmicutes	Clostridia	Clostridia vadinBB60 group	Unclassified Clostridia vadinBB60 group	Unclassified Clostridia vadinBB60 group	Unclassified Clostridia vadinBB60 group
ASV_223	0.0483442	22.5201	138.952	5.11842	0.291847	17.538	7.34359e-69	7.46948e-68	Bacteria	Bacteroidota	Bacteroidia	Bacteroidales	F082	Unclassified F082	Unclassified F082
ASV_225	0.284437	10.897	6.00241	5.28692	0.278462	18.9861	2.22104e-80	2.92848e-79	Bacteria	Spirochaetota	Spirochaetia	Spirochaetales	Spirochaetaceae	Sediminispirochaeta	Unclassified Sediminispirochaeta
ASV_2277	0.176056	1.51196	1.10392	3.18382	0.934687	3.4063	0.000658497	0.00117801	Bacteria	Firmicutes	Clostridia	Hungateiclostridiaceae	UCG-012	Unclassified UCG-012	Unclassified UCG-012
ASV_228	2.47175	20.9781	24.2222	3.35708	0.304655	11.0193	3.08479e-28	1.18084e-27	Bacteria	Firmicutes	Clostridia	Oscillospirales	Ruminococcaceae	Unclassified Ruminococcaceae	Unclassified Ruminococcaceae
ASV_2285	0	1.43871	1.13404	3.53734	0.9681	3.6539	0.000258286	0.000473969	Bacteria	Firmicutes	Clostridia	Oscillospirales	[Clostridium] methylpentosum group	Unclassified [Clostridium] methylpentosum group	Unclassified [Clostridium] methylpentosum group
ASV_231	33.0529	6.54433	14.9485	-2.45467	0.57815	-4.24573	2.17881e-05	4.21552e-05	Bacteria	Fusobacteriota	Fusobacteriia	Fusobacteriales	Leptotrichiaceae	Caviibacter	Unclassified Caviibacter
ASV_2328	2.30295	0	0.997063	-3.47666	1.4069	-2.47115	0.013468	0.0224047	Bacteria	Firmicutes	Negativicutes	Acidaminococcales	Acidaminococcaceae	Acidaminococcus	Acidaminococcus intestini
ASV_233	0.5992	17.7443	25.2043	4.63589	0.325083	14.2607	3.84775e-46	2.58453e-45	Bacteria	Bacteroidota	Bacteroidia	Bacteroidales	p-251-o5	Unclassified p-251-o5	Unclassified p-251-o5
ASV_234	25.1725	0.0412226	10.0591	-6.472	0.608863	-10.6296	2.16928e-26	7.72265e-26	Bacteria	Proteobacteria	Alphaproteobacteria	Rhizobiales	Xanthobacteraceae	Bradyrhizobium	Bradyrhizobium elkanii
ASV_235	0.032803	19.6609	47.5886	5.89428	0.316567	18.6194	2.23718e-77	2.84441e-76	Bacteria	Firmicutes	Clostridia	Lachnospirales	Lachnospiraceae	Lachnospiraceae ND3007 group	Unclassified Lachnospiraceae ND3007 group
ASV_2361	3.86433	0	1.09398	-3.60748	1.14634	-3.14696	0.00164977	0.00287901	Bacteria	Verrucomicrobiota	Verrucomicrobiae	Verrucomicrobiales	Akkermansiaceae	Akkermansia	Akkermansia muciniphila
ASV_2393	0	0.975112	1.02687	3.39756	1.05152	3.2311	0.00123317	0.0021733	Bacteria	Verrucomicrobiota	Verrucomicrobiae	Opitutales	Puniceicoccaceae	Unclassified Puniceicoccaceae	Unclassified Puniceicoccaceae
ASV_24	12.8244	286.519	222.096	4.44339	0.299838	14.8193	1.0991e-49	8.15164e-49	Bacteria	Patescibacteria	Gracilibacteria	Absconditabacteriales (SR1)	Unclassified Absconditabacteriales (SR1)	Unclassified Absconditabacteriales (SR1)	Unclassified Absconditabacteriales (SR1)
ASV_244	16.9117	0	6.08433	-6.06872	0.732192	-8.28843	1.1475e-16	2.96022e-16	Bacteria	Chloroflexi	Chloroflexia	Thermomicrobiales	JG30-KF-CM45	Unclassified JG30-KF-CM45	Unclassified JG30-KF-CM45
ASV_245	1.18735	20.99	46.9875	4.49919	0.317543	14.1688	1.43009e-45	9.42798e-45	Bacteria	Bacteroidota	Bacteroidia	Bacteroidales	Prevotellaceae	Prevotellaceae NK3B31 group	Unclassified Prevotellaceae NK3B31 group
ASV_247	0.122209	13.9027	59.1646	4.7133	0.281686	16.7325	7.60118e-63	7.31357e-62	Bacteria	Spirochaetota	Spirochaetia	Spirochaetales	Spirochaetaceae	Treponema	Unclassified Treponema
ASV_248	0.821193	21.6447	65.7355	4.60977	0.323222	14.2619	3.77754e-46	2.58453e-45	Bacteria	Firmicutes	Clostridia	Lachnospirales	Lachnospiraceae	Lachnospiraceae AC2044 group	Unclassified Lachnospiraceae AC2044 group
ASV_25	455.79	16.0304	170.874	-8.77077	0.382202	-22.948	1.54222e-116	3.66021e-115	Bacteria	Proteobacteria	Gammaproteobacteria	Pseudomonadales	Moraxellaceae	Alkanindiges	Unclassified Alkanindiges
ASV_251	0.434785	14.1617	8.52199	5.45684	0.448656	12.1626	4.91506e-34	2.30232e-33	Bacteria	Elusimicrobiota	Endomicrobia	Endomicrobiales	Endomicrobiaceae	Endomicrobium	Unclassified Endomicrobium
ASV_258	0.708317	16.3227	35.0363	2.1517	0.247668	8.68786	3.6934e-18	1.01142e-17	Bacteria	Bacteroidota	Bacteroidia	Bacteroidales	Prevotellaceae	Prevotellaceae UCG-004	Unclassified Prevotellaceae UCG-004
ASV_26	54.8014	253.522	682.61	3.02674	0.296914	10.194	2.10926e-24	6.88897e-24	Bacteria	Firmicutes	Clostridia	Oscillospirales	Oscillospiraceae	NK4A214 group	Unclassified NK4A214 group
ASV_264	0.298188	21.4051	138.158	4.29737	0.273335	15.722	1.06872e-55	8.84801e-55	Bacteria	Firmicutes	Clostridia	Clostridia UCG-014	Unclassified Clostridia UCG-014	Unclassified Clostridia UCG-014	Unclassified Clostridia UCG-014
ASV_266	0.200137	9.24117	20.2767	5.80275	0.329003	17.6374	1.2723e-69	1.33217e-68	Bacteria	Bacteroidota	Bacteroidia	Unclassified Bacteroidia	Unclassified Bacteroidia	Unclassified Bacteroidia	Unclassified Bacteroidia
ASV_27	23.9996	249.082	243.331	3.53193	0.259758	13.597	4.1716e-42	2.47515e-41	Bacteria	Bacteroidota	Bacteroidia	Bacteroidales	Unclassified Bacteroidales	Unclassified Bacteroidales	Unclassified Bacteroidales
ASV_278	0.162986	12.7621	8.09645	6.03276	0.295784	20.3958	1.82107e-92	3.24151e-91	Bacteria	Firmicutes	Bacilli	Acholeplasmatales	Acholeplasmataceae	NED5E9	Unclassified NED5E9
ASV_28	3.99083	124.845	104.492	4.31321	0.448532	9.61628	6.8256e-22	2.07685e-21	Bacteria	Fibrobacterota	Fibrobacteria	Fibrobacterales	Fibrobacteraceae	Fibrobacter	Fibrobacter succinogenes
ASV_281	0.456553	13.5937	9.93571	4.62501	0.328579	14.0758	5.34954e-45	3.46261e-44	Bacteria	Firmicutes	Negativicutes	Veillonellales-Selenomonadales	Selenomonadaceae	Veillonellaceae UCG-001	Unclassified Veillonellaceae UCG-001
ASV_286	0.426842	17.4706	87.5412	3.04387	0.292377	10.4108	2.21374e-25	7.57781e-25	Bacteria	Firmicutes	Clostridia	Lachnospirales	Lachnospiraceae	Unclassified Lachnospiraceae	Unclassified Lachnospiraceae
ASV_287	0.342837	17.7074	10.4335	4.67939	0.296062	15.8054	2.85371e-56	2.41886e-55	Bacteria	Desulfobacterota	Desulfovibrionia	Desulfovibrionales	Desulfovibrionaceae	Desulfovibrio	Unclassified Desulfovibrio
ASV_289	0.043098	15.0978	10.6737	6.13538	0.340764	18.0048	1.78724e-72	1.98831e-71	Bacteria	Firmicutes	Bacilli	Acholeplasmatales	Acholeplasmataceae	Anaeroplasma	Anaeroplasma abactoclasticum
ASV_293	0.432309	19.5942	23.8901	6.89299	0.265705	25.9423	2.22118e-148	7.18855e-147	Bacteria	Firmicutes	Clostridia	Lachnospirales	Lachnospiraceae	Oribacterium	Unclassified Oribacterium
ASV_296	0.197911	10.2335	6.4944	5.44718	0.368776	14.771	2.25387e-49	1.63751e-48	Bacteria	Bacteroidota	Bacteroidia	Bacteroidales	Marinilabiliaceae	Unclassified Marinilabiliaceae	Unclassified Marinilabiliaceae
ASV_298	2.16167	19.2013	13.3301	2.87561	0.427354	6.72886	1.70995e-11	3.92738e-11	Bacteria	Firmicutes	Clostridia	Lachnospirales	Lachnospiraceae	Lachnospiraceae FCS020 group	Lachnospiraceae FCS020 group bacterium
ASV_3	2413.27	44.4632	1669.51	-6.58163	0.332672	-19.7841	4.0788e-87	6.31327e-86	Bacteria	Proteobacteria	Gammaproteobacteria	Pasteurellales	Pasteurellaceae	Bibersteinia	Unclassified Bibersteinia
ASV_30	239.881	0	230.85	-11.3252	0.310603	-36.462	4.43754e-291	5.26588e-289	Bacteria	Firmicutes	Bacilli	Lactobacillales	Streptococcaceae	Streptococcus	Streptococcus rupicaprae
ASV_304	5.78622	0	1.2279	-3.76608	1.18785	-3.17049	0.00152183	0.00266882	Bacteria	Actinobacteriota	Actinobacteria	Propionibacteriales	Nocardioidaceae	Nocardioides	Unclassified Nocardioides
ASV_309	0.754696	19.7894	11.9843	4.86824	0.261679	18.6038	2.99091e-77	3.67161e-76	Bacteria	Firmicutes	Clostridia	Lachnospirales	Lachnospiraceae	Shuttleworthia	Unclassified Shuttleworthia
ASV_31	140.753	0.0325839	51.7019	-11.2573	0.565353	-19.912	3.20011e-88	5.42496e-87	Bacteria	Proteobacteria	Gammaproteobacteria	Pseudomonadales	Moraxellaceae	Moraxella	Moraxella cuniculi
ASV_32	312.914	0.644971	208.277	-8.47501	0.34582	-24.507	1.24378e-132	3.40605e-131	Bacteria	Proteobacteria	Gammaproteobacteria	Pseudomonadales	Moraxellaceae	Moraxella	Unclassified Moraxella
ASV_323	9.34555	0	1.83526	-4.34352	0.81687	-5.31727	1.05336e-07	2.1802e-07	Bacteria	Proteobacteria	Alphaproteobacteria	Defluviicoccales	Defluviicoccaceae	Defluviicoccus	Unclassified Defluviicoccus
ASV_325	2.08795	23.9424	14.5731	3.82075	0.317313	12.041	2.1644e-33	9.87854e-33	Bacteria	Firmicutes	Clostridia	Lachnospirales	Lachnospiraceae	FD2005	Unclassified FD2005
ASV_326	9.90578	0	1.11834	-3.6358	1.35823	-2.67687	0.00743139	0.012598	Bacteria	Actinobacteriota	Acidimicrobiia	Microtrichales	Iamiaceae	Iamia	Unclassified Iamia
ASV_329	35.9549	0	39.1486	-8.75646	0.442559	-19.786	3.93056e-87	6.31327e-86	Bacteria	Firmicutes	Bacilli	Lactobacillales	Carnobacteriaceae	Unclassified Carnobacteriaceae	Unclassified Carnobacteriaceae
ASV_335	25.8911	0	8.36148	-6.52519	0.763902	-8.54193	1.31998e-17	3.53318e-17	Bacteria	Bacteroidota	Bacteroidia	Bacteroidales	Bacteroidaceae	Bacteroides	Bacteroides vulgatus
ASV_338	0.775428	14.3835	8.96465	4.46948	0.340925	13.1098	2.8923e-39	1.56009e-38	Bacteria	Planctomycetota	Planctomycetes	Pirellulales	Pirellulaceae	CPla-4 termite group	Unclassified CPla-4 termite group
ASV_34	429.414	0.0244206	196.37	-12.7889	0.586727	-21.797	2.47678e-105	4.89851e-104	Bacteria	Proteobacteria	Gammaproteobacteria	Pseudomonadales	Pseudomonadaceae	Pseudomonas	Pseudomonas antarctica
ASV_341	0.423108	11.238	20.9656	2.83432	0.317642	8.92299	4.53878e-19	1.25256e-18	Bacteria	Firmicutes	Clostridia	Oscillospirales	Oscillospiraceae	UCG-002	Unclassified UCG-002
ASV_345	13.4074	0	4.61186	-5.66609	0.960647	-5.8982	3.67489e-09	7.8339e-09	Bacteria	Actinobacteriota	Actinobacteria	Bifidobacteriales	Bifidobacteriaceae	Bifidobacterium	Bifidobacterium adolescentis
ASV_350	0.0885755	11.7019	42.7471	3.87309	0.287676	13.4634	2.56962e-41	1.47546e-40	Bacteria	Firmicutes	Clostridia	Oscillospirales	UCG-010	Unclassified UCG-010	Unclassified UCG-010
ASV_357	28.6928	0	23.2612	-9.58919	0.618053	-15.5152	2.73953e-54	2.21653e-53	Bacteria	Proteobacteria	Gammaproteobacteria	Pseudomonadales	Moraxellaceae	Moraxella	Moraxella boevrei
ASV_36	250.851	0.0296663	228.668	-6.96148	0.359323	-19.3739	1.2816e-83	1.825e-82	Bacteria	Bacteroidota	Bacteroidia	Flavobacteriales	Weeksellaceae	Bergeyella	Unclassified Bergeyella
ASV_361	30.1915	0.62107	11.287	-4.8048	0.75844	-6.3351	2.37182e-10	5.22988e-10	Bacteria	Firmicutes	Bacilli	Lactobacillales	Streptococcaceae	Streptococcus	Streptococcus ruminantium
ASV_363	1.33568	15.9283	17.3772	4.3307	0.347319	12.4689	1.10281e-35	5.52957e-35	Bacteria	Firmicutes	Clostridia	Oscillospirales	Ruminococcaceae	Ruminococcus	Ruminococcus albus
ASV_369	7.9276	0	3.1747	-5.1237	1.09618	-4.67413	2.95195e-06	5.90391e-06	Bacteria	Actinobacteriota	Actinobacteria	Micrococcales	Micrococcaceae	Rothia	Unclassified Rothia
ASV_37	9.64986	96.794	103.618	3.86617	0.341572	11.3188	1.05932e-29	4.33467e-29	Bacteria	Fibrobacterota	Fibrobacteria	Fibrobacterales	Fibrobacteraceae	Fibrobacter	Unclassified Fibrobacter
ASV_379	13.1797	6.20053	10.5034	-1.00615	0.4321	-2.32851	0.0198852	0.031888	Bacteria	Firmicutes	Clostridia	Peptostreptococcales-Tissierellales	Anaerovoracaceae	Mogibacterium	Unclassified Mogibacterium
ASV_38	221.399	0.458623	153.378	-8.76863	0.418256	-20.9647	1.37659e-97	2.57929e-96	Bacteria	Proteobacteria	Gammaproteobacteria	Pasteurellales	Pasteurellaceae	Unclassified Pasteurellaceae	Unclassified Pasteurellaceae
ASV_389	0.301565	8.13258	9.29669	5.56507	0.402538	13.825	1.8019e-43	1.1254e-42	Bacteria	Bacteroidota	Bacteroidia	Bacteroidales	Bacteroidetes BD2-2	Unclassified Bacteroidetes BD2-2	Unclassified Bacteroidetes BD2-2
ASV_4	1408.91	22.0001	1005.41	-9.34917	0.333333	-28.0475	4.28102e-173	2.1772e-171	Bacteria	Firmicutes	Bacilli	Lactobacillales	Streptococcaceae	Streptococcus	Unclassified Streptococcus
ASV_40	11.6053	141.541	258.008	4.21913	0.32468	12.9947	1.31095e-38	6.86319e-38	Bacteria	Firmicutes	Negativicutes	Acidaminococcales	Acidaminococcaceae	Succiniclasticum	Unclassified Succiniclasticum
ASV_403	0.495948	18.7736	28.8679	2.67786	0.395496	6.7709	1.27986e-11	2.95864e-11	Bacteria	Firmicutes	Clostridia	Lachnospirales	Lachnospiraceae	probable genus 10	Unclassified probable genus 10
ASV_41	14.9546	110.35	131.845	3.24367	0.288534	11.2419	2.53944e-29	9.9345e-29	Bacteria	Firmicutes	Clostridia	Hungateiclostridiaceae	Saccharofermentans	Unclassified Saccharofermentans	Unclassified Saccharofermentans
ASV_413	0.13917	7.96159	28.3324	6.83361	0.252723	27.0399	5.02015e-161	1.98575e-159	Bacteria	Firmicutes	Bacilli	Erysipelotrichales	Erysipelatoclostridiaceae	UCG-004	Unclassified UCG-004
ASV_427	0.224192	10.7964	6.26058	5.49871	0.333148	16.5053	3.36042e-61	3.06746e-60	Bacteria	Firmicutes	Clostridia	Peptococcales	Peptococcaceae	Unclassified Peptococcaceae	Unclassified Peptococcaceae
ASV_430	0.585208	16.1321	28.3509	4.52496	0.340938	13.2721	3.36069e-40	1.84063e-39	Bacteria	Firmicutes	Clostridia	Lachnospirales	Lachnospiraceae	[Eubacterium] ruminantium group	Unclassified [Eubacterium] ruminantium group
ASV_437	23.1131	0.0461723	9.36009	-6.34034	0.74778	-8.47888	2.27379e-17	6.04082e-17	Bacteria	Firmicutes	Bacilli	Staphylococcales	Gemellaceae	Gemella	Unclassified Gemella
ASV_439	0.54926	11.3186	24.0384	4.72606	0.351978	13.4271	4.19412e-41	2.33298e-40	Bacteria	Firmicutes	Clostridia	Peptostreptococcales-Tissierellales	Anaerovoracaceae	Anaerovorax	Unclassified Anaerovorax
ASV_440	0.530174	10.1903	5.8364	4.95953	0.346992	14.2929	2.42254e-46	1.69102e-45	Bacteria	Firmicutes	Negativicutes	Veillonellales-Selenomonadales	Selenomonadaceae	Schwartzia	Unclassified Schwartzia
ASV_443	0.425516	9.19154	5.51648	4.38776	0.407143	10.777	4.42297e-27	1.64019e-26	Bacteria	Firmicutes	Clostridia	Lachnospirales	Lachnospiraceae	[Eubacterium] xylanophilum group	Unclassified [Eubacterium] xylanophilum group
ASV_455	0.467516	7.43754	4.03115	4.72063	0.439949	10.73	7.36342e-27	2.67488e-26	Bacteria	Proteobacteria	Gammaproteobacteria	Aeromonadales	Succinivibrionaceae	Succinivibrio	Succinivibrio dextrinosolvens
ASV_467	5.19445	0	0.831742	-3.23184	1.4688	-2.20033	0.0277835	0.0435723	Bacteria	Bacteroidota	Bacteroidia	Flavobacteriales	Weeksellaceae	Chryseobacterium	Chryseobacterium haifense
ASV_472	2.81679	15.8767	10.9376	2.71486	0.481019	5.64399	1.66154e-08	3.50006e-08	Bacteria	Firmicutes	Clostridia	Oscillospirales	Oscillospiraceae	UCG-007	Unclassified UCG-007
ASV_474	0.230254	11.7265	36.2748	3.37263	0.303887	11.0983	1.27862e-28	4.9477e-28	Bacteria	Firmicutes	Clostridia	Oscillospirales	[Eubacterium] coprostanoligenes group	Unclassified [Eubacterium] coprostanoligenes group	Unclassified [Eubacterium] coprostanoligenes group
ASV_5	505.968	0.537813	179.75	-8.82639	0.309618	-28.5073	9.508e-179	5.64141e-177	Bacteria	Proteobacteria	Gammaproteobacteria	Burkholderiales	Neisseriaceae	Alysiella	Alysiella crassa
ASV_50	20.4753	116.842	108.754	2.70776	0.293607	9.22241	2.90509e-20	8.20802e-20	Bacteria	Firmicutes	Clostridia	Lachnospirales	Lachnospiraceae	Butyrivibrio	Butyrivibrio fibrisolvens
ASV_503	0.391199	4.84151	2.8351	4.20956	0.387873	10.8529	1.93102e-27	7.31321e-27	Bacteria	Verrucomicrobiota	Verrucomicrobiae	Pedosphaerales	Pedosphaeraceae	DEV114	Unclassified DEV114
ASV_506	0.0384561	5.59524	4.34173	5.31492	0.356369	14.9141	2.66976e-50	2.0222e-49	Bacteria	Verrucomicrobiota	Verrucomicrobiae	LD1-PB3	Unclassified LD1-PB3	Unclassified LD1-PB3	Unclassified LD1-PB3
ASV_507	9.0036	0	3.96632	-4.90238	0.706087	-6.94302	3.83797e-12	8.93018e-12	Bacteria	Bacteroidota	Bacteroidia	Bacteroidales	Bacteroidaceae	Bacteroides	Unclassified Bacteroides
ASV_510	0	8.80753	5.53589	4.17342	0.384856	10.8441	2.12685e-27	7.97008e-27	Bacteria	Firmicutes	Clostridia	Hungateiclostridiaceae	Unclassified Hungateiclostridiaceae	Unclassified Hungateiclostridiaceae	Unclassified Hungateiclostridiaceae
ASV_514	0.835976	7.75847	8.80568	3.31602	0.41025	8.08293	6.32304e-16	1.61943e-15	Bacteria	Firmicutes	Clostridia	Lachnospirales	Lachnospiraceae	Moryella	Unclassified Moryella
ASV_521	0.0909515	4.69278	4.13169	5.10678	0.489903	10.4241	1.92554e-25	6.65526e-25	Bacteria	Elusimicrobiota	Elusimicrobia	Elusimicrobiales	Elusimicrobiaceae	Elusimicrobium	Unclassified Elusimicrobium
ASV_522	24.9372	0	5.79616	-5.99164	1.49156	-4.01702	5.8939e-05	0.000111608	Bacteria	Proteobacteria	Gammaproteobacteria	Pasteurellales	Pasteurellaceae	Mannheimia	Mannheimia varigena
ASV_526	0.661242	14.6267	104.305	5.46765	0.295081	18.5293	1.19774e-76	1.42132e-75	Bacteria	Firmicutes	Bacilli	RF39	Unclassified RF39	Unclassified RF39	Unclassified RF39
ASV_527	7.21162	0	0.980532	-3.43233	1.40797	-2.43778	0.0147776	0.0243557	Bacteria	Actinobacteriota	Actinobacteria	Micrococcales	Micrococcaceae	Citricoccus	Unclassified Citricoccus
ASV_528	11.3102	0	3.49281	-5.26735	0.881428	-5.97592	2.28791e-09	4.93634e-09	Bacteria	Bacteroidota	Bacteroidia	Bacteroidales	Rikenellaceae	Alistipes	Unclassified Alistipes
ASV_53	241.261	1.0027	77.3968	-7.09573	0.5137	-13.813	2.12841e-43	1.30641e-42	Bacteria	Proteobacteria	Alphaproteobacteria	Rhizobiales	Beijerinckiaceae	Methylobacterium-Methylorubrum	Methylobacterium-Methylorubrum extorquens
ASV_538	3.02516	0	0.945384	-3.40779	1.26048	-2.70355	0.00686025	0.0116854	Bacteria	Firmicutes	Bacilli	Erysipelotrichales	Erysipelatoclostridiaceae	Catenibacterium	Unclassified Catenibacterium
ASV_556	0.0149321	9.57736	18.3839	2.79321	0.45154	6.18597	6.17224e-10	1.34805e-09	Bacteria	Chloroflexi	Anaerolineae	Anaerolineales	Anaerolineaceae	Flexilinea	Unclassified Flexilinea
ASV_557	0.0917625	8.1187	5.07036	3.65425	0.393252	9.29239	1.50868e-20	4.40237e-20	Bacteria	Desulfobacterota	Desulfovibrionia	Desulfovibrionales	Desulfovibrionaceae	Mailhella	Unclassified Mailhella
ASV_56	5.20761	87.4162	164.996	4.16122	0.309194	13.4583	2.75224e-41	1.55523e-40	Bacteria	Bacteroidota	Bacteroidia	Bacteroidales	Prevotellaceae	Prevotellaceae UCG-001	Unclassified Prevotellaceae UCG-001
ASV_57	90.6946	0.0786309	94.5881	-6.75517	0.41691	-16.2029	4.80695e-59	4.27818e-58	Bacteria	Proteobacteria	Gammaproteobacteria	Pseudomonadales	Moraxellaceae	Moraxella	Moraxella bovoculi
ASV_575	0.295525	8.84962	7.54284	4.68321	0.436974	10.7173	8.43866e-27	3.03451e-26	Bacteria	Firmicutes	Clostridia	Lachnospirales	Lachnospiraceae	Lachnospiraceae NK3A20 group	Lachnospiraceae NK3A20 group bacterium
ASV_577	0.286102	11.6276	8.21155	3.54758	0.498647	7.11441	1.12391e-12	2.64975e-12	Bacteria	Firmicutes	Clostridia	Oscillospirales	Oscillospiraceae	Unclassified Oscillospiraceae	Unclassified Oscillospiraceae
ASV_579	9.8893	0	1.04568	-3.54242	1.46501	-2.41802	0.0156054	0.025484	Bacteria	Proteobacteria	Alphaproteobacteria	Rhodobacterales	Rhodobacteraceae	Paracoccus	Paracoccus alcaliphilus
ASV_58	98.8432	0.0600541	39.3254	-8.41873	0.371988	-22.6317	2.1107e-113	4.69631e-112	Bacteria	Proteobacteria	Gammaproteobacteria	Pasteurellales	Pasteurellaceae	Actinobacillus	Unclassified Actinobacillus
ASV_582	0.27053	6.91006	4.16932	4.28598	0.380021	11.2783	1.67996e-29	6.64518e-29	Bacteria	Firmicutes	Clostridia	Lachnospirales	Lachnospiraceae	Lachnospiraceae UCG-001	Unclassified Lachnospiraceae UCG-001
ASV_585	30.6639	0.17193	5.54007	-4.92811	1.23726	-3.98307	6.80309e-05	0.000127468	Bacteria	Proteobacteria	Gammaproteobacteria	Pasteurellales	Pasteurellaceae	Mannheimia	Mannheimia haemolytica
ASV_586	19.5815	0.089744	7.93905	-5.81597	0.674274	-8.62553	6.37968e-18	1.72058e-17	Bacteria	Proteobacteria	Gammaproteobacteria	Pseudomonadales	Moraxellaceae	Unclassified Moraxellaceae	Unclassified Moraxellaceae
ASV_589	0.350393	8.99489	7.24071	5.0468	0.439575	11.4811	1.64162e-30	6.8755e-30	Bacteria	Bacteroidota	Bacteroidia	Bacteroidales	Prevotellaceae	Prevotella	Prevotella bryantii
ASV_59	119.119	0.240025	80.2314	-8.13371	0.415743	-19.5643	3.11752e-85	4.62432e-84	Bacteria	Bacteroidota	Bacteroidia	Bacteroidales	Porphyromonadaceae	Porphyromonas	Unclassified Porphyromonas
ASV_592	30.1907	0	5.08196	-5.80337	1.17534	-4.93759	7.90941e-07	1.59986e-06	Bacteria	Bacteroidota	Bacteroidia	Flavobacteriales	Flavobacteriaceae	Unclassified Flavobacteriaceae	Unclassified Flavobacteriaceae
ASV_596	0.213276	5.0868	2.81961	4.00274	0.406922	9.83662	7.83006e-23	2.42391e-22	Bacteria	Synergistota	Synergistia	Synergistales	Synergistaceae	Pyramidobacter	Unclassified Pyramidobacter
ASV_60	6.03323	123.109	73.1398	4.22299	0.362894	11.637	2.67294e-31	1.14647e-30	Bacteria	Firmicutes	Clostridia	Lachnospirales	Lachnospiraceae	Butyrivibrio	Butyrivibrio hungatei
ASV_604	0.0332889	4.67546	2.43818	4.5721	0.585937	7.80306	6.04247e-15	1.52562e-14	Bacteria	Firmicutes	Negativicutes	Veillonellales-Selenomonadales	Selenomonadaceae	Anaerovibrio	Unclassified Anaerovibrio
ASV_606	0.534836	7.03619	4.87228	4.04937	0.40318	10.0436	9.80363e-24	3.11615e-23	Bacteria	Firmicutes	Clostridia	Lachnospirales	Defluviitaleaceae	Defluviitaleaceae UCG-011	Unclassified Defluviitaleaceae UCG-011
ASV_610	0	3.21854	2.60833	4.55063	0.496419	9.16692	4.86737e-20	1.3644e-19	Bacteria	Bacteroidota	Bacteroidia	Bacteroidales	Bacteroidales UCG-001	Unclassified Bacteroidales UCG-001	Unclassified Bacteroidales UCG-001
ASV_623	0.146032	2.24942	1.28006	3.40238	0.877892	3.87562	0.000106353	0.000197196	Bacteria	Proteobacteria	Gammaproteobacteria	Aeromonadales	Succinivibrionaceae	Ruminobacter	Ruminobacter amylophilus
ASV_63	4.06752	63.674	45.2335	3.60296	0.318949	11.2964	1.36766e-29	5.53279e-29	Bacteria	Bacteroidota	Bacteroidia	Bacteroidales	Prevotellaceae	Prevotella	Prevotella brevis
ASV_637	1.46163	6.1108	8.72872	3.94789	0.42788	9.22661	2.7933e-20	7.95532e-20	Bacteria	Firmicutes	Clostridia	Lachnospirales	Lachnospiraceae	Lachnospiraceae UCG-008	Unclassified Lachnospiraceae UCG-008
ASV_643	0.778424	10.0565	6.57586	3.4497	0.368789	9.35412	8.4297e-21	2.50081e-20	Bacteria	Firmicutes	Bacilli	Erysipelotrichales	Erysipelotrichaceae	Unclassified Erysipelotrichaceae	Unclassified Erysipelotrichaceae
ASV_65	187.489	0.182796	244.267	-9.55819	0.404403	-23.6353	1.67209e-123	4.25188e-122	Bacteria	Proteobacteria	Gammaproteobacteria	Pasteurellales	Pasteurellaceae	Mannheimia	Unclassified Mannheimia
ASV_660	0	1.50323	1.47703	3.91727	0.611109	6.41009	1.45432e-10	3.27683e-10	Bacteria	Spirochaetota	Spirochaetia	Spirochaetales	Spirochaetaceae	Treponema	Treponema saccharophilum
ASV_661	0.0570247	2.69956	1.94894	3.99269	0.734674	5.43465	5.4905e-08	1.14978e-07	Bacteria	Bacteroidota	Bacteroidia	Bacteroidales	Prevotellaceae	Prevotella	Prevotella albensis
ASV_67	4.58423	53.5192	78.5679	4.12221	0.356213	11.5723	5.69187e-31	2.41227e-30	Bacteria	Spirochaetota	Spirochaetia	Spirochaetales	Spirochaetaceae	Treponema	Treponema bryantii
ASV_670	12.8769	0	3.41588	-5.22968	1.2906	-4.05215	5.07499e-05	9.71341e-05	Bacteria	Firmicutes	Bacilli	Lactobacillales	Streptococcaceae	Streptococcus	Streptococcus dysgalactiae
ASV_676	6.29509	0	1.56932	-3.90379	0.970942	-4.02062	5.80441e-05	0.000110501	Bacteria	Bacteroidota	Bacteroidia	Flavobacteriales	Weeksellaceae	Unclassified Weeksellaceae	Unclassified Weeksellaceae
ASV_688	0.105539	9.76388	6.44415	5.63864	0.43317	13.0171	9.77741e-39	5.19516e-38	Bacteria	Firmicutes	Bacilli	Erysipelotrichales	Erysipelotrichaceae	Erysipelotrichaceae UCG-009	Unclassified Erysipelotrichaceae UCG-009
ASV_7	791.002	0.566169	310.707	-9.56598	0.324806	-29.4514	1.209e-190	8.60805e-189	Bacteria	Proteobacteria	Gammaproteobacteria	Pseudomonadales	Moraxellaceae	Moraxella	Moraxella oblonga
ASV_72	10.165	70.1287	62.0296	3.26138	0.286596	11.3797	5.27593e-30	2.18399e-29	Bacteria	Patescibacteria	Saccharimonadia	Saccharimonadales	Saccharimonadaceae	Candidatus Saccharimonas	Unclassified Candidatus Saccharimonas
ASV_720	18.7908	0.0806904	1.36411	-3.91368	1.58617	-2.46737	0.0136109	0.0225371	Bacteria	Proteobacteria	Gammaproteobacteria	Pseudomonadales	Moraxellaceae	Moraxella	Moraxella bovis
ASV_74	12.8946	66.2134	92.4569	0.989216	0.277053	3.57049	0.000356308	0.000647173	Bacteria	Firmicutes	Clostridia	Oscillospirales	Oscillospiraceae	UCG-005	Unclassified UCG-005
ASV_740	26.2866	0.130057	8.47795	-5.63636	0.648857	-8.68659	3.73496e-18	1.015e-17	Bacteria	Proteobacteria	Alphaproteobacteria	Sphingomonadales	Sphingomonadaceae	Sphingomonas	Unclassified Sphingomonas
ASV_750	0.387229	7.38262	4.19368	4.55746	0.328196	13.8864	7.66014e-44	4.86966e-43	Bacteria	Desulfobacterota	Desulfovibrionia	Desulfovibrionales	Desulfovibrionaceae	Bilophila	Unclassified Bilophila
ASV_753	0.0162959	4.016	2.17141	4.42805	0.448395	9.87534	5.32534e-23	1.663e-22	Bacteria	Spirochaetota	Spirochaetia	Spirochaetales	Spirochaetaceae	M2PT2-76 termite group	Unclassified M2PT2-76 termite group
ASV_759	2.27975	5.01467	6.24045	1.5039	0.49258	3.05311	0.0022648	0.00389502	Bacteria	Firmicutes	Clostridia	Lachnospirales	Lachnospiraceae	[Eubacterium] ventriosum group	Unclassified [Eubacterium] ventriosum group
ASV_768	13.3814	0	3.02689	-5.0531	0.835244	-6.04985	1.44985e-09	3.14723e-09	Bacteria	Firmicutes	Bacilli	Lactobacillales	Streptococcaceae	Streptococcus	Streptococcus pluranimalium
ASV_771	0.0196059	3.92195	2.12598	4.38358	0.612663	7.15496	8.36953e-13	1.98637e-12	Bacteria	Firmicutes	Bacilli	Acholeplasmatales	Acholeplasmataceae	Anaeroplasma	Anaeroplasma bactoclasticum
ASV_773	0	6.49116	3.20031	5.02548	0.488851	10.2802	8.65601e-25	2.87994e-24	Bacteria	Firmicutes	Clostridia	Lachnospirales	Lachnospiraceae	XBB1006	Unclassified XBB1006
ASV_775	0.0600149	3.28086	1.84111	4.07641	0.884367	4.60941	4.03808e-06	8.03105e-06	Bacteria	Firmicutes	Clostridia	Oscillospirales	Ruminococcaceae	[Eubacterium] siraeum group	Unclassified [Eubacterium] siraeum group
ASV_78	5.03411	56.3067	33.0057	3.34369	0.325446	10.2742	9.21207e-25	3.03657e-24	Bacteria	Firmicutes	Clostridia	Lachnospirales	Lachnospiraceae	Lachnospiraceae AC2044 group	Lachnospiraceae AC2044 group bacterium
ASV_780	0	3.66423	2.74852	4.79624	0.729751	6.57244	4.94972e-11	1.12955e-10	Archaea	Thermoplasmatota	Thermoplasmata	Methanomassiliicoccales	Methanomethylophilaceae	Candidatus Methanomethylophilus	Unclassified Candidatus Methanomethylophilus
ASV_787	3.18114	0	1.25847	-3.79945	1.22561	-3.10004	0.00193493	0.00336017	Bacteria	Bacteroidota	Bacteroidia	Bacteroidales	Bacteroidaceae	Bacteroides	Bacteroides stercoris
ASV_790	13.4806	0.216121	6.4082	-6.1139	0.789381	-7.74518	9.54437e-15	2.37608e-14	Bacteria	Firmicutes	Bacilli	Erysipelotrichales	Erysipelotrichaceae	Dielma	Unclassified Dielma
ASV_799	0.353607	4.30099	3.19949	5.0279	0.544329	9.23687	2.53819e-20	7.28707e-20	Bacteria	Firmicutes	Clostridia	Lachnospirales	Lachnospiraceae	Lachnospiraceae UCG-009	Unclassified Lachnospiraceae UCG-009
ASV_8	53.5018	540.418	1646.98	3.55895	0.275848	12.9019	4.39403e-38	2.26706e-37	Bacteria	Bacteroidota	Bacteroidia	Bacteroidales	Prevotellaceae	Prevotella	Unclassified Prevotella
ASV_807	0.612522	7.42947	4.34702	4.30382	0.42671	10.0861	6.36801e-24	2.04235e-23	Bacteria	Firmicutes	Clostridia	Lachnospirales	Lachnospiraceae	[Eubacterium] cellulosolvens group	[Eubacterium] cellulosolvens group cellulosolvens
ASV_82	10.7829	0.0980931	4.91197	-5.02386	0.661279	-7.59719	3.02627e-14	7.32894e-14	Bacteria	Proteobacteria	Gammaproteobacteria	Burkholderiales	Alcaligenaceae	Achromobacter	Achromobacter insolitus
ASV_823	8.33826	0	2.11615	-4.54346	1.16512	-3.89958	9.63611e-05	0.000179605	Bacteria	Firmicutes	Clostridia	Lachnospirales	Lachnospiraceae	Agathobacter	Unclassified Agathobacter
ASV_827	5.61817	0	2.24236	-4.62151	1.07742	-4.28943	1.79134e-05	3.50393e-05	Bacteria	Actinobacteriota	Actinobacteria	Micrococcales	Micrococcaceae	Rothia	Rothia endophytica
ASV_85	10.2878	53.9409	52.2622	2.6723	0.342582	7.80047	6.16759e-15	1.54624e-14	Bacteria	Firmicutes	Clostridia	Christensenellales	Christensenellaceae	Unclassified Christensenellaceae	Unclassified Christensenellaceae
ASV_860	7.22573	0	2.56977	-4.82179	1.20741	-3.99351	6.51027e-05	0.000122627	Bacteria	Firmicutes	Clostridia	Oscillospirales	Ruminococcaceae	Faecalibacterium	Faecalibacterium prausnitzii
ASV_865	6.04298	0	1.04714	-3.54175	1.14979	-3.08034	0.00206766	0.00357324	Bacteria	Chloroflexi	Anaerolineae	Ardenticatenales	Ardenticatenaceae	Unclassified Ardenticatenaceae	Unclassified Ardenticatenaceae
ASV_870	0.12942	5.57509	5.52358	5.76495	0.510723	11.2878	1.50746e-29	6.02986e-29	Bacteria	Firmicutes	Clostridia	Lachnospirales	Lachnospiraceae	possible genus Sk018	Unclassified possible genus Sk018
ASV_878	7.48256	0	3.13963	-5.11642	0.688773	-7.42832	1.09985e-13	2.62784e-13	Bacteria	Patescibacteria	Saccharimonadia	Saccharimonadales	Unclassified Saccharimonadales	Unclassified Saccharimonadales	Unclassified Saccharimonadales
ASV_881	0.226641	4.56893	2.74928	4.09532	0.394757	10.3743	3.24636e-25	1.09029e-24	Bacteria	Bacteroidota	Bacteroidia	Bacteroidales	PeH15	Unclassified PeH15	Unclassified PeH15
ASV_891	0.0835274	3.46447	1.94959	3.92659	0.619866	6.33458	2.37989e-10	5.22988e-10	Bacteria	Firmicutes	Clostridia	Lachnospirales	Lachnospiraceae	Acetatifactor	Unclassified Acetatifactor
ASV_895	0.0288684	3.03732	2.4677	4.5881	0.488845	9.38558	6.2569e-21	1.87181e-20	Bacteria	Firmicutes	Clostridia	Hungateiclostridiaceae	Ruminiclostridium	Unclassified Ruminiclostridium	Unclassified Ruminiclostridium
ASV_9	75.681	480.673	655.27	3.01218	0.254213	11.849	2.17678e-32	9.56707e-32	Bacteria	Bacteroidota	Bacteroidia	Bacteroidales	Rikenellaceae	Rikenellaceae RC9 gut group	Unclassified Rikenellaceae RC9 gut group
ASV_90	106.511	0.29729	49.7463	-8.14815	0.668913	-12.1812	3.9154e-34	1.85851e-33	Bacteria	Proteobacteria	Alphaproteobacteria	Caulobacterales	Caulobacteraceae	Brevundimonas	Brevundimonas vesicularis
ASV_900	1.99986	0	0.660439	-2.93904	1.21359	-2.42176	0.0154455	0.0253391	Bacteria	Firmicutes	Bacilli	Lactobacillales	Aerococcaceae	Unclassified Aerococcaceae	Unclassified Aerococcaceae
ASV_905	0.74653	6.63572	4.20657	3.62138	0.564192	6.4187	1.37442e-10	3.11653e-10	Bacteria	Firmicutes	Clostridia	Lachnospirales	Lachnospiraceae	Lachnospiraceae NK4A136 group	Lachnospiraceae NK4A136 group bacterium
ASV_908	0.0931864	2.88772	1.8063	3.78123	0.594519	6.36014	2.01566e-10	4.51305e-10	Bacteria	Bacteroidota	Bacteroidia	Bacteroidales	Rikenellaceae	U29-B03	Unclassified U29-B03
ASV_940	0.204196	3.76552	2.39758	2.83309	0.403804	7.01601	2.283e-12	5.34702e-12	Bacteria	Firmicutes	Clostridia	Lachnospirales	Lachnospiraceae	Lachnospiraceae UCG-010	Unclassified Lachnospiraceae UCG-010
ASV_949	4.41398	0	1.24885	-3.79591	0.882459	-4.30152	1.69632e-05	3.3364e-05	Bacteria	Firmicutes	Negativicutes	Acidaminococcales	Acidaminococcaceae	Phascolarctobacterium	Unclassified Phascolarctobacterium
ASV_955	0.247317	3.7447	5.7752	5.39787	0.43608	12.3782	3.4312e-35	1.65068e-34	Bacteria	Firmicutes	Clostridia	Lachnospirales	Lachnospiraceae	Lachnospiraceae NK4A136 group	Unclassified Lachnospiraceae NK4A136 group
ASV_96	11.5225	73.3073	118.482	3.28518	0.343537	9.5628	1.1461e-21	3.45773e-21	Archaea	Thermoplasmatota	Thermoplasmata	Methanomassiliicoccales	Methanomethylophilaceae	Unclassified Methanomethylophilaceae	Unclassified Methanomethylophilaceae
ASV_968	0.104662	4.91391	11.6654	5.83511	0.362828	16.0823	3.39441e-58	2.94734e-57	Bacteria	Bacteroidota	Bacteroidia	Bacteroidales	Muribaculaceae	Unclassified Muribaculaceae	Unclassified Muribaculaceae
ASV_986	0	1.17692	4.27416	5.12071	0.424169	12.0723	1.47867e-33	6.83644e-33	Bacteria	Spirochaetota	Spirochaetia	Spirochaetales	Spirochaetaceae	Treponema	Treponema ruminis
