# Supplementary material for: Investigating the establishment of the rumen and oral bacterial communities in beef cattle and assessing the applicability of using the oral bacterial community composition as a proxy for rumen bacterial community structure in cattle
Source: Front Microbiol. 2025 Dec 19;16:1667498. doi: 10.3389/fmicb.2025.1667498 (PMC12757392; doi:10.3389/fmicb.2025.1667498)
Supplement: Supplementary file 10 [file Table_8.XLSX]

## Sheet: DifferentialAbundance_ASVs_p295
ASVID	Oral	Rumen	baseMean	log2FoldChange	lfcSE	stat	pvalue	padj	Kingdom	Phylum	Class	Order	Family	Genus	Species
ASV_1	262.992	1.26324	167.207	-7.43647	0.381379	-19.4989	1.12153e-84	4.58225e-83	Bacteria	Proteobacteria	Alphaproteobacteria	Sphingomonadales	Sphingomonadaceae	Sphingomonas	Sphingomonas leidyi
ASV_10	107.117	122.217	293.494	1.80049	0.264394	6.80988	9.76821e-12	2.0542e-11	Bacteria	Firmicutes	Clostridia	Christensenellales	Christensenellaceae	Christensenellaceae R-7 group	Unclassified Christensenellaceae R-7 group
ASV_100	39.3235	0.0212022	22.9155	-7.75751	0.487103	-15.9258	4.19707e-57	6.0018e-56	Bacteria	Bacteroidota	Bacteroidia	Chitinophagales	Chitinophagaceae	Sediminibacterium	Unclassified Sediminibacterium
ASV_1005	23.5499	0	42.7276	-27.1575	1.34269	-20.2262	5.75734e-91	4.1165e-89	Bacteria	Proteobacteria	Alphaproteobacteria	Rhizobiales	Rhizobiaceae	Allorhizobium-Neorhizobium-Pararhizobium-Rhizobium	Allorhizobium-Neorhizobium-Pararhizobium-Rhizobium daejeonense
ASV_1029	12.8049	0	5.63595	-5.81663	0.974282	-5.97017	2.37001e-09	4.7071e-09	Bacteria	Bacteroidota	Bacteroidia	Bacteroidales	Prevotellaceae	Prevotella	Prevotella stercorea
ASV_103	1.72726	33.7706	293.969	4.71006	0.334803	14.0681	5.96252e-45	5.32901e-44	Bacteria	Verrucomicrobiota	Kiritimatiellae	WCHB1-41	Unclassified WCHB1-41	Unclassified WCHB1-41	Unclassified WCHB1-41
ASV_1038	0	1.00043	0.792943	3.21505	1.48923	2.15887	0.0308605	0.0408616	Bacteria	Firmicutes	Negativicutes	Veillonellales-Selenomonadales	Selenomonadaceae	Unclassified Selenomonadaceae	Unclassified Selenomonadaceae
ASV_104	15.5677	0.565435	30.747	-3.26845	0.566253	-5.77208	7.83007e-09	1.52732e-08	Bacteria	Proteobacteria	Gammaproteobacteria	Pseudomonadales	Moraxellaceae	Moraxella	Moraxella bovoculi
ASV_1041	9.0617	0	3.40323	-5.09206	0.982256	-5.18404	2.17127e-07	3.98066e-07	Bacteria	Firmicutes	Clostridia	Lachnospirales	Lachnospiraceae	Blautia	Blautia obeum
ASV_1044	12.5209	0	8.76225	-6.4401	0.710214	-9.06782	1.21418e-19	3.24538e-19	Bacteria	Proteobacteria	Alphaproteobacteria	Rhizobiales	Rhizobiaceae	Mesorhizobium	Mesorhizobium huakuii
ASV_11	193.84	1.99583	162.851	-5.30424	0.385073	-13.7746	3.62218e-43	2.87762e-42	Bacteria	Proteobacteria	Gammaproteobacteria	Pseudomonadales	Moraxellaceae	Acinetobacter	Unclassified Acinetobacter
ASV_110	0.728754	26.7782	29.5891	5.84948	0.344928	16.9585	1.66407e-64	3.39946e-63	Bacteria	Verrucomicrobiota	Lentisphaeria	Victivallales	vadinBE97	Unclassified vadinBE97	Unclassified vadinBE97
ASV_1108	0.090721	1.69124	1.67009	3.6848	1.23243	2.98987	0.00279096	0.00407252	Bacteria	Firmicutes	Bacilli	Mycoplasmatales	Mycoplasmataceae	Mycoplasma	Mycoplasma canis
ASV_111	82.1989	0	48.7607	-8.92633	0.455422	-19.6001	1.54279e-85	7.35396e-84	Bacteria	Bacteroidota	Bacteroidia	Bacteroidales	Prevotellaceae	Prevotella	Prevotella copri
ASV_1124	0	1.04281	3.37172	5.05487	0.988803	5.11211	3.18579e-07	5.80342e-07	Bacteria	Desulfobacterota	Desulfuromonadia	Bradymonadales	Unclassified Bradymonadales	Unclassified Bradymonadales	Unclassified Bradymonadales
ASV_113	1.32201	41.0122	160.365	3.80986	0.296822	12.8355	1.03744e-37	5.70592e-37	Bacteria	Bacteroidota	Bacteroidia	Bacteroidales	Prevotellaceae	Prevotellaceae UCG-003	Unclassified Prevotellaceae UCG-003
ASV_1147	0.0682885	6.33796	8.26305	6.16259	0.479615	12.849	8.70896e-38	4.88385e-37	Bacteria	Bacteroidota	Bacteroidia	Bacteroidales	Bacteroidales UCG-001	Unclassified Bacteroidales UCG-001	Unclassified Bacteroidales UCG-001
ASV_1150	0	2.71313	2.26532	4.73242	0.864335	5.47522	4.36972e-08	8.16823e-08	Bacteria	Bacteroidota	Bacteroidia	Bacteroidales	Marinifilaceae	Unclassified Marinifilaceae	Unclassified Marinifilaceae
ASV_1161	0.479682	0.492092	1.03498	2.72732	1.00791	2.70592	0.0068116	0.00950301	Bacteria	Desulfobacterota	Desulfuromonadia	Desulfuromonadaceae	Unclassified Desulfuromonadaceae	Unclassified Desulfuromonadaceae	Unclassified Desulfuromonadaceae
ASV_1186	10.0413	0	3.68031	-5.2059	0.988917	-5.26424	1.40771e-07	2.61431e-07	Bacteria	Actinobacteriota	Coriobacteriia	Coriobacteriales	Coriobacteriaceae	Collinsella	Collinsella aerofaciens
ASV_119	1.47299	10.8194	15.2602	3.63677	0.483081	7.52829	5.1408e-14	1.19534e-13	Bacteria	Firmicutes	Negativicutes	Veillonellales-Selenomonadales	Selenomonadaceae	Selenomonas	Selenomonas ruminantium
ASV_120	1.62869	13.5476	31.2412	3.95996	0.412681	9.59571	8.3343e-22	2.53576e-21	Bacteria	Firmicutes	Clostridia	Lachnospirales	Lachnospiraceae	Lachnospiraceae XPB1014 group	Unclassified Lachnospiraceae XPB1014 group
ASV_1217	11.7962	0	4.4339	-5.47048	1.17839	-4.64234	3.44479e-06	5.93499e-06	Bacteria	Firmicutes	Negativicutes	Acidaminococcales	Acidaminococcaceae	Acidaminococcus	Acidaminococcus fermentans
ASV_1242	0.0978367	1.21287	2.12408	3.02443	0.844373	3.58187	0.000341147	0.000513516	Bacteria	Planctomycetota	Planctomycetes	Pirellulales	Pirellulaceae	p-1088-a5 gut group	Unclassified p-1088-a5 gut group
ASV_1247	0.0761687	1.63413	4.42524	4.30472	0.642101	6.70411	2.02632e-11	4.19948e-11	Bacteria	Spirochaetota	Spirochaetia	Spirochaetales	Spirochaetaceae	Treponema	Treponema ruminis
ASV_1250	0	3.28641	16.156	6.42585	0.458632	14.0109	1.33672e-44	1.15849e-43	Bacteria	Proteobacteria	Alphaproteobacteria	Rhodospirillales	Unclassified Rhodospirillales	Unclassified Rhodospirillales	Unclassified Rhodospirillales
ASV_1251	6.37348	0	2.29992	-4.53095	1.03982	-4.35744	1.3159e-05	2.16291e-05	Bacteria	Bacteroidota	Bacteroidia	Bacteroidales	Tannerellaceae	Parabacteroides	Parabacteroides merdae
ASV_1252	0.195648	2.13864	1.99239	3.43711	0.750796	4.57795	4.69553e-06	7.89954e-06	Bacteria	Firmicutes	Bacilli	Acholeplasmatales	Acholeplasmataceae	Unclassified Acholeplasmataceae	Unclassified Acholeplasmataceae
ASV_1264	0	1.59792	1.36653	4.00327	0.726858	5.50763	3.63689e-08	6.88841e-08	Bacteria	Campilobacterota	Campylobacteria	Campylobacterales	Campylobacteraceae	Campylobacter	Campylobacter rectus
ASV_128	1.36082	28.9574	83.9671	4.21283	0.407555	10.3368	4.80088e-25	1.54275e-24	Bacteria	Bacteroidota	Bacteroidia	Bacteroidales	Bacteroidales BS11 gut group	Unclassified Bacteroidales BS11 gut group	Unclassified Bacteroidales BS11 gut group
ASV_1280	0.597422	1.67229	4.76789	5.81342	0.469724	12.3763	3.51307e-35	1.70295e-34	Bacteria	Firmicutes	Bacilli	Izemoplasmatales	Unclassified Izemoplasmatales	Unclassified Izemoplasmatales	Unclassified Izemoplasmatales
ASV_1282	10.646	0	9.32816	-4.20684	0.617085	-6.81728	9.27781e-12	1.96552e-11	Bacteria	Bacteroidota	Bacteroidia	Bacteroidales	Prevotellaceae	Alloprevotella	Unclassified Alloprevotella
ASV_129	3.44529	22.3009	44.6485	4.06768	0.392366	10.3671	3.50113e-25	1.15095e-24	Bacteria	Firmicutes	Clostridia	Unclassified Clostridia	Unclassified Clostridia	Unclassified Clostridia	Unclassified Clostridia
ASV_13	23.4783	0	8.86422	-6.46998	0.577854	-11.1966	4.23817e-29	1.554e-28	Bacteria	Actinobacteriota	Actinobacteria	Corynebacteriales	Nocardiaceae	Rhodococcus	Rhodococcus erythropolis
ASV_130	7.12964	0	0.970295	-3.29192	1.58623	-2.07531	0.0379576	0.0495702	Bacteria	Firmicutes	Negativicutes	Veillonellales-Selenomonadales	Selenomonadaceae	Megamonas	Unclassified Megamonas
ASV_1305	11.1995	0	2.68508	-4.75002	1.15977	-4.09567	4.20945e-05	6.72571e-05	Bacteria	Bacteroidota	Bacteroidia	Flavobacteriales	Flavobacteriaceae	Flavobacterium	Unclassified Flavobacterium
ASV_1317	3.49454	0	10.8288	-6.75588	0.934805	-7.22705	4.93597e-13	1.12039e-12	Bacteria	Firmicutes	Negativicutes	Veillonellales-Selenomonadales	Selenomonadaceae	Mitsuokella	Unclassified Mitsuokella
ASV_1328	1.83295	0.0142959	2.3423	-4.54906	1.3629	-3.33778	0.000844515	0.00125798	Bacteria	Bacteroidota	Bacteroidia	Flavobacteriales	Flavobacteriaceae	Capnocytophaga	Unclassified Capnocytophaga
ASV_1334	0.777388	11.6858	1.09992	-3.37546	1.20054	-2.81161	0.00492942	0.00697927	Bacteria	Bacteroidota	Bacteroidia	Bacteroidales	Prevotellaceae	Prevotellaceae Ga6A1 group	Unclassified Prevotellaceae Ga6A1 group
ASV_135	4.30079	51.7839	11.1893	4.59933	0.372055	12.362	4.19755e-35	2.00083e-34	Bacteria	Firmicutes	Clostridia	Oscillospirales	Oscillospiraceae	Papillibacter	Unclassified Papillibacter
ASV_136	7.56111	0	62.2071	4.55558	0.433956	10.4978	8.84149e-26	2.94031e-25	Bacteria	Actinobacteriota	Actinobacteria	Bifidobacteriales	Bifidobacteriaceae	Bifidobacterium	Bifidobacterium catenulatum
ASV_1394	0.100676	1.87286	2.84999	-4.83329	1.63641	-2.95359	0.00314098	0.00456	Bacteria	Firmicutes	Clostridia	Lachnospirales	Lachnospiraceae	Lachnospiraceae UCG-006	Unclassified Lachnospiraceae UCG-006
ASV_1408	0.237099	22.0304	4.29937	5.16734	0.784916	6.5833	4.60106e-11	9.46692e-11	Bacteria	Bacteroidota	Bacteroidia	Bacteroidales	Prevotellaceae	Prevotella	Prevotella aff.
ASV_143	0.213806	1.9874	50.9375	5.36668	0.462038	11.6152	3.44834e-31	1.36976e-30	Archaea	Halobacterota	Methanosarcinia	Methanosarciniales	Methanosarcinaceae	Methanimicrococcus	Unclassified Methanimicrococcus
ASV_1439	7.22318	0	1.79581	4.26653	0.76801	5.55531	2.77116e-08	5.31914e-08	Bacteria	Firmicutes	Clostridia	Lachnospirales	Lachnospiraceae	Blautia	Unclassified Blautia
ASV_1468	0.830971	21.5054	2.98304	-4.90083	1.20181	-4.07789	4.54466e-05	7.14161e-05	Bacteria	Bacteroidota	Bacteroidia	Bacteroidales	Rikenellaceae	SP3-e08	Unclassified SP3-e08
ASV_148	569.061	3.1796	39.3965	4.39719	0.365695	12.0242	2.65197e-33	1.1851e-32	Bacteria	Proteobacteria	Gammaproteobacteria	Xanthomonadales	Xanthomonadaceae	Stenotrophomonas	Stenotrophomonas maltophilia
ASV_15	0.666568	8.99831	427.451	-7.32831	0.416645	-17.5889	2.998e-69	7.79479e-68	Bacteria	Bacteroidota	Bacteroidia	Bacteroidales	Prevotellaceae	Unclassified Prevotellaceae	Unclassified Prevotellaceae
ASV_151	39.834	0.0390717	18.3346	3.55477	0.374232	9.49885	2.12224e-21	6.32249e-21	Bacteria	Proteobacteria	Alphaproteobacteria	Ferrovibrionales	Taonella	Unclassified Taonella	Unclassified Taonella
ASV_152	0	5.18145	28.7714	-7.9728	0.583001	-13.6754	1.42345e-42	1.10029e-41	Bacteria	Firmicutes	Clostridia	Lachnospirales	Lachnospiraceae	[Eubacterium] ruminantium group	[Eubacterium] ruminantium group ruminantium
ASV_1528	0.438196	8.99752	6.06068	6.15562	0.50854	12.1045	9.99957e-34	4.61271e-33	Bacteria	Bdellovibrionota	Oligoflexia	0319-6G20	Unclassified 0319-6G20	Unclassified 0319-6G20	Unclassified 0319-6G20
ASV_155	7.11713	0	13.0377	5.27965	0.442826	11.9226	9.02248e-33	3.90974e-32	Bacteria	Firmicutes	Clostridia	Lachnospirales	Lachnospiraceae	Dorea	Unclassified Dorea
ASV_1583	54.1306	165.595	4.29028	-5.42675	0.781231	-6.94641	3.74701e-12	8.11853e-12	Bacteria	Bacteroidota	Bacteroidia	Bacteroidales	Prevotellaceae	Prevotella	Prevotella ruminicola
ASV_16	0.216235	6.12379	402.307	2.99603	0.289459	10.3504	4.16575e-25	1.35387e-24	Archaea	Halobacterota	Methanomicrobia	Methanomicrobiales	Methanomicrobiaceae	Methanomicrobium	Unclassified Methanomicrobium
ASV_1622	37.5822	0.165553	5.35019	5.57876	0.530299	10.52	6.98568e-26	2.35048e-25	Bacteria	Proteobacteria	Gammaproteobacteria	Burkholderiales	Neisseriaceae	Conchiformibius	Unclassified Conchiformibius
ASV_163	166.179	0.0212022	30.371	-7.36825	0.439811	-16.7532	5.36426e-63	1.02279e-61	Bacteria	Proteobacteria	Alphaproteobacteria	Rhizobiales	Rhizobiales Incertae Sedis	Phreatobacter	Unclassified Phreatobacter
ASV_17	1.2733	9.01034	114.689	-9.93154	0.409519	-24.2517	6.34441e-130	9.0725e-128	Bacteria	Firmicutes	Clostridia	Oscillospirales	Ruminococcaceae	Ruminococcus	Ruminococcus flavefaciens
ASV_170	0.0258231	1.68397	38.6054	4.21143	0.457907	9.19711	3.67701e-20	1.031e-19	Bacteria	Firmicutes	Clostridia	Oscillospirales	Unclassified Oscillospirales	Unclassified Oscillospirales	Unclassified Oscillospirales
ASV_1720	93.3328	0	1.4122	3.96188	1.05328	3.76145	0.000168932	0.000256992	Bacteria	Proteobacteria	Gammaproteobacteria	Pseudomonadales	Moraxellaceae	Moraxella	Moraxella boevrei
ASV_177	5.13639	0.223129	27.5258	-7.98833	0.635898	-12.5623	3.40362e-36	1.76988e-35	Bacteria	Proteobacteria	Gammaproteobacteria	Enterobacterales	Erwiniaceae	Pantoea	Unclassified Pantoea
ASV_1771	0	1.84813	3.40261	-3.47564	1.41947	-2.44854	0.0143435	0.0194419	Bacteria	Firmicutes	Clostridia	Lachnospirales	Lachnospiraceae	Lachnospiraceae NK4A136 group	Unclassified Lachnospiraceae NK4A136 group
ASV_1789	15.2164	102.218	4.00621	5.55677	0.654058	8.49584	1.9651e-17	4.93e-17	Bacteria	Bacteroidota	Bacteroidia	Bacteroidales	Bacteroidales RF16 group	Unclassified Bacteroidales RF16 group	Unclassified Bacteroidales RF16 group
ASV_18	18.5737	0	126.57	2.9944	0.314817	9.51156	1.87817e-21	5.65429e-21	Bacteria	Firmicutes	Clostridia	Peptostreptococcales-Tissierellales	Peptostreptococcaceae	Romboutsia	Romboutsia ilealis
ASV_180	106.005	0	8.34451	-6.38218	0.572626	-11.1455	7.53464e-29	2.72773e-28	Bacteria	Proteobacteria	Gammaproteobacteria	Aeromonadales	Succinivibrionaceae	Succinivibrio	Unclassified Succinivibrio
ASV_185	5.62808	0	59.7349	-9.21885	0.500967	-18.4021	1.26337e-75	4.51653e-74	Bacteria	Firmicutes	Bacilli	Erysipelotrichales	Erysipelotrichaceae	Holdemanella	Unclassified Holdemanella
ASV_1857	1.32436	44.8304	2.13889	-4.4251	0.962668	-4.5967	4.29232e-06	7.26393e-06	Bacteria	Planctomycetota	Pla4 lineage	Unclassified Pla4 lineage	Unclassified Pla4 lineage	Unclassified Pla4 lineage	Unclassified Pla4 lineage
ASV_188	4.32777	0	45.9722	5.59561	0.456115	12.268	1.34599e-34	6.31071e-34	Bacteria	Firmicutes	Clostridia	Oscillospirales	Ruminococcaceae	Subdoligranulum	Unclassified Subdoligranulum
ASV_1890	19.5125	69.2146	3.38101	-5.08113	1.08987	-4.66215	3.1293e-06	5.42412e-06	Bacteria	Firmicutes	Clostridia	Lachnospirales	Lachnospiraceae	Butyrivibrio	Butyrivibrio proteoclasticus
ASV_19	0.339312	16.7124	131.926	2.74272	0.384743	7.1287	1.01323e-12	2.22911e-12	Bacteria	Firmicutes	Clostridia	Lachnospirales	Lachnospiraceae	Butyrivibrio	Unclassified Butyrivibrio
ASV_190	1.23614	0	18.1024	5.63158	0.424058	13.2802	3.01546e-40	2.05338e-39	Bacteria	Patescibacteria	Gracilibacteria	Unclassified Gracilibacteria	Unclassified Gracilibacteria	Unclassified Gracilibacteria	Unclassified Gracilibacteria
ASV_1967	14.5031	57.7231	1.30786	-3.71493	1.36763	-2.71634	0.00660087	0.00925416	Bacteria	Firmicutes	Clostridia	Lachnospirales	Lachnospiraceae	Pseudobutyrivibrio	Unclassified Pseudobutyrivibrio
ASV_20	0.227402	10.3637	57.2261	2.5561	0.356242	7.17517	7.22182e-13	1.61363e-12	Bacteria	Cyanobacteria	Vampirivibrionia	Gastranaerophilales	Unclassified Gastranaerophilales	Unclassified Gastranaerophilales	Unclassified Gastranaerophilales
ASV_201	3.60757	0	103.544	4.50805	0.388713	11.5974	4.24971e-31	1.66496e-30	Bacteria	Firmicutes	Bacilli	Lactobacillales	Streptococcaceae	Streptococcus	Streptococcus salivarius
ASV_2071	0.25282	20.5483	1.3141	-3.72261	1.65504	-2.24925	0.0244963	0.0325858	Bacteria	Bacteroidota	Bacteroidia	Bacteroidales	F082	Unclassified F082	Unclassified F082
ASV_210	4.14898	0	173.39	4.33008	0.288694	14.9989	7.46889e-51	8.90043e-50	Bacteria	Actinobacteriota	Coriobacteriia	Coriobacteriales	Atopobiaceae	Libanicoccus	Unclassified Libanicoccus
ASV_2102	0.852779	32.1822	1.60907	-4.01122	1.48757	-2.69649	0.0070075	0.00972886	Bacteria	Firmicutes	Bacilli	Acholeplasmatales	Acholeplasmataceae	Anaeroplasma	Unclassified Anaeroplasma
ASV_211	3.54904	0	55.1626	5.69247	0.363455	15.6621	2.74805e-55	3.74259e-54	Bacteria	Firmicutes	Clostridia	Peptostreptococcales-Tissierellales	Anaerovoracaceae	[Eubacterium] nodatum group	Unclassified [Eubacterium] nodatum group
ASV_2134	1.1913	32.7682	1.37052	-3.77808	1.57523	-2.39843	0.0164654	0.0222128	Bacteria	Bacteroidota	Bacteroidia	Bacteroidales	Prevotellaceae	Prevotellaceae UCG-001	Unclassified Prevotellaceae UCG-001
ASV_215	0.382291	2.49576	138.586	3.7275	0.276282	13.4916	1.75152e-41	1.22179e-40	Bacteria	Firmicutes	Clostridia	Oscillospirales	Oscillospiraceae	V9D2013 group	Unclassified V9D2013 group
ASV_2156	0.378322	28.5796	2.43285	4.67029	1.03612	4.50748	6.56019e-06	1.09082e-05	Bacteria	Spirochaetota	MVP-15	Unclassified MVP-15	Unclassified MVP-15	Unclassified MVP-15	Unclassified MVP-15
ASV_217	7.72089	0	44.1976	6.9015	0.398965	17.2985	4.82729e-67	1.062e-65	Bacteria	Bacteroidota	Bacteroidia	Bacteroidales	Paludibacteraceae	Unclassified Paludibacteraceae	Unclassified Paludibacteraceae
ASV_2186	3.60296	0	3.86377	-5.27232	0.739279	-7.13171	9.91269e-13	2.1977e-12	Bacteria	Firmicutes	Clostridia	Lachnospirales	Lachnospiraceae	[Eubacterium] ruminantium group	Unclassified [Eubacterium] ruminantium group
ASV_2191	38.0774	0.24836	13.2357	1.81933	0.473695	3.84071	0.000122678	0.000187625	Bacteria	Firmicutes	Bacilli	Mycoplasmatales	Mycoplasmataceae	Mycoplasma	Mycoplasma bovoculi
ASV_22	1.27287	24.0678	27.3733	-7.12208	0.618109	-11.5224	1.01776e-30	3.88106e-30	Bacteria	Spirochaetota	Spirochaetia	Spirochaetales	Spirochaetaceae	Sediminispirochaeta	Unclassified Sediminispirochaeta
ASV_225	0	1.5681	21.6026	4.9824	0.37569	13.262	3.8455e-40	2.5577e-39	Bacteria	Firmicutes	Clostridia	Hungateiclostridiaceae	UCG-012	Unclassified UCG-012	Unclassified UCG-012
ASV_2277	1.28008	8.20106	2.3197	4.76784	0.992435	4.80418	1.55384e-06	2.72636e-06	Bacteria	Firmicutes	Clostridia	Oscillospirales	Ruminococcaceae	Unclassified Ruminococcaceae	Unclassified Ruminococcaceae
ASV_228	4.66474	0	15.8564	1.5433	0.386814	3.98979	6.61325e-05	0.000102237	Bacteria	Firmicutes	Clostridia	Lachnospirales	Lachnospiraceae	[Ruminococcus] torques group	Unclassified [Ruminococcus] torques group
ASV_2289	7.45276	0	2.02193	-4.34139	1.2952	-3.35192	0.000802544	0.00120172	Bacteria	Bacteroidota	Bacteroidia	Flavobacteriales	Flavobacteriaceae	Flavobacterium	Flavobacterium saccharophilum
ASV_2303	4.9002	0	2.63748	-4.71912	1.21316	-3.88994	0.000100269	0.000154177	Bacteria	Firmicutes	Clostridia	Oscillospirales	Oscillospiraceae	Unclassified Oscillospiraceae	Unclassified Oscillospiraceae
ASV_2305	6.16449	0	2.72066	-3.70595	1.28339	-2.88762	0.00388166	0.00557866	Bacteria	Proteobacteria	Alphaproteobacteria	Rhizobiales	Xanthobacteraceae	Bradyrhizobium	Bradyrhizobium elkanii
ASV_234	0.369624	14.5849	4.31348	-5.41806	0.869732	-6.22958	4.67699e-10	9.35398e-10	Bacteria	Firmicutes	Clostridia	Lachnospirales	Lachnospiraceae	Lachnospiraceae ND3007 group	Unclassified Lachnospiraceae ND3007 group
ASV_235	11.0934	84.437	30.0888	7.24826	0.358061	20.2431	4.08984e-91	3.89898e-89	Bacteria	Patescibacteria	Gracilibacteria	Absconditabacteriales (SR1)	Unclassified Absconditabacteriales (SR1)	Unclassified Absconditabacteriales (SR1)	Unclassified Absconditabacteriales (SR1)
ASV_24	2.48037	0	142.795	3.53914	0.349508	10.1261	4.23352e-24	1.34532e-23	Bacteria	Chloroflexi	Chloroflexia	Thermomicrobiales	JG30-KF-CM45	Unclassified JG30-KF-CM45	Unclassified JG30-KF-CM45
ASV_244	6.867	0	1.28087	-3.68606	1.0192	-3.61663	0.000298464	0.000451644	Bacteria	Bacteroidota	Bacteroidia	Flavobacteriales	Flavobacteriaceae	Flavobacterium	Flavobacterium limicola
ASV_2452	3.62874	0	2.61745	-4.70991	1.12379	-4.19108	2.77626e-05	4.48594e-05	Bacteria	Firmicutes	Clostridia	Lachnospirales	Lachnospiraceae	Coprococcus	Coprococcus eutactus
ASV_2453	0.513807	6.49863	1.2515	-3.65743	1.28895	-2.83754	0.00454627	0.00646882	Bacteria	Spirochaetota	Spirochaetia	Spirochaetales	Spirochaetaceae	Treponema	Unclassified Treponema
ASV_247	0	2.72793	53.79	3.9467	0.339038	11.6409	2.55363e-31	1.02865e-30	Bacteria	Firmicutes	Clostridia	Clostridia vadinBB60 group	Unclassified Clostridia vadinBB60 group	Unclassified Clostridia vadinBB60 group	Unclassified Clostridia vadinBB60 group
ASV_2471	0.271769	8.13584	8.2629	4.68391	0.650956	7.19544	6.226e-13	1.40208e-12	Bacteria	Firmicutes	Clostridia	Lachnospirales	Lachnospiraceae	Lachnospiraceae AC2044 group	Unclassified Lachnospiraceae AC2044 group
ASV_248	121.078	0.0660448	32.4017	5.63709	0.342996	16.4349	1.07664e-60	1.81129e-59	Bacteria	Proteobacteria	Gammaproteobacteria	Pseudomonadales	Moraxellaceae	Alkanindiges	Unclassified Alkanindiges
ASV_25	1.0652	23.5584	71.6703	-9.21888	0.463332	-19.8969	4.3268e-88	2.47493e-86	Bacteria	Elusimicrobiota	Endomicrobia	Endomicrobiales	Endomicrobiaceae	Endomicrobium	Unclassified Endomicrobium
ASV_251	35.4294	80.2637	26.1013	4.97515	0.395339	12.5845	2.56962e-36	1.36095e-35	Bacteria	Firmicutes	Clostridia	Oscillospirales	Oscillospiraceae	NK4A214 group	Unclassified NK4A214 group
ASV_26	0.156406	11.0405	267.028	2.31248	0.286955	8.05867	7.7128e-16	1.85367e-15	Bacteria	Firmicutes	Clostridia	Clostridia UCG-014	Unclassified Clostridia UCG-014	Unclassified Clostridia UCG-014	Unclassified Clostridia UCG-014
ASV_264	0.293057	7.20275	85.5354	4.31369	0.336277	12.8278	1.1462e-37	6.18515e-37	Bacteria	Bacteroidota	Bacteroidia	Unclassified Bacteroidia	Unclassified Bacteroidia	Unclassified Bacteroidia	Unclassified Bacteroidia
ASV_266	6.22499	0	22.3062	6.72192	0.377248	17.8183	5.09627e-71	1.61948e-69	Bacteria	Proteobacteria	Gammaproteobacteria	Burkholderiales	Comamonadaceae	Unclassified Comamonadaceae	Unclassified Comamonadaceae
ASV_2678	22.5496	55.4468	2.52843	-4.65819	1.49721	-3.11124	0.00186301	0.0027465	Bacteria	Bacteroidota	Bacteroidia	Bacteroidales	Unclassified Bacteroidales	Unclassified Bacteroidales	Unclassified Bacteroidales
ASV_27	0.327086	13.0027	153.875	2.25331	0.243785	9.24303	2.39615e-20	6.78514e-20	Bacteria	Firmicutes	Bacilli	Acholeplasmatales	Acholeplasmataceae	NED5E9	Unclassified NED5E9
ASV_278	4.62147	86.699	12.1568	6.36874	0.364008	17.4962	1.53216e-68	3.65164e-67	Bacteria	Fibrobacterota	Fibrobacteria	Fibrobacterales	Fibrobacteraceae	Fibrobacter	Fibrobacter succinogenes
ASV_28	0.71273	8.16046	110.711	4.53412	0.498067	9.10344	8.75152e-20	2.36126e-19	Bacteria	Firmicutes	Negativicutes	Veillonellales-Selenomonadales	Selenomonadaceae	Veillonellaceae UCG-001	Unclassified Veillonellaceae UCG-001
ASV_281	4.88074	0	13.3718	4.0617	0.436432	9.30661	1.31977e-20	3.81268e-20	Bacteria	Bacteroidota	Bacteroidia	Bacteroidales	Rikenellaceae	dgA-11 gut group	Unclassified dgA-11 gut group
ASV_2815	0.162185	6.10024	2.90143	-4.85875	0.875368	-5.55052	2.84823e-08	5.43063e-08	Bacteria	Firmicutes	Clostridia	Lachnospirales	Lachnospiraceae	Unclassified Lachnospiraceae	Unclassified Lachnospiraceae
ASV_286	0.713336	8.79273	53.5433	3.42026	0.368675	9.27716	1.74055e-20	4.97798e-20	Bacteria	Desulfobacterota	Desulfovibrionia	Desulfovibrionales	Desulfovibrionaceae	Desulfovibrio	Unclassified Desulfovibrio
ASV_287	0.0830982	9.46808	10.0209	1.79016	0.362549	4.93771	7.90468e-07	1.41294e-06	Bacteria	Firmicutes	Bacilli	Acholeplasmatales	Acholeplasmataceae	Anaeroplasma	Anaeroplasma abactoclasticum
ASV_289	0.394201	17.5721	11.1094	6.4089	0.535452	11.9692	5.1551e-33	2.26824e-32	Bacteria	Firmicutes	Clostridia	Lachnospirales	Lachnospiraceae	probable genus 10	Unclassified probable genus 10
ASV_291	0	1.27979	19.6485	5.45338	0.40185	13.5707	5.97521e-42	4.49713e-41	Bacteria	Firmicutes	Clostridia	Monoglobales	Monoglobaceae	Monoglobus	Unclassified Monoglobus
ASV_2918	0.149926	5.13003	1.76198	4.36799	1.0931	3.99597	6.44306e-05	0.000100148	Bacteria	Firmicutes	Clostridia	Lachnospirales	Lachnospiraceae	Oribacterium	Unclassified Oribacterium
ASV_293	0.47676	16.5842	11.6211	5.5634	0.392706	14.1669	1.46944e-45	1.35568e-44	Bacteria	Bacteroidota	Bacteroidia	Bacteroidales	Marinilabiliaceae	Unclassified Marinilabiliaceae	Unclassified Marinilabiliaceae
ASV_296	0.215813	5.30583	15.3689	5.76912	0.412724	13.9782	2.11922e-44	1.78264e-43	Bacteria	Firmicutes	Clostridia	Lachnospirales	Lachnospiraceae	Lachnospiraceae FCS020 group	Lachnospiraceae FCS020 group bacterium
ASV_298	64.8729	0	4.26581	5.64462	0.893458	6.31772	2.65445e-10	5.3842e-10	Bacteria	Bacteroidota	Bacteroidia	Bacteroidales	Bacteroidaceae	Bacteroides	Bacteroides caccae
ASV_299	665.475	7.23759	25.0172	-7.9653	0.634463	-12.5544	3.76033e-36	1.92045e-35	Bacteria	Proteobacteria	Gammaproteobacteria	Pasteurellales	Pasteurellaceae	Bibersteinia	Unclassified Bibersteinia
ASV_3	37.6523	0.0468686	500.829	-4.40347	0.352902	-12.4779	9.85686e-36	4.86045e-35	Bacteria	Firmicutes	Bacilli	Lactobacillales	Streptococcaceae	Streptococcus	Streptococcus rupicaprae
ASV_30	3.87616	0	52.2905	-8.49989	0.531612	-15.9889	1.52722e-57	2.29886e-56	Bacteria	Firmicutes	Clostridia	Oscillospirales	Oscillospiraceae	Colidextribacter	Unclassified Colidextribacter
ASV_3009	17.8371	0.0420109	1.35443	-3.75826	1.6673	-2.2541	0.02419	0.0323287	Bacteria	Firmicutes	Bacilli	Lactobacillales	Carnobacteriaceae	Unclassified Carnobacteriaceae	Unclassified Carnobacteriaceae
ASV_305	136.857	0.328871	12.2822	-6.63088	0.816253	-8.12356	4.52689e-16	1.10657e-15	Bacteria	Proteobacteria	Gammaproteobacteria	Pseudomonadales	Moraxellaceae	Moraxella	Moraxella cuniculi
ASV_31	0.0903809	6.2544	72.3472	-7.90401	0.550226	-14.365	8.57889e-47	8.76273e-46	Bacteria	Firmicutes	Clostridia	Oscillospirales	Ruminococcaceae	Ruminococcus	Unclassified Ruminococcus
ASV_313	1.65742	0	26.7451	3.48753	0.380684	9.16123	5.13107e-20	1.41104e-19	Bacteria	Bacteroidota	Bacteroidia	Bacteroidales	Muribaculaceae	Unclassified Muribaculaceae	Unclassified Muribaculaceae
ASV_3159	1.1003	9.32963	6.47489	1.24234	0.53811	2.3087	0.02096	0.0281434	Bacteria	Fusobacteriota	Fusobacteriia	Fusobacteriales	Fusobacteriaceae	Fusobacterium	Fusobacterium necrophorum
ASV_316	52.3335	0.237838	8.7017	3.59314	0.778021	4.61831	3.86873e-06	6.62549e-06	Bacteria	Proteobacteria	Gammaproteobacteria	Pseudomonadales	Moraxellaceae	Moraxella	Unclassified Moraxella
ASV_32	3.86932	0	100.841	-6.75699	0.602448	-11.2159	3.40749e-29	1.26564e-28	Bacteria	Proteobacteria	Alphaproteobacteria	Defluviicoccales	Defluviicoccaceae	Defluviicoccus	Unclassified Defluviicoccus
ASV_323	0	1.15563	2.13609	-4.41985	0.975577	-4.5305	5.88438e-06	9.84171e-06	Bacteria	Firmicutes	Bacilli	Erysipelotrichales	Erysipelotrichaceae	Unclassified Erysipelotrichaceae	Unclassified Erysipelotrichaceae
ASV_3346	33.6571	0	1.90061	3.52216	0.86325	4.08012	4.50121e-05	7.14161e-05	Bacteria	Bacteroidota	Bacteroidia	Bacteroidales	Bacteroidaceae	Bacteroides	Bacteroides vulgatus
ASV_335	0.324715	7.86428	13.4407	-7.07079	0.605955	-11.6689	1.83888e-31	7.51313e-31	Bacteria	Planctomycetota	Planctomycetes	Pirellulales	Pirellulaceae	CPla-4 termite group	Unclassified CPla-4 termite group
ASV_338	49.6354	0	6.74194	5.39942	0.379473	14.2287	6.07862e-46	5.79495e-45	Bacteria	Proteobacteria	Gammaproteobacteria	Pseudomonadales	Pseudomonadaceae	Pseudomonas	Pseudomonas antarctica
ASV_34	45.5769	0	18.3533	-7.51829	0.600986	-12.5099	6.58754e-36	3.30533e-35	Bacteria	Actinobacteriota	Actinobacteria	Bifidobacteriales	Bifidobacteriaceae	Bifidobacterium	Bifidobacterium adolescentis
ASV_345	0.444884	11.7931	16.7748	-7.3893	0.6866	-10.7622	5.19355e-27	1.78958e-26	Bacteria	Firmicutes	Clostridia	Oscillospirales	UCG-010	Unclassified UCG-010	Unclassified UCG-010
ASV_350	3.47216	0	88.5379	1.90976	0.305389	6.25354	4.01244e-10	8.08139e-10	Bacteria	Firmicutes	Clostridia	Peptostreptococcales-Tissierellales	Peptostreptococcaceae	Paeniclostridium	Unclassified Paeniclostridium
ASV_353	0	8.71665	1.5417	-3.94585	1.42906	-2.76114	0.00575992	0.00811496	Bacteria	Firmicutes	Bacilli	RF39	Unclassified RF39	Unclassified RF39	Unclassified RF39
ASV_354	60.2565	0.329759	59.4881	4.62201	0.331344	13.9493	3.17673e-44	2.59584e-43	Bacteria	Bacteroidota	Bacteroidia	Flavobacteriales	Weeksellaceae	Bergeyella	Unclassified Bergeyella
ASV_36	0.242625	6.27263	74.345	-3.23784	0.357936	-9.04585	1.48504e-19	3.9326e-19	Bacteria	Bacteroidota	Bacteroidia	Bacteroidales	p-251-o5	Unclassified p-251-o5	Unclassified p-251-o5
ASV_364	7.29324	79.3701	27.7677	4.92477	0.318871	15.4444	8.22977e-54	1.02335e-52	Bacteria	Fibrobacterota	Fibrobacteria	Fibrobacterales	Fibrobacteraceae	Fibrobacter	Unclassified Fibrobacter
ASV_37	9.82041	0.935191	152.515	4.36458	0.400584	10.8955	1.21058e-27	4.22227e-27	Bacteria	Firmicutes	Clostridia	Peptostreptococcales-Tissierellales	Anaerovoracaceae	Mogibacterium	Unclassified Mogibacterium
ASV_379	28.1149	0.172669	5.21621	-1.6937	0.677336	-2.50054	0.0124005	0.0168883	Bacteria	Proteobacteria	Gammaproteobacteria	Pasteurellales	Pasteurellaceae	Unclassified Pasteurellaceae	Unclassified Pasteurellaceae
ASV_38	52.1979	0.713571	21.8849	-6.67459	0.577468	-11.5584	6.69707e-31	2.58833e-30	Bacteria	Proteobacteria	Gammaproteobacteria	Enterobacterales	Enterobacteriaceae	Escherichia-Shigella	Escherichia-Shigella coli
ASV_380	0.54045	14.1735	19.9816	-5.29293	0.603315	-8.77308	1.73847e-18	4.47931e-18	Bacteria	Firmicutes	Clostridia	Peptostreptococcales-Tissierellales	Anaerovoracaceae	Anaerovorax	Unclassified Anaerovorax
ASV_382	51.0079	0.0367782	18.871	5.26081	0.404161	13.0166	9.84284e-39	5.86469e-38	Bacteria	Proteobacteria	Gammaproteobacteria	Enterobacterales	Enterobacteriaceae	Unclassified Enterobacteriaceae	Unclassified Enterobacteriaceae
ASV_390	0.73912	17.6665	19.8406	-7.40337	0.795113	-9.3111	1.26519e-20	3.69228e-20	Bacteria	Bacteroidota	Bacteroidia	Bacteroidales	Prevotellaceae	Prevotellaceae NK3B31 group	Unclassified Prevotellaceae NK3B31 group
ASV_392	0.574783	14.0378	73.2764	2.43427	0.356663	6.82513	8.78463e-12	1.87493e-11	Bacteria	Chloroflexi	Anaerolineae	Anaerolineales	Anaerolineaceae	Flexilinea	Unclassified Flexilinea
ASV_395	222.983	1.23916	19.6097	4.91652	0.493943	9.95363	2.43141e-23	7.47724e-23	Bacteria	Firmicutes	Bacilli	Lactobacillales	Streptococcaceae	Streptococcus	Unclassified Streptococcus
ASV_4	14.3186	41.78	211.702	-6.88287	0.423196	-16.264	1.77628e-59	2.82231e-58	Bacteria	Firmicutes	Clostridia	Hungateiclostridiaceae	Saccharofermentans	Unclassified Saccharofermentans	Unclassified Saccharofermentans
ASV_41	0.220294	10.8558	83.4939	2.87201	0.315216	9.11123	8.14505e-20	2.21856e-19	Bacteria	Firmicutes	Clostridia	Peptococcales	Peptococcaceae	Unclassified Peptococcaceae	Unclassified Peptococcaceae
ASV_427	7.39468	0.0280073	9.77563	5.73421	0.347657	16.4939	4.06219e-61	7.26117e-60	Bacteria	Firmicutes	Bacilli	Staphylococcales	Gemellaceae	Gemella	Unclassified Gemella
ASV_437	11.714	57.6507	2.6264	-4.62449	1.51035	-3.06187	0.00219959	0.00322606	Bacteria	Firmicutes	Negativicutes	Acidaminococcales	Acidaminococcaceae	Succiniclasticum	Unclassified Succiniclasticum
ASV_44	0.299843	1.6873	170.718	3.31172	0.392791	8.43124	3.42018e-17	8.4325e-17	Bacteria	Firmicutes	Negativicutes	Veillonellales-Selenomonadales	Selenomonadaceae	Schwartzia	Unclassified Schwartzia
ASV_440	0.0972384	2.12445	1.6456	3.54863	0.870662	4.07579	4.5859e-05	7.16703e-05	Bacteria	Firmicutes	Clostridia	Lachnospirales	Lachnospiraceae	[Eubacterium] xylanophilum group	Unclassified [Eubacterium] xylanophilum group
ASV_443	0.446706	8.38689	1.83434	4.1885	0.845444	4.9542	7.26284e-07	1.3064e-06	Bacteria	Firmicutes	Bacilli	Erysipelotrichales	Erysipelatoclostridiaceae	UCG-004	Unclassified UCG-004
ASV_447	0	3.29334	45.3924	5.19935	0.384139	13.5351	9.70753e-42	6.94088e-41	Bacteria	Proteobacteria	Gammaproteobacteria	Aeromonadales	Succinivibrionaceae	Succinivibrio	Succinivibrio dextrinosolvens
ASV_455	0.163047	8.84859	2.76598	5.02504	0.669045	7.51077	5.87813e-14	1.35576e-13	Bacteria	Firmicutes	Clostridia	Oscillospirales	Ruminococcaceae	Ruminococcus	Ruminococcus albus
ASV_462	250.061	5.61443	10.9341	4.7982	0.536235	8.94795	3.62138e-19	9.50198e-19	Bacteria	Proteobacteria	Gammaproteobacteria	Burkholderiales	Neisseriaceae	Alysiella	Alysiella crassa
ASV_4682	13.3704	33.0609	0.791363	-3.00719	1.4354	-2.09501	0.0361698	0.0474521	Bacteria	Firmicutes	Clostridia	Lachnospirales	Lachnospiraceae	Butyrivibrio	Butyrivibrio fibrisolvens
ASV_5	0.545991	8.4452	150.371	-4.86466	0.367237	-13.2466	4.71841e-40	3.06697e-39	Bacteria	Verrucomicrobiota	Verrucomicrobiae	Pedosphaerales	Pedosphaeraceae	DEV114	Unclassified DEV114
ASV_50	0.15744	6.18747	43.8253	2.27166	0.338489	6.71117	1.93066e-11	4.03042e-11	Bacteria	Verrucomicrobiota	Verrucomicrobiae	LD1-PB3	Unclassified LD1-PB3	Unclassified LD1-PB3	Unclassified LD1-PB3
ASV_503	19.9332	0	7.49847	4.80161	0.365278	13.1451	1.81637e-39	1.12931e-38	Bacteria	Bacteroidota	Bacteroidia	Bacteroidales	Bacteroidaceae	Bacteroides	Unclassified Bacteroides
ASV_506	0.100662	4.97978	7.36284	5.35552	0.414702	12.9141	3.74688e-38	2.14321e-37	Bacteria	Firmicutes	Clostridia	Hungateiclostridiaceae	Unclassified Hungateiclostridiaceae	Unclassified Hungateiclostridiaceae	Unclassified Hungateiclostridiaceae
ASV_507	0.473457	7.09471	23.8851	-6.76473	0.569702	-11.8742	1.61248e-32	6.78188e-32	Bacteria	Firmicutes	Clostridia	Lachnospirales	Lachnospiraceae	Moryella	Unclassified Moryella
ASV_510	0.21827	5.61068	5.026	4.68623	0.615712	7.61108	2.71804e-14	6.42447e-14	Bacteria	Elusimicrobiota	Elusimicrobia	Elusimicrobiales	Elusimicrobiaceae	Elusimicrobium	Unclassified Elusimicrobium
ASV_514	40.3176	0	8.00639	3.79363	0.582947	6.50767	7.63237e-11	1.55918e-10	Bacteria	Bacteroidota	Bacteroidia	Bacteroidales	Rikenellaceae	Alistipes	Unclassified Alistipes
ASV_521	99.0954	0.0350018	11.6782	6.53822	0.482766	13.5433	8.68463e-42	6.36873e-41	Bacteria	Proteobacteria	Alphaproteobacteria	Rhizobiales	Beijerinckiaceae	Methylobacterium-Methylorubrum	Methylobacterium-Methylorubrum extorquens
ASV_528	33.4473	0	21.8316	-7.76758	0.663799	-11.7017	1.24933e-31	5.17838e-31	Bacteria	Firmicutes	Bacilli	Erysipelotrichales	Erysipelatoclostridiaceae	Catenibacterium	Unclassified Catenibacterium
ASV_53	51.5003	0.828685	46.4698	-8.77896	0.339938	-25.8252	4.62365e-147	1.32236e-144	Bacteria	Proteobacteria	Gammaproteobacteria	Pasteurellales	Pasteurellaceae	Actinobacillus	Unclassified Actinobacillus
ASV_538	0.119679	3.9825	13.2893	-7.05329	0.697571	-10.1112	4.92714e-24	1.54853e-23	Bacteria	Firmicutes	Clostridia	Lachnospirales	Lachnospiraceae	Lachnospiraceae UCG-001	Unclassified Lachnospiraceae UCG-001
ASV_58	12.244	0.0547089	30.1898	-5.14964	0.602546	-8.54648	1.26901e-17	3.21184e-17	Bacteria	Proteobacteria	Gammaproteobacteria	Pseudomonadales	Moraxellaceae	Unclassified Moraxellaceae	Unclassified Moraxellaceae
ASV_582	75.7115	0.397503	3.60957	3.55777	0.716249	4.96723	6.79154e-07	1.22935e-06	Bacteria	Bacteroidota	Bacteroidia	Bacteroidales	Porphyromonadaceae	Porphyromonas	Unclassified Porphyromonas
ASV_586	0.150885	5.88129	7.10988	-5.88108	0.641478	-9.16802	4.81779e-20	1.33776e-19	Bacteria	Synergistota	Synergistia	Synergistales	Synergistaceae	Pyramidobacter	Unclassified Pyramidobacter
ASV_59	0	11.877	56.7965	-6.64846	0.549585	-12.0972	1.09211e-33	4.95781e-33	Bacteria	Firmicutes	Clostridia	Lachnospirales	Lachnospiraceae	Butyrivibrio	Butyrivibrio hungatei
ASV_596	0.361274	6.33387	4.99725	5.28947	0.36974	14.3059	2.00949e-46	1.98177e-45	Bacteria	Firmicutes	Clostridia	Lachnospirales	Defluviitaleaceae	Defluviitaleaceae UCG-011	Unclassified Defluviitaleaceae UCG-011
ASV_60	11.6113	0	10.3869	5.86274	0.843566	6.94995	3.65403e-12	7.97751e-12	Bacteria	Firmicutes	Bacilli	Bacillales	Planococcaceae	Planococcus	Unclassified Planococcus
ASV_606	0.118765	2.97755	7.87053	5.28309	0.444887	11.8751	1.59396e-32	6.78188e-32	Bacteria	Proteobacteria	Gammaproteobacteria	Aeromonadales	Succinivibrionaceae	Ruminobacter	Ruminobacter amylophilus
ASV_62	2.62602	31.9556	6.13566	-5.93625	1.20252	-4.93649	7.95394e-07	1.41294e-06	Bacteria	Bacteroidota	Bacteroidia	Bacteroidales	Prevotellaceae	Prevotella	Prevotella brevis
ASV_623	0.540455	7.0409	2.74017	4.75884	0.868032	5.48233	4.19751e-08	7.89794e-08	Bacteria	Firmicutes	Clostridia	Lachnospirales	Lachnospiraceae	Lachnospiraceae UCG-008	Unclassified Lachnospiraceae UCG-008
ASV_63	0	1.46524	39.0709	3.84801	0.382602	10.0575	8.51563e-24	2.64725e-23	Bacteria	Spirochaetota	Spirochaetia	Spirochaetales	Spirochaetaceae	Treponema	Treponema saccharophilum
ASV_637	3.76706	18.8267	14.4608	4.50025	0.405098	11.109	1.13396e-28	4.0539e-28	Bacteria	Spirochaetota	Spirochaetia	Spirochaetales	Spirochaetaceae	Treponema	Treponema bryantii
ASV_660	4.26826	0	0.885878	3.14821	1.17504	2.67925	0.00737878	0.0101948	Bacteria	Bacteroidota	Bacteroidia	Flavobacteriales	Weeksellaceae	Unclassified Weeksellaceae	Unclassified Weeksellaceae
ASV_67	237.504	6.544	43.3923	3.66003	0.495524	7.38619	1.51094e-13	3.45704e-13	Bacteria	Proteobacteria	Gammaproteobacteria	Pseudomonadales	Moraxellaceae	Moraxella	Moraxella oblonga
ASV_676	10.8178	19.9146	3.0543	-4.84567	1.1515	-4.20815	2.5747e-05	4.18388e-05	Bacteria	Patescibacteria	Saccharimonadia	Saccharimonadales	Saccharimonadaceae	Candidatus Saccharimonas	Unclassified Candidatus Saccharimonas
ASV_679	0	2.8022	8.76402	3.36385	0.644605	5.21847	1.80408e-07	3.32882e-07	Bacteria	Bacteroidota	Bacteroidia	Bacteroidales	Bacteroidetes BD2-2	Unclassified Bacteroidetes BD2-2	Unclassified Bacteroidetes BD2-2
ASV_7	23.042	0	135.465	-4.55693	0.349952	-13.0216	9.22705e-39	5.61476e-38	Bacteria	Firmicutes	Clostridia	Oscillospirales	[Eubacterium] coprostanoligenes group	Unclassified [Eubacterium] coprostanoligenes group	Unclassified [Eubacterium] coprostanoligenes group
ASV_72	0.165264	1.5767	29.0275	2.32651	0.403094	5.77164	7.85021e-09	1.52732e-08	Bacteria	Spirochaetota	Spirochaetia	Spirochaetales	Spirochaetaceae	M2PT2-76 termite group	Unclassified M2PT2-76 termite group
ASV_751	0.595986	1.86727	63.6549	0.690439	0.267116	2.58479	0.00974376	0.0133977	Bacteria	Firmicutes	Clostridia	Lachnospirales	Lachnospiraceae	[Eubacterium] ventriosum group	Unclassified [Eubacterium] ventriosum group
ASV_753	14.9233	0	1.4435	3.50799	0.849314	4.13039	3.62155e-05	5.81889e-05	Bacteria	Firmicutes	Negativicutes	Veillonellales-Selenomonadales	Veillonellaceae	Dialister	Unclassified Dialister
ASV_759	6.95406	0	2.79699	2.28186	0.774164	2.94751	0.00320341	0.00462714	Bacteria	Firmicutes	Bacilli	Lactobacillales	Streptococcaceae	Streptococcus	Streptococcus pluranimalium
ASV_766	1.80588	0	6.98383	-6.12623	0.774216	-7.91282	2.51619e-15	5.99691e-15	Bacteria	Actinobacteriota	Actinobacteria	Micrococcales	Intrasporangiaceae	Ornithinimicrobium	Unclassified Ornithinimicrobium
ASV_768	0	2.75063	2.73228	-4.7681	1.12991	-4.21989	2.44421e-05	3.99453e-05	Bacteria	Firmicutes	Bacilli	Acholeplasmatales	Acholeplasmataceae	Anaeroplasma	Anaeroplasma bactoclasticum
ASV_77	1.836	33.2317	1.64357	-4.04014	1.42132	-2.84253	0.00447568	0.00640023	Bacteria	Firmicutes	Clostridia	Lachnospirales	Lachnospiraceae	Lachnospiraceae AC2044 group	Lachnospiraceae AC2044 group bacterium
ASV_771	0.038835	6.866	2.37827	4.80472	0.989003	4.85814	1.18491e-06	2.09187e-06	Archaea	Thermoplasmatota	Thermoplasmata	Methanomassiliicoccales	Methanomethylophilaceae	Candidatus Methanomethylophilus	Unclassified Candidatus Methanomethylophilus
ASV_78	18.4619	0	28.2728	5.2274	0.338002	15.4656	5.92563e-54	7.70332e-53	Bacteria	Bacteroidota	Bacteroidia	Bacteroidales	Bacteroidaceae	Bacteroides	Bacteroides stercoris
ASV_780	0.0726405	4.74	9.84926	6.70167	0.515985	12.9881	1.42907e-38	8.34111e-38	Bacteria	Firmicutes	Clostridia	Lachnospirales	Lachnospiraceae	Lachnospiraceae UCG-009	Unclassified Lachnospiraceae UCG-009
ASV_787	57.658	178.396	6.78628	-6.08555	0.876537	-6.94272	3.84617e-12	8.27071e-12	Bacteria	Bacteroidota	Bacteroidia	Bacteroidales	Prevotellaceae	Prevotella	Unclassified Prevotella
ASV_799	92.2597	0.224772	5.74202	4.5299	0.771819	5.86911	4.38133e-09	8.64179e-09	Bacteria	Proteobacteria	Gammaproteobacteria	Burkholderiales	Alcaligenaceae	Achromobacter	Achromobacter insolitus
ASV_8	14.7125	0	1266.46	3.09635	0.212461	14.5737	4.12649e-48	4.37102e-47	Bacteria	Firmicutes	Clostridia	Lachnospirales	Lachnospiraceae	Agathobacter	Unclassified Agathobacter
ASV_82	7.16729	0	70.1791	-8.40043	0.574229	-14.6291	1.83297e-48	2.01627e-47	Bacteria	Actinobacteriota	Actinobacteria	Micrococcales	Micrococcaceae	Rothia	Rothia endophytica
ASV_823	97.6392	0	9.36935	-6.54935	0.811645	-8.06923	7.07421e-16	1.7146e-15	Bacteria	Proteobacteria	Gammaproteobacteria	Pasteurellales	Pasteurellaceae	Mannheimia	Unclassified Mannheimia
ASV_827	6.24619	0	3.72481	-5.21918	1.13448	-4.60049	4.21496e-06	7.17546e-06	Bacteria	Proteobacteria	Gammaproteobacteria	Pseudomonadales	Moraxellaceae	Psychrobacter	Psychrobacter maritimus
ASV_83	5.56902	47.913	71.7511	-8.68791	0.492112	-17.6543	9.42619e-70	2.69589e-68	Bacteria	Firmicutes	Clostridia	Christensenellales	Christensenellaceae	Unclassified Christensenellaceae	Unclassified Christensenellaceae
ASV_831	13.3066	0	3.35082	-5.06515	1.14571	-4.42097	9.82582e-06	1.62438e-05	Bacteria	Firmicutes	Clostridia	Oscillospirales	Ruminococcaceae	Faecalibacterium	Faecalibacterium prausnitzii
ASV_85	0.0379003	1.90466	78.3422	4.0164	0.364521	11.0183	3.11948e-28	1.10144e-27	Bacteria	Bacteroidota	Bacteroidia	Bacteroidales	PeH15	Unclassified PeH15	Unclassified PeH15
ASV_860	16.6021	0	9.95974	-6.63762	0.783465	-8.47213	2.40941e-17	5.99209e-17	Bacteria	Firmicutes	Negativicutes	Acidaminococcales	Acidaminococcaceae	Phascolarctobacterium	Unclassified Phascolarctobacterium
ASV_881	0.0774224	4.93636	1.56761	4.11318	0.734992	5.59623	2.19069e-08	4.23336e-08	Bacteria	Firmicutes	Clostridia	Lachnospirales	Lachnospiraceae	Acetatifactor	Unclassified Acetatifactor
ASV_888	0	4.12334	14.2765	-7.15673	0.622995	-11.4876	1.52232e-30	5.72872e-30	Bacteria	Firmicutes	Clostridia	Hungateiclostridiaceae	Ruminiclostridium	Unclassified Ruminiclostridium	Unclassified Ruminiclostridium
ASV_891	74.9331	203.468	4.07387	5.05366	0.670617	7.53583	4.85239e-14	1.13753e-13	Bacteria	Bacteroidota	Bacteroidia	Bacteroidales	Rikenellaceae	Rikenellaceae RC9 gut group	Unclassified Rikenellaceae RC9 gut group
ASV_895	70.2498	0.168418	5.20783	5.61455	0.524316	10.7083	9.30215e-27	3.16716e-26	Bacteria	Proteobacteria	Alphaproteobacteria	Caulobacterales	Caulobacteraceae	Brevundimonas	Brevundimonas vesicularis
ASV_9	14.7767	0	581.559	2.6309	0.19977	13.1697	1.31191e-39	8.33793e-39	Bacteria	Verrucomicrobiota	Verrucomicrobiae	Verrucomicrobiales	Akkermansiaceae	Akkermansia	Unclassified Akkermansia
ASV_90	0.129151	2.17259	52.5511	-8.38937	0.571873	-14.67	1.00376e-48	1.1483e-47	Bacteria	Firmicutes	Clostridia	Lachnospirales	Lachnospiraceae	Lachnospiraceae NK4A136 group	Lachnospiraceae NK4A136 group bacterium
ASV_904	0.284271	3.90985	11.6325	-6.86	0.734966	-9.33376	1.02184e-20	3.01284e-20	Bacteria	Bacteroidota	Bacteroidia	Bacteroidales	Rikenellaceae	U29-B03	Unclassified U29-B03
ASV_905	14.7394	0	2.20593	4.40082	1.07898	4.07869	4.52895e-05	7.14161e-05	Bacteria	Firmicutes	Clostridia	Oscillospirales	Oscillospiraceae	UCG-002	Unclassified UCG-002
ASV_908	0	1.54417	3.39364	4.94661	0.554196	8.92574	4.42724e-19	1.15108e-18	Bacteria	Firmicutes	Clostridia	Lachnospirales	Lachnospiraceae	Lachnospiraceae NK3A20 group	Lachnospiraceae NK3A20 group bacterium
ASV_911	3.55883	11.2977	29.9309	0.829809	0.331033	2.50673	0.0121855	0.0166749	Archaea	Thermoplasmatota	Thermoplasmata	Methanomassiliicoccales	Methanomethylophilaceae	Unclassified Methanomethylophilaceae	Unclassified Methanomethylophilaceae
ASV_924	3.29136	0.0930828	1.91112	3.615	1.11281	3.24853	0.00116002	0.00171899	Bacteria	Fusobacteriota	Fusobacteriia	Fusobacteriales	Leptotrichiaceae	Leptotrichia	Unclassified Leptotrichia
ASV_940			3.21901	1.54162	0.719397	2.14294	0.0321182	0.0423309	ASV_940
ASV_96			38.796	3.59436	0.419566	8.56687	1.06337e-17	2.71538e-17	ASV_96
ASV_962			2.05233	-3.64692	0.767292	-4.75298	2.00445e-06	3.49557e-06	ASV_962
