# Supplementary material for: Investigating the establishment of the rumen and oral bacterial communities in beef cattle and assessing the applicability of using the oral bacterial community composition as a proxy for rumen bacterial community structure in cattle
Source: Front Microbiol. 2025 Dec 19;16:1667498. doi: 10.3389/fmicb.2025.1667498 (PMC12757392; doi:10.3389/fmicb.2025.1667498)
Supplement: Supplementary file 11 [file Table_9.XLSX]

## Sheet: DifferentialAbundance_ASVs_p400
ASVID	Oral	Rumen	baseMean	log2FoldChange	lfcSE	stat	pvalue	padj	Kingdom	Phylum	Class	Order	Family	Genus	Species
ASV_1	422.229	1.58345	2296.66	-8.65994	0.806231	-10.7413	6.51495e-27	4.72713e-26	Bacteria	Proteobacteria	Alphaproteobacteria	Sphingomonadales	Sphingomonadaceae	Sphingomonas	Sphingomonas leidyi
ASV_100	3.8408	0	22.1067	-7.42844	1.06304	-6.98793	2.78963e-12	7.70235e-12	Bacteria	Bacteroidota	Bacteroidia	Chitinophagales	Chitinophagaceae	Sediminibacterium	Unclassified Sediminibacterium
ASV_1022	6.04307	0	39.011	-8.24955	0.712637	-11.5761	5.44714e-31	4.72085e-30	Bacteria	Actinobacteriota	Actinobacteria	Micrococcales	Intrasporangiaceae	Knoellia	Unclassified Knoellia
ASV_1032	1.09228	0	4.24488	-5.04926	1.82775	-2.76255	0.00573517	0.00844044	Bacteria	Actinobacteriota	Actinobacteria	Corynebacteriales	Mycobacteriaceae	Mycobacterium	Mycobacterium abscessus
ASV_1036	6.04045	0.0575013	24.1725	-6.02425	0.482565	-12.4838	9.14812e-36	1.01936e-34	Bacteria	Actinobacteriota	Actinobacteria	Corynebacteriales	Corynebacteriaceae	Corynebacterium	Corynebacterium xerosis
ASV_1044	0.540348	0	3.36409	-4.7116	2.19288	-2.14859	0.031667	0.0435247	Bacteria	Proteobacteria	Alphaproteobacteria	Rhizobiales	Rhizobiaceae	Mesorhizobium	Mesorhizobium huakuii
ASV_1047	1.9117	4.22388	45.3038	-3.9861	0.868588	-4.58917	4.45015e-06	8.51808e-06	Bacteria	Spirochaetota	Spirochaetia	Spirochaetales	Spirochaetaceae	Treponema	Treponema porcinum
ASV_1060	5.15256	0.116687	25.6292	-6.71436	0.685164	-9.79963	1.12994e-22	6.18493e-22	Bacteria	Planctomycetota	Phycisphaerae	Tepidisphaerales	WD2101 soil group	Unclassified WD2101 soil group	Unclassified WD2101 soil group
ASV_1075	0	4.80725	28.2932	8.74687	0.970924	9.00881	2.08295e-19	9.55707e-19	Bacteria	Bacteroidota	Bacteroidia	Bacteroidales	p-2534-18B5 gut group	Unclassified p-2534-18B5 gut group	Unclassified p-2534-18B5 gut group
ASV_11	9.11758	0	102.233	-9.63888	1.21528	-7.9314	2.16689e-15	7.42934e-15	Bacteria	Proteobacteria	Gammaproteobacteria	Pseudomonadales	Moraxellaceae	Acinetobacter	Unclassified Acinetobacter
ASV_1102	0.0125707	6.39827	41.4154	8.84887	0.838035	10.5591	4.61194e-26	3.27028e-25	Bacteria	Firmicutes	Negativicutes	Veillonellales-Selenomonadales	Selenomonadaceae	Selenomonas	Unclassified Selenomonas
ASV_1123	0.0851947	3.54262	23.044	5.10922	0.708718	7.20911	5.63206e-13	1.62704e-12	Bacteria	Desulfobacterota	Desulfovibrionia	Desulfovibrionales	Desulfovibrionaceae	Desulfovibrio	Unclassified Desulfovibrio
ASV_1129	6.05634	0	26.1666	-7.67157	0.752218	-10.1986	2.01155e-24	1.2306e-23	Bacteria	Firmicutes	Negativicutes	Acidaminococcales	Acidaminococcaceae	Phascolarctobacterium	Unclassified Phascolarctobacterium
ASV_1140	4.23777	0	14.5821	-6.83083	0.960321	-7.11307	1.13492e-12	3.21903e-12	Bacteria	Actinobacteriota	Actinobacteria	Propionibacteriales	Nocardioidaceae	Marmoricola	Unclassified Marmoricola
ASV_1142	5.35311	0	20.8871	-7.34926	0.545135	-13.4815	2.00894e-41	2.72517e-40	Bacteria	Firmicutes	Bacilli	Staphylococcales	Staphylococcaceae	Jeotgalicoccus	Unclassified Jeotgalicoccus
ASV_1143	0.073692	6.63846	103.027	2.29127	0.631967	3.62561	0.000288275	0.000496916	Bacteria	Bacteroidota	Bacteroidia	Bacteroidales	Prevotellaceae	Prevotellaceae NK3B31 group	Unclassified Prevotellaceae NK3B31 group
ASV_1144	5.07971	0	20.2109	-7.30142	0.697845	-10.4628	1.28002e-25	8.49716e-25	Bacteria	Firmicutes	Bacilli	Lactobacillales	Aerococcaceae	Unclassified Aerococcaceae	Unclassified Aerococcaceae
ASV_1184	4.25672	0	17.7315	-7.11406	0.631741	-11.261	2.04339e-29	1.72308e-28	Bacteria	Firmicutes	Clostridia	Clostridiales	Clostridiaceae	Proteiniclasticum	Unclassified Proteiniclasticum
ASV_1209	0.0259288	0.35377	2.13277	5.01705	2.14989	2.33363	0.0196149	0.0280727	Bacteria	Spirochaetota	Spirochaetia	Spirochaetales	Spirochaetaceae	Treponema	Treponema saccharophilum
ASV_122	21.1641	0.76468	356.76	-3.14309	0.512452	-6.13343	8.60035e-10	1.98764e-09	Bacteria	Firmicutes	Clostridia	Oscillospirales	Oscillospiraceae	UCG-005	Unclassified UCG-005
ASV_1221	0.212441	5.77752	40.1708	6.10164	0.650208	9.38413	6.34401e-21	3.2448e-20	Bacteria	Firmicutes	Clostridia	Lachnospirales	Lachnospiraceae	Moryella	Unclassified Moryella
ASV_1228	4.91104	0	18.4224	-7.16721	0.861764	-8.3169	9.02903e-17	3.39404e-16	Bacteria	Bacteroidota	Bacteroidia	Sphingobacteriales	Sphingobacteriaceae	Arcticibacter	Unclassified Arcticibacter
ASV_1236	5.08211	0.1388	20.3291	-4.49923	0.837955	-5.3693	7.9043e-08	1.62246e-07	Bacteria	Actinobacteriota	Actinobacteria	Bifidobacteriales	Bifidobacteriaceae	Bifidobacterium	Bifidobacterium pseudolongum
ASV_1241	0	5.13575	38.7033	1.86241	0.682431	2.72908	0.00635117	0.00925964	Bacteria	Firmicutes	Clostridia	Oscillospirales	Oscillospiraceae	UCG-002	Unclassified UCG-002
ASV_1262	4.5033	0.00909132	17.1427	-6.83415	0.735294	-9.29445	1.47964e-20	7.44591e-20	Bacteria	Firmicutes	Bacilli	Lactobacillales	Carnobacteriaceae	Jeotgalibaca	Unclassified Jeotgalibaca
ASV_1264	0	0.160906	1.04985	3.99856	1.80438	2.21603	0.0266895	0.0373414	Bacteria	Campilobacterota	Campylobacteria	Campylobacterales	Campylobacteraceae	Campylobacter	Campylobacter rectus
ASV_1296	0.171222	4.91259	29.8726	5.14315	0.586438	8.77016	1.78411e-18	7.73115e-18	Bacteria	Firmicutes	Clostridia	Lachnospirales	Unclassified Lachnospirales	Unclassified Lachnospirales	Unclassified Lachnospirales
ASV_13	0.75068	0	4.6832	-5.18961	2.37618	-2.18401	0.0289614	0.0399821	Bacteria	Actinobacteriota	Actinobacteria	Corynebacteriales	Nocardiaceae	Rhodococcus	Rhodococcus erythropolis
ASV_130	62.2122	0.184086	248.851	-8.58572	0.522321	-16.4376	1.02885e-60	4.0125e-59	Bacteria	Firmicutes	Clostridia	Clostridiales	Clostridiaceae	Clostridium sensu stricto 1	Clostridium sensu stricto 1 celatum
ASV_1300	2.95746	0	11.8807	-6.5352	0.959226	-6.81299	9.55891e-12	2.5062e-11	Bacteria	Actinobacteriota	Actinobacteria	Pseudonocardiales	Pseudonocardiaceae	Pseudonocardia	Unclassified Pseudonocardia
ASV_1323	4.76288	0	20.5958	-7.32587	0.674887	-10.855	1.88885e-27	1.43737e-26	Bacteria	Firmicutes	Clostridia	Lachnospirales	Lachnospiraceae	[Ruminococcus] torques group	Unclassified [Ruminococcus] torques group
ASV_1328	0.191716	2.71783	40.3368	5.03009	1.04083	4.83275	1.34661e-06	2.62589e-06	Bacteria	Firmicutes	Negativicutes	Veillonellales-Selenomonadales	Selenomonadaceae	Mitsuokella	Unclassified Mitsuokella
ASV_1370	2.98028	0.130743	11.3034	-6.34466	0.692591	-9.16077	5.15301e-20	2.55196e-19	Bacteria	Acidobacteriota	Blastocatellia	Blastocatellales	Blastocatellaceae	Unclassified Blastocatellaceae	Unclassified Blastocatellaceae
ASV_138	0	4.49813	27.5209	5.94592	0.994725	5.97746	2.2665e-09	5.01524e-09	Bacteria	Verrucomicrobiota	Kiritimatiellae	WCHB1-41	Unclassified WCHB1-41	Unclassified WCHB1-41	Unclassified WCHB1-41
ASV_1383	3.99922	0	20.9751	-7.35464	0.917259	-8.01807	1.07422e-15	3.7658e-15	Bacteria	Actinobacteriota	Acidimicrobiia	Microtrichales	Ilumatobacteraceae	Unclassified Ilumatobacteraceae	Unclassified Ilumatobacteraceae
ASV_1400	3.59437	0	12.9451	-6.65959	0.788409	-8.44688	2.99186e-17	1.15242e-16	Bacteria	Actinobacteriota	Thermoleophilia	Solirubrobacterales	Solirubrobacteraceae	Solirubrobacter	Unclassified Solirubrobacter
ASV_1409	2.54	0	14.655	-6.83762	0.909874	-7.51491	5.69513e-14	1.70854e-13	Bacteria	Proteobacteria	Alphaproteobacteria	Sphingomonadales	Sphingomonadaceae	Altererythrobacter	Unclassified Altererythrobacter
ASV_141	51.5131	0.426843	207.062	-6.93598	0.542805	-12.778	2.175e-37	2.60999e-36	Bacteria	Actinobacteriota	Actinobacteria	Corynebacteriales	Corynebacteriaceae	Corynebacterium	Corynebacterium marinum
ASV_1470	2.79614	0	25.7993	-7.07966	0.730259	-9.69472	3.17498e-22	1.70792e-21	Bacteria	Bacteroidota	Bacteroidia	Chitinophagales	Chitinophagaceae	Flaviaesturariibacter	Unclassified Flaviaesturariibacter
ASV_1474	2.82723	0	10.5005	-6.35806	0.706992	-8.99311	2.40338e-19	1.08674e-18	Bacteria	Actinobacteriota	Actinobacteria	Corynebacteriales	Nocardiaceae	Rhodococcus	Rhodococcus coprophilus
ASV_1489	0.0370412	4.32832	27.9515	5.15411	0.832926	6.18795	6.09515e-10	1.43114e-09	Bacteria	Firmicutes	Negativicutes	Veillonellales-Selenomonadales	Veillonellaceae	Megasphaera	Unclassified Megasphaera
ASV_1490	0.0192477	4.43383	27.1665	2.89371	0.715212	4.04595	5.21102e-05	9.34391e-05	Bacteria	Firmicutes	Clostridia	Peptostreptococcales-Tissierellales	Anaerovoracaceae	[Eubacterium] nodatum group	Unclassified [Eubacterium] nodatum group
ASV_15	35.4762	0.195556	195.428	-8.588	0.788895	-10.8861	1.34252e-27	1.04716e-26	Bacteria	Proteobacteria	Gammaproteobacteria	Xanthomonadales	Xanthomonadaceae	Stenotrophomonas	Stenotrophomonas maltophilia
ASV_1510	3.43892	0	13.4145	-6.70936	0.790972	-8.48242	2.20552e-17	8.60152e-17	Bacteria	Bacteroidota	Bacteroidia	Cytophagales	Cyclobacteriaceae	Belliella	Unclassified Belliella
ASV_152	3.17836	0	18.9902	-7.20882	1.05328	-6.8442	7.69057e-12	2.03344e-11	Bacteria	Proteobacteria	Alphaproteobacteria	Ferrovibrionales	Taonella	Unclassified Taonella	Unclassified Taonella
ASV_1524	4.08058	0	44.8238	-7.98791	0.951618	-8.39403	4.69751e-17	1.78735e-16	Bacteria	Firmicutes	Clostridia	Clostridiales	Clostridiaceae	Clostridium sensu stricto 1	Unclassified Clostridium sensu stricto 1
ASV_1525	1.80281	0.00677071	6.71783	-5.47668	1.19502	-4.58293	4.58504e-06	8.72276e-06	Bacteria	Proteobacteria	Gammaproteobacteria	Xanthomonadales	Xanthomonadaceae	Luteimonas	Luteimonas marina
ASV_1536	3.30392	0	15.9454	-6.95999	0.844219	-8.2443	1.66133e-16	6.17066e-16	Bacteria	Gemmatimonadota	Gemmatimonadetes	Gemmatimonadales	Gemmatimonadaceae	Unclassified Gemmatimonadaceae	Unclassified Gemmatimonadaceae
ASV_16	2.06237	41.6616	572.912	5.11606	0.758572	6.74433	1.53735e-11	3.93158e-11	Bacteria	Bacteroidota	Bacteroidia	Bacteroidales	Prevotellaceae	Prevotella	Prevotella ruminicola
ASV_163	4.22221	0	21.1015	-24.4295	1.60066	-15.2621	1.36689e-52	3.04622e-51	Bacteria	Proteobacteria	Gammaproteobacteria	Burkholderiales	Neisseriaceae	Conchiformibius	Unclassified Conchiformibius
ASV_1630	2.96932	0	10.3095	-6.3303	1.02303	-6.18781	6.10069e-10	1.43114e-09	Bacteria	Proteobacteria	Gammaproteobacteria	Burkholderiales	Burkholderiaceae	Limnobacter	Unclassified Limnobacter
ASV_1657	3.20977	0	12.5758	-6.61565	0.728407	-9.08235	1.06254e-19	5.10017e-19	Bacteria	Firmicutes	Bacilli	Lactobacillales	Carnobacteriaceae	Atopostipes	Unclassified Atopostipes
ASV_1660	0	3.40498	35.5816	6.7317	0.639599	10.5249	6.6346e-26	4.59999e-25	Bacteria	Firmicutes	Clostridia	Lachnospirales	Lachnospiraceae	Catonella	Unclassified Catonella
ASV_1679	2.67846	0	9.37535	-6.19504	0.728131	-8.50814	1.76746e-17	6.98035e-17	Bacteria	Actinobacteriota	Acidimicrobiia	Unclassified Acidimicrobiia	Unclassified Acidimicrobiia	Unclassified Acidimicrobiia	Unclassified Acidimicrobiia
ASV_168	45.3848	0.210929	197.403	-6.5538	0.763234	-8.58689	8.93546e-18	3.71715e-17	Bacteria	Firmicutes	Bacilli	Erysipelotrichales	Erysipelotrichaceae	Turicibacter	Unclassified Turicibacter
ASV_1686	2.76401	0.168099	14.2757	-6.68014	0.95851	-6.9693	3.18524e-12	8.6417e-12	Bacteria	Acidobacteriota	Vicinamibacteria	Vicinamibacterales	Unclassified Vicinamibacterales	Unclassified Vicinamibacterales	Unclassified Vicinamibacterales
ASV_17	14.4434	0.0373552	74.9896	-8.96273	0.72458	-12.3696	3.81954e-35	4.1093e-34	Bacteria	Proteobacteria	Alphaproteobacteria	Rhizobiales	Rhizobiales Incertae Sedis	Phreatobacter	Unclassified Phreatobacter
ASV_1715	0	1.10341	21.0404	8.31942	0.840634	9.8966	4.30675e-23	2.39947e-22	Bacteria	Firmicutes	Clostridia	Lachnospirales	Lachnospiraceae	[Eubacterium] ruminantium group	Unclassified [Eubacterium] ruminantium group
ASV_1728	2.72216	0	9.74928	-6.24967	1.02513	-6.09646	1.08442e-09	2.45174e-09	Archaea	Crenarchaeota	Nitrososphaeria	Nitrososphaerales	Nitrososphaeraceae	Unclassified Nitrososphaeraceae	Unclassified Nitrososphaeraceae
ASV_1730	0.0345695	3.43951	18.4206	6.89757	0.934502	7.38101	1.57091e-13	4.6238e-13	Bacteria	Firmicutes	Clostridia	Lachnospirales	Lachnospiraceae	Lachnospiraceae UCG-001	Unclassified Lachnospiraceae UCG-001
ASV_175	0.034244	2.85886	18.9441	2.60529	0.852041	3.0577	0.00223044	0.00349697	Bacteria	Firmicutes	Clostridia	Oscillospirales	Ruminococcaceae	Ruminococcus	Unclassified Ruminococcus
ASV_1750	2.68172	0	9.1621	-6.16067	1.0872	-5.66656	1.45695e-08	3.09229e-08	Bacteria	Gemmatimonadota	Gemmatimonadetes	Gemmatimonadales	Gemmatimonadaceae	Gemmatimonas	Unclassified Gemmatimonas
ASV_1753	2.63699	0	10.3108	-6.32865	0.898852	-7.04082	1.91118e-12	5.32491e-12	Bacteria	Firmicutes	Clostridia	Peptostreptococcales-Tissierellales	Peptostreptococcaceae	Romboutsia	Unclassified Romboutsia
ASV_1769	0	3.34213	17.7262	8.07227	0.605617	13.329	1.56976e-40	2.04069e-39	Bacteria	Bacteroidota	Bacteroidia	Bacteroidales	Rikenellaceae	U29-B03	Unclassified U29-B03
ASV_1781	2.43109	0.130743	8.80713	-5.98141	0.858775	-6.96505	3.28282e-12	8.82966e-12	Bacteria	Acidobacteriota	Vicinamibacteria	Vicinamibacterales	Vicinamibacteraceae	Vicinamibacter	Unclassified Vicinamibacter
ASV_1785	0	2.84584	27.1054	3.37361	0.958219	3.52071	0.000430399	0.000724281	Bacteria	Firmicutes	Clostridia	Hungateiclostridiaceae	Saccharofermentans	Unclassified Saccharofermentans	Unclassified Saccharofermentans
ASV_18	0.690341	38.9966	244.565	6.22383	0.799788	7.78185	7.14737e-15	2.27549e-14	Bacteria	Bacteroidota	Bacteroidia	Bacteroidales	Bacteroidales RF16 group	Unclassified Bacteroidales RF16 group	Unclassified Bacteroidales RF16 group
ASV_180	34.1332	0.23641	138.377	-6.52784	0.718978	-9.07933	1.09245e-19	5.1643e-19	Bacteria	Firmicutes	Clostridia	Peptostreptococcales-Tissierellales	Peptostreptococcaceae	Romboutsia	Romboutsia ilealis
ASV_1817	3.08152	0	12.1687	-6.56673	0.864677	-7.59443	3.09148e-14	9.45628e-14	Bacteria	Firmicutes	Clostridia	Monoglobales	Monoglobaceae	Monoglobus	Unclassified Monoglobus
ASV_1846	2.31332	0	9.08788	-6.14792	0.833111	-7.37947	1.5892e-13	4.63392e-13	Bacteria	Actinobacteriota	Acidimicrobiia	Microtrichales	Unclassified Microtrichales	Unclassified Microtrichales	Unclassified Microtrichales
ASV_1882	0.808882	0	3.31071	-4.68798	2.01473	-2.32686	0.0199728	0.0284543	Bacteria	Desulfobacterota	Desulfovibrionia	Desulfovibrionales	Desulfovibrionaceae	Mailhella	Unclassified Mailhella
ASV_1906	2.46681	0	20.5709	-7.3267	0.930982	-7.86987	3.55013e-15	1.18965e-14	Bacteria	Bacteroidota	Bacteroidia	Cytophagales	Cyclobacteriaceae	Unclassified Cyclobacteriaceae	Unclassified Cyclobacteriaceae
ASV_191	0.597259	54.5857	360.38	6.64907	0.811837	8.19015	2.60892e-16	9.57629e-16	Bacteria	Firmicutes	Negativicutes	Veillonellales-Selenomonadales	Veillonellaceae	Dialister	Unclassified Dialister
ASV_1913	2.38511	0	8.45722	-6.04506	1.15968	-5.21272	1.86094e-07	3.77022e-07	Bacteria	Actinobacteriota	Actinobacteria	Micrococcales	Sanguibacteraceae	Sanguibacter	Sanguibacter keddieii
ASV_1947	2.53043	0	7.96768	-5.95903	1.29174	-4.6132	3.96525e-06	7.63678e-06	Bacteria	Fibrobacterota	Fibrobacteria	Fibrobacterales	Fibrobacteraceae	possible genus 04	Unclassified possible genus 04
ASV_1959	1.05537	0	4.21101	-5.03607	1.45968	-3.45012	0.000560341	0.000925008	Bacteria	Proteobacteria	Gammaproteobacteria	Burkholderiales	Sutterellaceae	Sutterella	Unclassified Sutterella
ASV_1964	0.0473595	3.56053	20.7374	6.80455	0.920329	7.39361	1.429e-13	4.24617e-13	Bacteria	Synergistota	Synergistia	Synergistales	Synergistaceae	Pyramidobacter	Unclassified Pyramidobacter
ASV_1982	2.12679	0	7.45695	-5.86545	0.833067	-7.04079	1.91151e-12	5.32491e-12	Bacteria	Chloroflexi	Anaerolineae	Ardenticatenales	Unclassified Ardenticatenales	Unclassified Ardenticatenales	Unclassified Ardenticatenales
ASV_1998	1.88278	0	6.61467	-5.69266	0.94933	-5.99651	2.01607e-09	4.49296e-09	Bacteria	Gemmatimonadota	S0134 terrestrial group	Unclassified S0134 terrestrial group	Unclassified S0134 terrestrial group	Unclassified S0134 terrestrial group	Unclassified S0134 terrestrial group
ASV_200	31.2408	0.228766	166.944	-8.17599	0.569676	-14.352	1.035e-46	1.69958e-45	Bacteria	Actinobacteriota	Actinobacteria	Corynebacteriales	Dietziaceae	Dietzia	Dietzia maris
ASV_2003	0.00622859	2.62777	27.1699	8.46242	0.565988	14.9516	1.52114e-50	2.96622e-49	Bacteria	Firmicutes	Negativicutes	Veillonellales-Selenomonadales	Veillonellaceae	Megasphaera	Megasphaera hexanoica
ASV_2005	1.85295	0.0373552	6.90174	-5.50182	0.815604	-6.74571	1.52285e-11	3.9267e-11	Bacteria	Proteobacteria	Gammaproteobacteria	EPR3968-O8a-Bc78	Unclassified EPR3968-O8a-Bc78	Unclassified EPR3968-O8a-Bc78	Unclassified EPR3968-O8a-Bc78
ASV_2018	0.693812	0	2.81313	-4.45367	1.35688	-3.28228	0.0010297	0.0016646	Bacteria	Bacteroidota	Bacteroidia	Bacteroidales	Prevotellaceae	Prevotella	Prevotella stercorea
ASV_2032	0.0605327	2.30385	14.3815	6.74395	0.740137	9.11176	8.10565e-20	3.9515e-19	Bacteria	Firmicutes	Negativicutes	Veillonellales-Selenomonadales	Selenomonadaceae	Pectinatus	Unclassified Pectinatus
ASV_2052	0.0296329	2.32254	14.0453	7.06008	0.629118	11.2222	3.1731e-29	2.60529e-28	Bacteria	Proteobacteria	Gammaproteobacteria	Aeromonadales	Succinivibrionaceae	Succinivibrio	Succinivibrio dextrinosolvens
ASV_2053	0	2.70424	14.6214	5.99407	1.00866	5.94259	2.80553e-09	6.12115e-09	Bacteria	Firmicutes	Clostridia	Lachnospirales	Lachnospiraceae	Lachnospiraceae XPB1014 group	Unclassified Lachnospiraceae XPB1014 group
ASV_2055	2.14598	0	8.14233	-5.98984	0.95834	-6.25022	4.09881e-10	9.9134e-10	Bacteria	Bacteroidota	Bacteroidia	Flavobacteriales	Weeksellaceae	Chryseobacterium	Chryseobacterium anthropi
ASV_2061	2.00624	0.0747105	7.5159	-5.37023	0.87942	-6.10655	1.01806e-09	2.3185e-09	Bacteria	Planctomycetota	Planctomycetes	Pirellulales	Pirellulaceae	Roseimaritima	Unclassified Roseimaritima
ASV_21	6.93313	0	71.8138	-9.12932	1.12936	-8.08363	6.28648e-16	2.22884e-15	Bacteria	Firmicutes	Bacilli	Lactobacillales	Streptococcaceae	Streptococcus	Streptococcus rupicaprae
ASV_2120	2.2009	0	8.71476	-6.08612	0.873093	-6.97076	3.15223e-12	8.62716e-12	Bacteria	Actinobacteriota	Actinobacteria	Corynebacteriales	Corynebacteriaceae	Corynebacterium	Corynebacterium maris
ASV_213	0.737832	45.0169	836.606	6.83439	0.787794	8.67535	4.1227e-18	1.76203e-17	Bacteria	Firmicutes	Clostridia	Lachnospirales	Lachnospiraceae	Shuttleworthia	Unclassified Shuttleworthia
ASV_2140	1.90271	0	6.25293	-5.60923	1.42307	-3.94164	8.09278e-05	0.000144283	Bacteria	Actinobacteriota	Actinobacteria	Micrococcales	Cellulomonadaceae	Actinotalea	Unclassified Actinotalea
ASV_2141	1.04841	0	3.37052	-4.72	1.4446	-3.26735	0.00108559	0.0017459	Bacteria	Proteobacteria	Gammaproteobacteria	Cellvibrionales	Cellvibrionaceae	Unclassified Cellvibrionaceae	Unclassified Cellvibrionaceae
ASV_2157	0	2.18586	22.9471	4.4053	0.975847	4.51433	6.35176e-06	1.17961e-05	Bacteria	Fibrobacterota	Fibrobacteria	Fibrobacterales	Fibrobacteraceae	Fibrobacter	Unclassified Fibrobacter
ASV_2176	0.392223	1.29797	9.45749	2.25267	1.02414	2.19958	0.027837	0.0386006	Bacteria	Patescibacteria	Saccharimonadia	Saccharimonadales	Unclassified Saccharimonadales	Unclassified Saccharimonadales	Unclassified Saccharimonadales
ASV_2178	0.0367012	1.9744	11.9786	5.99606	1.00648	5.95746	2.56194e-09	5.62904e-09	Bacteria	Firmicutes	Negativicutes	Veillonellales-Selenomonadales	Veillonellaceae	Allisonella	Unclassified Allisonella
ASV_2192	1.96199	0	16.8409	-7.03615	1.17022	-6.01266	1.82507e-09	4.09655e-09	Bacteria	Proteobacteria	Gammaproteobacteria	Burkholderiales	Neisseriaceae	Kingella	Kingella kingae
ASV_22	6.23975	1.37435	33.8272	-1.95963	0.737259	-2.65799	0.0078609	0.0114074	Bacteria	Firmicutes	Bacilli	Mycoplasmatales	Mycoplasmataceae	Mycoplasma	Mycoplasma bovoculi
ASV_2236	2.1461	0	17.531	-7.09436	1.07199	-6.61795	3.64209e-11	9.0185e-11	Bacteria	Firmicutes	Clostridia	Lachnospirales	Lachnospiraceae	Incertae Sedis	Unclassified Incertae Sedis
ASV_2239	0.908303	0	3.37388	-4.72078	1.41512	-3.33595	0.000850078	0.00138138	Bacteria	Actinobacteriota	Actinobacteria	Micrococcales	Cellulomonadaceae	Cellulomonas	Cellulomonas fimi
ASV_2240	1.82218	0	6.99005	-5.77018	0.870938	-6.62525	3.46664e-11	8.65273e-11	Bacteria	Proteobacteria	Gammaproteobacteria	Xanthomonadales	Xanthomonadaceae	Lysobacter	Lysobacter concretionis
ASV_2256	0	1.93083	28.4273	8.7533	0.739276	11.8404	2.41426e-32	2.21544e-31	Bacteria	Firmicutes	Clostridia	Lachnospirales	Lachnospiraceae	Syntrophococcus	Unclassified Syntrophococcus
ASV_2265	1.76079	0	7.07895	-5.78755	1.04975	-5.51325	3.52266e-08	7.32713e-08	Bacteria	Bacteroidota	Bacteroidia	Flavobacteriales	Weeksellaceae	Chryseobacterium	Chryseobacterium jeonii
ASV_2310	1.38577	0	4.45805	-5.1214	1.81774	-2.81745	0.00484074	0.00719195	Bacteria	Myxococcota	Myxococcia	Myxococcales	Myxococcaceae	Archangium	Archangium gephyra
ASV_2333	1.50634	0	6.21826	-5.59821	1.45527	-3.84686	0.000119641	0.000212091	Bacteria	Firmicutes	Clostridia	Lachnospirales	Lachnospiraceae	Lachnospiraceae UCG-004	Unclassified Lachnospiraceae UCG-004
ASV_234	7.36186	0	38.6261	-8.23389	0.812362	-10.1357	3.83428e-24	2.25716e-23	Bacteria	Proteobacteria	Alphaproteobacteria	Rhizobiales	Xanthobacteraceae	Bradyrhizobium	Bradyrhizobium elkanii
ASV_237	0.716027	39.9664	267.716	6.04205	0.704341	8.57831	9.62804e-18	3.95256e-17	Bacteria	Firmicutes	Clostridia	Lachnospirales	Lachnospiraceae	Oribacterium	Unclassified Oribacterium
ASV_2382	0.806981	0	2.95749	-4.14558	1.18468	-3.49931	0.000466462	0.000778269	Bacteria	Bacteroidota	Bacteroidia	Flavobacteriales	Flavobacteriaceae	Flavobacterium	Unclassified Flavobacterium
ASV_2397	2.09078	0	12.3909	-6.59288	1.01989	-6.46434	1.01745e-10	2.49956e-10	Bacteria	Firmicutes	Clostridia	Oscillospirales	Oscillospiraceae	Unclassified Oscillospiraceae	Unclassified Oscillospiraceae
ASV_2401	1.47155	0	5.22094	-5.35091	0.956411	-5.59478	2.209e-08	4.65681e-08	Bacteria	Chloroflexi	Anaerolineae	Caldilineales	Caldilineaceae	Unclassified Caldilineaceae	Unclassified Caldilineaceae
ASV_2412	0.111123	1.96543	29.9799	3.64583	0.729306	4.99904	5.7616e-07	1.13773e-06	Bacteria	Firmicutes	Bacilli	RF39	Unclassified RF39	Unclassified RF39	Unclassified RF39
ASV_2432	0.815183	0	3.65047	-4.82854	1.69401	-2.85037	0.00436689	0.00656037	Bacteria	Firmicutes	Clostridia	Peptostreptococcales-Tissierellales	Anaerovoracaceae	Mogibacterium	Unclassified Mogibacterium
ASV_2456	1.12784	0	4.86811	-5.24736	2.35809	-2.22526	0.0260638	0.0366302	Bacteria	Actinobacteriota	Actinobacteria	Micrococcales	Intrasporangiaceae	Intrasporangium	Intrasporangium calvum
ASV_2478	1.32994	0	4.42003	-5.10921	1.42674	-3.58103	0.000342238	0.000583487	Bacteria	Acidobacteriota	Vicinamibacteria	Vicinamibacterales	Vicinamibacteraceae	Unclassified Vicinamibacteraceae	Unclassified Vicinamibacteraceae
ASV_2479	1.79801	0	7.11403	-5.79216	1.27506	-4.54266	5.55497e-06	1.05039e-05	Bacteria	Firmicutes	Clostridia	Peptococcales	Peptococcaceae	Unclassified Peptococcaceae	Unclassified Peptococcaceae
ASV_2482	1.23454	0	4.00559	-4.96682	1.66031	-2.9915	0.00277607	0.00433067	Bacteria	Actinobacteriota	Actinobacteria	Micrococcales	Unclassified Micrococcales	Unclassified Micrococcales	Unclassified Micrococcales
ASV_25	4.40758	0	19.2247	-7.22827	1.43427	-5.03969	4.66293e-07	9.26645e-07	Bacteria	Proteobacteria	Gammaproteobacteria	Pseudomonadales	Moraxellaceae	Alkanindiges	Unclassified Alkanindiges
ASV_2532	1.29841	0	4.74052	-5.20889	1.80181	-2.89092	0.00384115	0.0058747	Bacteria	Proteobacteria	Gammaproteobacteria	Steroidobacterales	Steroidobacteraceae	Steroidobacter	Unclassified Steroidobacter
ASV_255	26.9569	0.280164	390.864	-8.28404	0.685271	-12.0887	1.2119e-33	1.1816e-32	Bacteria	Chloroflexi	Chloroflexia	Thermomicrobiales	JG30-KF-CM45	Unclassified JG30-KF-CM45	Unclassified JG30-KF-CM45
ASV_2582	0.0444494	1.13613	11.634	3.5936	1.31467	2.73346	0.00626723	0.00918017	Bacteria	Bacteroidota	Bacteroidia	Bacteroidales	F082	Unclassified F082	Unclassified F082
ASV_2602	0	0.901271	10.0975	7.25891	1.39906	5.18841	2.12096e-07	4.26929e-07	Bacteria	Proteobacteria	Alphaproteobacteria	Rhodospirillales	Unclassified Rhodospirillales	Unclassified Rhodospirillales	Unclassified Rhodospirillales
ASV_2626	1.3224	0	4.57714	-5.16142	0.999307	-5.165	2.40437e-07	4.80875e-07	Bacteria	Actinobacteriota	Rubrobacteria	Rubrobacterales	Rubrobacteriaceae	Rubrobacter	Unclassified Rubrobacter
ASV_2631	0.0296329	1.39107	8.33882	6.055	0.971477	6.23278	4.58234e-10	1.09976e-09	Bacteria	Firmicutes	Bacilli	Erysipelotrichales	Erysipelotrichaceae	Erysipelotrichaceae UCG-006	Unclassified Erysipelotrichaceae UCG-006
ASV_2648	0.177798	0.812103	8.59416	7.02803	1.60943	4.36679	1.26088e-05	2.32777e-05	Bacteria	Firmicutes	Clostridia	Lachnospirales	Lachnospiraceae	Acetitomaculum	Unclassified Acetitomaculum
ASV_265	2.1777	35.8191	378.759	3.42956	0.42212	8.12461	4.48785e-16	1.60944e-15	Bacteria	Bacteroidota	Bacteroidia	Bacteroidales	Prevotellaceae	Prevotella	Prevotella copri
ASV_2704	1.14686	0	4.05776	-4.98643	1.32355	-3.76748	0.000164906	0.000287433	Bacteria	Proteobacteria	Gammaproteobacteria	Xanthomonadales	Xanthomonadaceae	Lysobacter	Unclassified Lysobacter
ASV_2717	0	1.27359	9.80444	7.22047	1.04137	6.93364	4.10151e-12	1.09374e-11	Bacteria	Firmicutes	Clostridia	Oscillospirales	Ruminococcaceae	Ruminococcus	Ruminococcus albus
ASV_272	0.292767	34.4927	213.298	6.92459	0.886239	7.81345	5.56435e-15	1.80841e-14	Bacteria	Firmicutes	Negativicutes	Veillonellales-Selenomonadales	Veillonellaceae	Unclassified Veillonellaceae	Unclassified Veillonellaceae
ASV_273	1.69655	0	11.627	-6.50253	1.49958	-4.33624	1.44942e-05	2.6601e-05	Bacteria	Proteobacteria	Gammaproteobacteria	Pseudomonadales	Moraxellaceae	Moraxella	Unclassified Moraxella
ASV_2733	0.957615	0	3.41773	-4.73936	1.53404	-3.08946	0.00200519	0.00319193	Bacteria	Planctomycetota	Planctomycetes	Planctomycetales	Unclassified Planctomycetales	Unclassified Planctomycetales	Unclassified Planctomycetales
ASV_2734	1.48354	0	6.18956	-5.59259	1.97379	-2.83342	0.00460527	0.00687486	Bacteria	Firmicutes	Clostridia	Lachnospirales	Lachnospiraceae	Lachnospiraceae NK4A136 group	Unclassified Lachnospiraceae NK4A136 group
ASV_2758	1.28649	0	5.10431	-5.31477	1.44959	-3.66639	0.000245995	0.000426392	Bacteria	Actinobacteriota	Actinobacteria	Micrococcales	Micrococcaceae	Arthrobacter	Arthrobacter alpinus
ASV_2770	0.0547677	1.29959	10.6771	3.01947	1.01967	2.96124	0.00306408	0.00475618	Bacteria	Firmicutes	Clostridia	Oscillospirales	Ruminococcaceae	Unclassified Ruminococcaceae	Unclassified Ruminococcaceae
ASV_2784	0.977054	0	3.56624	-4.79948	1.42981	-3.35672	0.000788724	0.00128839	Bacteria	Proteobacteria	Alphaproteobacteria	Sphingomonadales	Sphingomonadaceae	Ellin6055	Unclassified Ellin6055
ASV_2817	1.02428	0	3.52501	-4.78334	1.65685	-2.88701	0.00388927	0.00589151	Bacteria	Sumerlaeota	Sumerlaeia	Sumerlaeales	Sumerlaeaceae	Sumerlaea	Unclassified Sumerlaea
ASV_2847	0	1.39658	6.98369	6.72562	1.1827	5.68665	1.29557e-08	2.76861e-08	Bacteria	Firmicutes	Clostridia	Oscillospirales	Oscillospiraceae	UCG-003	Unclassified UCG-003
ASV_2854	1.30566	0	4.25852	-5.05552	1.43165	-3.53125	0.000413603	0.000701326	Bacteria	Firmicutes	Bacilli	Alicyclobacillales	Alicyclobacillaceae	Tumebacillus	Unclassified Tumebacillus
ASV_294	0	2.0182	22.3849	8.40747	0.888448	9.46309	2.9897e-21	1.55464e-20	Bacteria	Firmicutes	Clostridia	Oscillospirales	Ruminococcaceae	Ruminococcus	Ruminococcus flavefaciens
ASV_3	100.245	1.30745	619.593	-4.53745	1.00289	-4.52436	6.05787e-06	1.13177e-05	Bacteria	Proteobacteria	Gammaproteobacteria	Pasteurellales	Pasteurellaceae	Bibersteinia	Unclassified Bibersteinia
ASV_3039	1.16475	0	3.55442	-4.79397	1.97817	-2.42344	0.0153741	0.0221047	Bacteria	Proteobacteria	Gammaproteobacteria	Burkholderiales	Nitrosomonadaceae	Nitrosospira	Unclassified Nitrosospira
ASV_304	22.1352	0	148.906	-10.1822	0.509353	-19.9905	6.66558e-89	1.03983e-86	Bacteria	Actinobacteriota	Actinobacteria	Propionibacteriales	Nocardioidaceae	Nocardioides	Unclassified Nocardioides
ASV_3062	1.35566	0	5.36914	-5.38421	1.12897	-4.76914	1.85016e-06	3.5854e-06	Bacteria	Bacteroidota	Bacteroidia	Bacteroidales	Tannerellaceae	Parabacteroides	Unclassified Parabacteroides
ASV_31	64.9323	0	433.489	-11.723	0.968562	-12.1035	1.01141e-33	1.01794e-32	Bacteria	Proteobacteria	Gammaproteobacteria	Pseudomonadales	Moraxellaceae	Moraxella	Moraxella cuniculi
ASV_3105	1.27958	0	14.152	-4.58963	0.879136	-5.22061	1.78333e-07	3.63659e-07	Bacteria	Firmicutes	Clostridia	Oscillospirales	UCG-010	Unclassified UCG-010	Unclassified UCG-010
ASV_311	26.0258	0	145.423	-10.1477	0.582331	-17.4261	5.23261e-68	3.26515e-66	Bacteria	Proteobacteria	Alphaproteobacteria	Defluviicoccales	Defluviicoccaceae	Defluviicoccus	Unclassified Defluviicoccus
ASV_3116	1.18522	0	7.40634	-2.83533	0.960525	-2.95185	0.00315875	0.00487886	Bacteria	Firmicutes	Clostridia	Lachnospirales	Lachnospiraceae	Lachnospiraceae UCG-010	Unclassified Lachnospiraceae UCG-010
ASV_3138	1.07715	0	5.60211	-5.44851	1.34527	-4.05012	5.11905e-05	9.23204e-05	Bacteria	Firmicutes	Clostridia	Lachnospirales	Lachnospiraceae	Marvinbryantia	Unclassified Marvinbryantia
ASV_3177	1.0119	0	4.92746	-5.2606	1.38516	-3.79783	0.000145969	0.000255856	Bacteria	Myxococcota	Polyangia	Polyangiales	Polyangiaceae	Sorangium	Sorangium cellulosum
ASV_3197	0.821044	0	3.83131	-4.89978	1.68514	-2.90764	0.00364167	0.00559705	Bacteria	Firmicutes	Clostridia	Peptostreptococcales-Tissierellales	Anaerovoracaceae	Family XIII AD3011 group	Unclassified Family XIII AD3011 group
ASV_3208	0.602194	0	2.1878	-4.09487	1.83694	-2.22918	0.0258018	0.036426	Bacteria	Actinobacteriota	Actinobacteria	Frankiales	Geodermatophilaceae	Blastococcus	Blastococcus aggregatus
ASV_326	16.4812	0.112066	99.8918	-8.92248	0.567909	-15.7111	1.26924e-55	3.60004e-54	Bacteria	Actinobacteriota	Acidimicrobiia	Microtrichales	Iamiaceae	Iamia	Unclassified Iamia
ASV_333	0.016531	7.81123	70.4133	6.0376	0.799119	7.55532	4.17847e-14	1.26571e-13	Bacteria	Bacteroidota	Bacteroidia	Bacteroidales	Prevotellaceae	Prevotellaceae YAB2003 group	Unclassified Prevotellaceae YAB2003 group
ASV_339	0.211135	22.5717	394.245	4.14435	0.330253	12.549	4.02509e-36	4.65121e-35	Bacteria	Firmicutes	Clostridia	Lachnospirales	Lachnospiraceae	Lachnospiraceae NK3A20 group	Unclassified Lachnospiraceae NK3A20 group
ASV_3399	0.760206	0	2.66577	-4.38061	1.53712	-2.84988	0.00437358	0.00656037	Bacteria	Bacteroidota	Bacteroidia	Cytophagales	Hymenobacteraceae	Adhaeribacter	Unclassified Adhaeribacter
ASV_3430	1.12515	0.0108938	4.66549	-4.92382	1.41005	-3.49194	0.000479517	0.000795794	Bacteria	Proteobacteria	Gammaproteobacteria	Burkholderiales	Sutterellaceae	Parasutterella	Parasutterella secunda
ASV_3492	0.976663	0	6.48814	-5.65721	0.963887	-5.86917	4.37991e-09	9.48981e-09	Bacteria	Firmicutes	Clostridia	Oscillospirales	Butyricicoccaceae	UCG-009	Unclassified UCG-009
ASV_3494	1.02853	0	4.1831	-5.0244	1.47546	-3.40531	0.000660899	0.00108527	Bacteria	Proteobacteria	Gammaproteobacteria	Aeromonadales	Succinivibrionaceae	Ruminobacter	Unclassified Ruminobacter
ASV_35	1.25815	257.93	8643.05	6.66929	0.368031	18.1216	2.15418e-73	1.68026e-71	Bacteria	Bacteroidota	Bacteroidia	Bacteroidales	Prevotellaceae	Prevotella	Unclassified Prevotella
ASV_353	20.517	0	82.5971	-9.33042	0.495438	-18.8327	4.07752e-79	4.24062e-77	Bacteria	Firmicutes	Clostridia	Peptostreptococcales-Tissierellales	Peptostreptococcaceae	Paeniclostridium	Unclassified Paeniclostridium
ASV_36	9.74721	0	120.912	-8.90706	1.11387	-7.99652	1.27984e-15	4.43679e-15	Bacteria	Bacteroidota	Bacteroidia	Flavobacteriales	Weeksellaceae	Bergeyella	Unclassified Bergeyella
ASV_367	19.6395	0	128.261	-9.96699	0.498406	-19.9977	5.76452e-89	1.03983e-86	Bacteria	Actinobacteriota	Actinobacteria	Micrococcales	Intrasporangiaceae	Ornithinicoccus	Unclassified Ornithinicoccus
ASV_369	12.8912	0	57.2969	-8.80321	0.630162	-13.9697	2.38484e-44	3.38214e-43	Bacteria	Actinobacteriota	Actinobacteria	Micrococcales	Micrococcaceae	Rothia	Unclassified Rothia
ASV_3698	0.886738	0	3.65221	-4.83076	2.182	-2.21391	0.0268348	0.037377	Bacteria	Firmicutes	Clostridia	Lachnospirales	Lachnospiraceae	Coprococcus	Unclassified Coprococcus
ASV_3762	0.592593	0	4.57397	-5.15484	1.68381	-3.06142	0.0022029	0.00347383	Bacteria	Firmicutes	Clostridia	Lachnospirales	Lachnospiraceae	Lachnospiraceae UCG-009	Unclassified Lachnospiraceae UCG-009
ASV_3827	0.827962	0	3.08087	-4.58582	2.19295	-2.09117	0.0365127	0.0499647	Bacteria	Firmicutes	Clostridia	Lachnospirales	Lachnospiraceae	Anaerostipes	Unclassified Anaerostipes
ASV_391	0.0675313	21.8637	312.481	1.34752	0.420886	3.20164	0.00136647	0.00218635	Bacteria	Bacteroidota	Bacteroidia	Bacteroidales	Rikenellaceae	Rikenellaceae RC9 gut group	Unclassified Rikenellaceae RC9 gut group
ASV_398	20.1116	0	70.2544	-9.09868	0.582276	-15.6261	4.8374e-55	1.25772e-53	Bacteria	Bacteroidota	Bacteroidia	Flavobacteriales	Flavobacteriaceae	Antarcticibacterium	Unclassified Antarcticibacterium
ASV_4	9.46284	0	73.0704	-6.71965	0.990398	-6.7848	1.1625e-11	3.0225e-11	Bacteria	Firmicutes	Bacilli	Lactobacillales	Streptococcaceae	Streptococcus	Unclassified Streptococcus
ASV_406	18.1388	0	68.2665	-9.05681	0.600936	-15.0712	2.50663e-51	5.21379e-50	Bacteria	Actinobacteriota	Actinobacteria	Micrococcales	Micrococcaceae	Kocuria	Kocuria rosea
ASV_413	0	0.197839	2.39291	3.70385	1.52195	2.43362	0.0149485	0.0215923	Bacteria	Firmicutes	Bacilli	Erysipelotrichales	Erysipelatoclostridiaceae	UCG-004	Unclassified UCG-004
ASV_417	17.0279	0	119.535	-11.0903	1.30023	-8.5295	1.46983e-17	5.87933e-17	Bacteria	Proteobacteria	Gammaproteobacteria	Burkholderiales	Neisseriaceae	Neisseria	Unclassified Neisseria
ASV_428	15.7172	0.205454	163.64	-7.20395	0.817598	-8.81112	1.23907e-18	5.44492e-18	Bacteria	Bacteroidota	Bacteroidia	Bacteroidales	Bacteroidaceae	Bacteroides	Unclassified Bacteroides
ASV_429	0	25.802	539.166	12.9966	0.801182	16.2219	3.53371e-59	1.22502e-57	Bacteria	Proteobacteria	Gammaproteobacteria	Aeromonadales	Succinivibrionaceae	Succinivibrionaceae UCG-001	Unclassified Succinivibrionaceae UCG-001
ASV_435	0	0.22701	1.42466	4.44132	1.95649	2.27004	0.0232049	0.0329088	Bacteria	Firmicutes	Clostridia	Christensenellales	Christensenellaceae	Unclassified Christensenellaceae	Unclassified Christensenellaceae
ASV_440	0	0.563153	3.06825	5.54128	1.91942	2.88695	0.00388991	0.00589151	Bacteria	Firmicutes	Negativicutes	Veillonellales-Selenomonadales	Selenomonadaceae	Schwartzia	Unclassified Schwartzia
ASV_4462	0.696344	0	3.48569	-4.50674	1.61602	-2.78879	0.00529053	0.00782297	Bacteria	Firmicutes	Clostridia	Unclassified Clostridia	Unclassified Clostridia	Unclassified Clostridia	Unclassified Clostridia
ASV_45	0.774953	0	8.33968	-6.02207	1.57988	-3.81173	0.000137997	0.000243249	Bacteria	Proteobacteria	Gammaproteobacteria	Pasteurellales	Pasteurellaceae	Unclassified Pasteurellaceae	Unclassified Pasteurellaceae
ASV_467	14.1554	0.178255	54.2174	-7.28984	0.697818	-10.4466	1.51856e-25	9.87062e-25	Bacteria	Bacteroidota	Bacteroidia	Flavobacteriales	Weeksellaceae	Chryseobacterium	Chryseobacterium haifense
ASV_47	13.7173	0	78.1271	-9.25049	0.958401	-9.652	4.82078e-22	2.5493e-21	Bacteria	Bacteroidota	Bacteroidia	Chitinophagales	Chitinophagaceae	Asinibacterium	Unclassified Asinibacterium
ASV_490	15.8225	0	60.3217	-8.87777	0.847491	-10.4754	1.12104e-25	7.60356e-25	Bacteria	Proteobacteria	Gammaproteobacteria	Burkholderiales	Neisseriaceae	Unclassified Neisseriaceae	Unclassified Neisseriaceae
ASV_492	13.7619	0	49.06	-8.58084	0.599378	-14.3162	1.73247e-46	2.70265e-45	Bacteria	Actinobacteriota	Actinobacteria	Micrococcales	Intrasporangiaceae	Unclassified Intrasporangiaceae	Unclassified Intrasporangiaceae
ASV_5	63.6794	0.208746	334.132	-9.28089	1.04123	-8.91338	4.9499e-19	2.20624e-18	Bacteria	Proteobacteria	Gammaproteobacteria	Burkholderiales	Neisseriaceae	Alysiella	Alysiella crassa
ASV_501	6.08875	10.8225	110.47	1.10858	0.362141	3.0612	0.00220454	0.00347383	Bacteria	Firmicutes	Clostridia	Lachnospirales	Lachnospiraceae	[Ruminococcus] gauvreauii group	Unclassified [Ruminococcus] gauvreauii group
ASV_527	9.83688	0	37.9987	-8.21233	0.527239	-15.5761	1.05798e-54	2.53915e-53	Bacteria	Actinobacteriota	Actinobacteria	Micrococcales	Micrococcaceae	Citricoccus	Unclassified Citricoccus
ASV_528	2.55023	0	33.3078	-8.02	0.935569	-8.57232	1.01419e-17	4.10945e-17	Bacteria	Bacteroidota	Bacteroidia	Bacteroidales	Rikenellaceae	Alistipes	Unclassified Alistipes
ASV_53	0.959216	0	6.14128	-5.57854	1.29375	-4.31193	1.61837e-05	2.95282e-05	Bacteria	Proteobacteria	Alphaproteobacteria	Rhizobiales	Beijerinckiaceae	Methylobacterium-Methylorubrum	Methylobacterium-Methylorubrum extorquens
ASV_532	0	13.6421	257.848	4.94035	0.64181	7.69752	1.38729e-14	4.28548e-14	Bacteria	Bacteroidota	Bacteroidia	Bacteroidales	Prevotellaceae	Prevotellaceae UCG-001	Unclassified Prevotellaceae UCG-001
ASV_533	13.9322	0	21.4363	-7.38506	0.853606	-8.65161	5.07797e-18	2.14098e-17	Bacteria	Proteobacteria	Gammaproteobacteria	Burkholderiales	Burkholderiaceae	Lautropia	Unclassified Lautropia
ASV_57	11.5108	0	127.069	-5.65768	1.15931	-4.88021	1.05973e-06	2.07948e-06	Bacteria	Proteobacteria	Gammaproteobacteria	Pseudomonadales	Moraxellaceae	Moraxella	Moraxella bovoculi
ASV_571	0.376212	15.651	186.247	4.955	0.768948	6.44386	1.16472e-10	2.839e-10	Bacteria	Firmicutes	Negativicutes	Acidaminococcales	Acidaminococcaceae	Succiniclasticum	Unclassified Succiniclasticum
ASV_579	7.66003	0	27.8912	-7.76611	0.651684	-11.917	9.6525e-33	9.126e-32	Bacteria	Proteobacteria	Alphaproteobacteria	Rhodobacterales	Rhodobacteraceae	Paracoccus	Paracoccus alcaliphilus
ASV_58	13.0705	0	55.4271	-8.75564	0.969732	-9.02892	1.73373e-19	8.07349e-19	Bacteria	Proteobacteria	Gammaproteobacteria	Pasteurellales	Pasteurellaceae	Actinobacillus	Unclassified Actinobacillus
ASV_586	1.89416	0	6.59265	-5.68469	1.35137	-4.20662	2.59213e-05	4.70201e-05	Bacteria	Proteobacteria	Gammaproteobacteria	Pseudomonadales	Moraxellaceae	Unclassified Moraxellaceae	Unclassified Moraxellaceae
ASV_603	0	7.04445	92.4996	6.08186	0.992903	6.12533	9.04944e-10	2.07605e-09	Bacteria	Spirochaetota	Spirochaetia	Spirochaetales	Spirochaetaceae	Treponema	Unclassified Treponema
ASV_62	99.8808	0.168099	397.796	-6.69861	0.863852	-7.75435	8.87985e-15	2.77051e-14	Bacteria	Firmicutes	Bacilli	Bacillales	Planococcaceae	Planococcus	Unclassified Planococcus
ASV_621	0.754041	13.6029	122.192	2.68056	0.488641	5.48576	4.11702e-08	8.50669e-08	Bacteria	Firmicutes	Clostridia	Oscillospirales	Oscillospiraceae	NK4A214 group	Unclassified NK4A214 group
ASV_628	0	12.7417	300.014	3.74126	0.558283	6.70137	2.0647e-11	5.23728e-11	Bacteria	Firmicutes	Clostridia	Lachnospirales	Lachnospiraceae	Unclassified Lachnospiraceae	Unclassified Lachnospiraceae
ASV_63	0	5.42729	51.0968	7.71851	0.756529	10.2025	1.93156e-24	1.20529e-23	Bacteria	Bacteroidota	Bacteroidia	Bacteroidales	Prevotellaceae	Prevotella	Prevotella brevis
ASV_641	0.0182042	14.65	241.089	2.70483	0.34258	7.89546	2.89246e-15	9.80921e-15	Bacteria	Bacteroidota	Bacteroidia	Bacteroidales	Prevotellaceae	Unclassified Prevotellaceae	Unclassified Prevotellaceae
ASV_645	0.107419	15.1011	155.914	6.80304	0.874049	7.78336	7.06222e-15	2.27156e-14	Bacteria	Firmicutes	Negativicutes	Acidaminococcales	Acidaminococcaceae	Acidaminococcus	Unclassified Acidaminococcus
ASV_647	10.3088	1.42393	41.3995	-7.16006	0.912518	-7.84648	4.27862e-15	1.40519e-14	Bacteria	Bacteroidota	Bacteroidia	Flavobacteriales	Weeksellaceae	Chryseobacterium	Unclassified Chryseobacterium
ASV_661	0	7.46915	52.703	9.64475	0.564565	17.0835	1.9693e-65	8.77745e-64	Bacteria	Bacteroidota	Bacteroidia	Bacteroidales	Prevotellaceae	Prevotella	Prevotella albensis
ASV_67	0.0192477	0.736532	18.2047	5.16345	1.13928	4.5322	5.8373e-06	1.09713e-05	Bacteria	Spirochaetota	Spirochaetia	Spirochaetales	Spirochaetaceae	Treponema	Treponema bryantii
ASV_682	11.8083	0	52.6886	-25.7784	1.50357	-17.1448	6.86861e-66	3.57168e-64	Bacteria	Proteobacteria	Gammaproteobacteria	Burkholderiales	Neisseriaceae	Neisseria	Neisseria weaveri
ASV_7	19.7073	0	32.6392	-7.9917	1.28818	-6.20388	5.50869e-10	1.31199e-09	Bacteria	Proteobacteria	Gammaproteobacteria	Pseudomonadales	Moraxellaceae	Moraxella	Moraxella oblonga
ASV_726	2.07863	0.00920867	18.1541	-6.79842	1.21821	-5.58067	2.39595e-08	5.01703e-08	Bacteria	Proteobacteria	Alphaproteobacteria	Sphingomonadales	Sphingomonadaceae	Sphingomonas	Unclassified Sphingomonas
ASV_727	9.51889	0	36.7483	-8.16494	0.513642	-15.8962	6.73774e-57	2.10217e-55	Bacteria	Actinobacteriota	Actinobacteria	Micrococcales	Cellulomonadaceae	Oerskovia	Unclassified Oerskovia
ASV_729	0.0638072	11.7146	380.55	8.43442	0.651505	12.946	2.47374e-38	3.08723e-37	Bacteria	Firmicutes	Negativicutes	Veillonellales-Selenomonadales	Selenomonadaceae	Unclassified Selenomonadaceae	Unclassified Selenomonadaceae
ASV_742	6.9089	0	27.5443	-7.74727	1.08018	-7.17221	7.37941e-13	2.11227e-12	Bacteria	Firmicutes	Bacilli	Bacillales	Planococcaceae	Unclassified Planococcaceae	Unclassified Planococcaceae
ASV_767	8.74714	0	35.4978	-8.11138	0.564978	-14.357	9.63288e-47	1.6697e-45	Bacteria	Firmicutes	Clostridia	Peptostreptococcales-Tissierellales	Peptostreptococcaceae	Clostridioides	Unclassified Clostridioides
ASV_768	3.26723	0	12.6709	-6.62628	0.648121	-10.2238	1.55104e-24	9.87599e-24	Bacteria	Firmicutes	Bacilli	Lactobacillales	Streptococcaceae	Streptococcus	Streptococcus pluranimalium
ASV_77	76.5032	0.690689	552.685	-7.86836	0.721752	-10.9017	1.13071e-27	9.04572e-27	Bacteria	Actinobacteriota	Actinobacteria	Micrococcales	Intrasporangiaceae	Ornithinimicrobium	Unclassified Ornithinimicrobium
ASV_784	8.67941	0	31.8057	-7.95599	0.568168	-14.0029	1.49702e-44	2.22415e-43	Bacteria	Chloroflexi	Gitt-GS-136	Unclassified Gitt-GS-136	Unclassified Gitt-GS-136	Unclassified Gitt-GS-136	Unclassified Gitt-GS-136
ASV_786	6.95337	1.4985	64.005	-1.76275	0.486608	-3.62253	0.000291734	0.000500115	Archaea	Euryarchaeota	Methanobacteria	Methanobacteriales	Methanobacteriaceae	Methanobrevibacter	Unclassified Methanobrevibacter
ASV_812	3.20563	0	53.4415	-2.96065	0.841127	-3.51985	0.000431783	0.000724281	Bacteria	Firmicutes	Clostridia	Christensenellales	Christensenellaceae	Christensenellaceae R-7 group	Unclassified Christensenellaceae R-7 group
ASV_82	39.7657	0	206.89	-10.6557	0.731499	-14.567	4.55733e-48	8.36403e-47	Bacteria	Proteobacteria	Gammaproteobacteria	Burkholderiales	Alcaligenaceae	Achromobacter	Achromobacter insolitus
ASV_83	24.3304	0.410908	40.9235	-8.08599	1.02762	-7.86867	3.58421e-15	1.18965e-14	Bacteria	Proteobacteria	Gammaproteobacteria	Pasteurellales	Pasteurellaceae	Mannheimia	Unclassified Mannheimia
ASV_831	5.85221	0	23.265	-7.50439	0.757693	-9.90426	3.98904e-23	2.26287e-22	Bacteria	Proteobacteria	Gammaproteobacteria	Pseudomonadales	Moraxellaceae	Psychrobacter	Psychrobacter maritimus
ASV_834	0.0387791	10.9251	150.496	3.58196	0.539237	6.64264	3.08104e-11	7.7523e-11	Bacteria	Bacteroidota	Bacteroidia	Bacteroidales	Unclassified Bacteroidales	Unclassified Bacteroidales	Unclassified Bacteroidales
ASV_837	0.171983	9.67493	188.73	3.05549	0.494058	6.18448	6.23078e-10	1.45075e-09	Bacteria	Firmicutes	Clostridia	Clostridia UCG-014	Unclassified Clostridia UCG-014	Unclassified Clostridia UCG-014	Unclassified Clostridia UCG-014
ASV_846	0	8.67153	199.07	3.89102	0.676072	5.75533	8.64724e-09	1.86065e-08	Bacteria	Cyanobacteria	Vampirivibrionia	Gastranaerophilales	Unclassified Gastranaerophilales	Unclassified Gastranaerophilales	Unclassified Gastranaerophilales
ASV_868	7.73111	0	28.1168	-7.77775	0.664542	-11.7039	1.21675e-31	1.08464e-30	Bacteria	Actinobacteriota	Actinobacteria	Micrococcales	Bogoriellaceae	Georgenia	Unclassified Georgenia
ASV_894	7.40183	0.0747105	55.1923	-8.29079	0.684217	-12.1172	8.56399e-34	8.90655e-33	Bacteria	Chloroflexi	Anaerolineae	Ardenticatenales	Ardenticatenaceae	Unclassified Ardenticatenaceae	Unclassified Ardenticatenaceae
ASV_90	7.73075	0	42.0974	-8.35806	0.820029	-10.1924	2.14402e-24	1.28641e-23	Bacteria	Proteobacteria	Alphaproteobacteria	Caulobacterales	Caulobacteraceae	Brevundimonas	Brevundimonas vesicularis
ASV_904	3.07624	0	23.0545	-7.48868	0.918019	-8.15744	3.42211e-16	1.24151e-15	Bacteria	Verrucomicrobiota	Verrucomicrobiae	Verrucomicrobiales	Akkermansiaceae	Akkermansia	Unclassified Akkermansia
ASV_916	7.42163	0.0169268	28.5836	-7.22801	0.666094	-10.8513	1.9653e-27	1.45994e-26	Bacteria	Actinobacteriota	Actinobacteria	Corynebacteriales	Corynebacteriaceae	Corynebacterium	Unclassified Corynebacterium
ASV_950	6.01752	0	21.7203	-7.40551	0.744324	-9.94932	2.53913e-23	1.46705e-22	Bacteria	Proteobacteria	Alphaproteobacteria	Rhodobacterales	Rhodobacteraceae	Paracoccus	Paracoccus denitrificans
ASV_995	0.0937626	6.97368	53.4726	4.73468	0.610265	7.7584	8.60067e-15	2.71051e-14	Bacteria	Firmicutes	Bacilli	Erysipelotrichales	Erysipelotrichaceae	Erysipelotrichaceae UCG-009	Unclassified Erysipelotrichaceae UCG-009
